# Supplementary material for: Genome-Wide Identification of TCP Gene Family in Dendrobium and Their Expression Patterns in Dendrobium chrysotoxum
Source: Int J Mol Sci. 2023 Sep 20;24(18):14320. doi: 10.3390/ijms241814320 (PMC10531990; doi:10.3390/ijms241814320)
Supplement: Supplementary file 1 [file ijms-24-14320-s001.zip]

Archive with 15 entries (14 files):
- Figure S1.png
- qPCR Melt Curve/
- qPCR Melt Curve/all_data(1).xls
- qPCR Melt Curve/all_data(2).xls
- qPCR Melt Curve/all_data(3).xls
- qPCR Melt Curve/all_data(4).xls
- qPCR Melt Curve/Melt Curve(1).jpg
- qPCR Melt Curve/Melt Curve(2).jpg
- qPCR Melt Curve/Melt Curve(3).jpg
- qPCR Melt Curve/Melt Curve(4).jpg
- Table S1.xlsx
- Table S2.xlsx
- Table S3.xlsx
- Table S4.xlsx
- Table S5.xlsx
