# Supplementary material for: Genome-Wide Identification of TCP Gene Family in Dendrobium and Their Expression Patterns in Dendrobium chrysotoxum
Source: Int J Mol Sci. 2023 Sep 20;24(18):14320. doi: 10.3390/ijms241814320 (PMC10531990; doi:10.3390/ijms241814320)
Supplement: Supplementary file 1 [file ijms-24-14320-s001.zip › qPCR Melt Curve/all_data(1).xls]

## Sheet: Sample Setup
Block Type	96fast
Chemistry	SYBR_GREEN
Experiment File Name	D:\vx\data\WeChat Files\wxid_h91xm8xuxfc221\FileStorage\File\2023-09\hy\hy\0702hy.eds
Experiment Run End Time	2023-07-02 15:02:29 下午 GMT+08:00
Instrument Type	sds7500fast
Passive Reference	ROX
Well	Sample Name	Sample Color	Biogroup Name	Biogroup Color	Target Name	Target Color	Task	Reporter	Quencher	Comments
A1	se1	RGB(132,193,241)			actin	RGB(139,189,249)	UNKNOWN	SYBR	None
A2	pe1	RGB(168,255,222)			actin	RGB(139,189,249)	UNKNOWN	SYBR	None
A3	gy1	RGB(223,221,142)			actin	RGB(139,189,249)	UNKNOWN	SYBR	None
A4	lip1	RGB(247,255,168)			actin	RGB(139,189,249)	UNKNOWN	SYBR	None
A5	ov1	RGB(180,255,0)			actin	RGB(139,189,249)	UNKNOWN	SYBR	None
A6
A7	se1	RGB(132,193,241)			122	RGB(208,243,98)	UNKNOWN	SYBR	None
A8	pe1	RGB(168,255,222)			122	RGB(208,243,98)	UNKNOWN	SYBR	None
A9	gy1	RGB(223,221,142)			122	RGB(208,243,98)	UNKNOWN	SYBR	None
A10	lip1	RGB(247,255,168)			122	RGB(208,243,98)	UNKNOWN	SYBR	None
A11	ov1	RGB(180,255,0)			122	RGB(208,243,98)	UNKNOWN	SYBR	None
A12
B1	se1	RGB(132,193,241)			actin	RGB(139,189,249)	UNKNOWN	SYBR	None
B2	pe1	RGB(168,255,222)			actin	RGB(139,189,249)	UNKNOWN	SYBR	None
B3	gy1	RGB(223,221,142)			actin	RGB(139,189,249)	UNKNOWN	SYBR	None
B4	lip1	RGB(247,255,168)			actin	RGB(139,189,249)	UNKNOWN	SYBR	None
B5	ov1	RGB(180,255,0)			actin	RGB(139,189,249)	UNKNOWN	SYBR	None
B6
B7	se1	RGB(132,193,241)			122	RGB(208,243,98)	UNKNOWN	SYBR	None
B8	pe1	RGB(168,255,222)			122	RGB(208,243,98)	UNKNOWN	SYBR	None
B9	gy1	RGB(223,221,142)			122	RGB(208,243,98)	UNKNOWN	SYBR	None
B10	lip1	RGB(247,255,168)			122	RGB(208,243,98)	UNKNOWN	SYBR	None
B11	ov1	RGB(180,255,0)			122	RGB(208,243,98)	UNKNOWN	SYBR	None
B12
C1	se1	RGB(132,193,241)			actin	RGB(139,189,249)	UNKNOWN	SYBR	None
C2	pe1	RGB(168,255,222)			actin	RGB(139,189,249)	UNKNOWN	SYBR	None
C3	gy1	RGB(223,221,142)			actin	RGB(139,189,249)	UNKNOWN	SYBR	None
C4	lip1	RGB(247,255,168)			actin	RGB(139,189,249)	UNKNOWN	SYBR	None
C5	ov1	RGB(180,255,0)			actin	RGB(139,189,249)	UNKNOWN	SYBR	None
C6
C7	se1	RGB(132,193,241)			122	RGB(208,243,98)	UNKNOWN	SYBR	None
C8	pe1	RGB(168,255,222)			122	RGB(208,243,98)	UNKNOWN	SYBR	None
C9	gy1	RGB(223,221,142)			122	RGB(208,243,98)	UNKNOWN	SYBR	None
C10	lip1	RGB(247,255,168)			122	RGB(208,243,98)	UNKNOWN	SYBR	None
C11	ov1	RGB(180,255,0)			122	RGB(208,243,98)	UNKNOWN	SYBR	None
C12
D1	se1	RGB(132,193,241)			actin	RGB(139,189,249)	UNKNOWN	SYBR	None
D2	pe1	RGB(168,255,222)			actin	RGB(139,189,249)	UNKNOWN	SYBR	None
D3	gy1	RGB(223,221,142)			actin	RGB(139,189,249)	UNKNOWN	SYBR	None
D4	lip1	RGB(247,255,168)			actin	RGB(139,189,249)	UNKNOWN	SYBR	None
D5	ov1	RGB(180,255,0)			actin	RGB(139,189,249)	UNKNOWN	SYBR	None
D6
D7	se1	RGB(132,193,241)			122	RGB(208,243,98)	UNKNOWN	SYBR	None
D8	pe1	RGB(168,255,222)			122	RGB(208,243,98)	UNKNOWN	SYBR	None
D9	gy1	RGB(223,221,142)			122	RGB(208,243,98)	UNKNOWN	SYBR	None
D10	lip1	RGB(247,255,168)			122	RGB(208,243,98)	UNKNOWN	SYBR	None
D11	ov1	RGB(180,255,0)			122	RGB(208,243,98)	UNKNOWN	SYBR	None
D12
E1	se1	RGB(132,193,241)			626	RGB(244,165,230)	UNKNOWN	SYBR	None
E2	pe1	RGB(168,255,222)			626	RGB(244,165,230)	UNKNOWN	SYBR	None
E3	gy1	RGB(223,221,142)			626	RGB(244,165,230)	UNKNOWN	SYBR	None
E4	lip1	RGB(247,255,168)			626	RGB(244,165,230)	UNKNOWN	SYBR	None
E5	ov1	RGB(180,255,0)			626	RGB(244,165,230)	UNKNOWN	SYBR	None
E6
E7	se1	RGB(132,193,241)			391	RGB(255,191,168)	UNKNOWN	SYBR	None
E8	pe1	RGB(168,255,222)			391	RGB(255,191,168)	UNKNOWN	SYBR	None
E9	gy1	RGB(223,221,142)			391	RGB(255,191,168)	UNKNOWN	SYBR	None
E10	lip1	RGB(247,255,168)			391	RGB(255,191,168)	UNKNOWN	SYBR	None
E11	ov1	RGB(180,255,0)			391	RGB(255,191,168)	UNKNOWN	SYBR	None
E12
F1	se1	RGB(132,193,241)			626	RGB(244,165,230)	UNKNOWN	SYBR	None
F2	pe1	RGB(168,255,222)			626	RGB(244,165,230)	UNKNOWN	SYBR	None
F3	gy1	RGB(223,221,142)			626	RGB(244,165,230)	UNKNOWN	SYBR	None
F4	lip1	RGB(247,255,168)			626	RGB(244,165,230)	UNKNOWN	SYBR	None
F5	ov1	RGB(180,255,0)			626	RGB(244,165,230)	UNKNOWN	SYBR	None
F6
F7	se1	RGB(132,193,241)			391	RGB(255,191,168)	UNKNOWN	SYBR	None
F8	pe1	RGB(168,255,222)			391	RGB(255,191,168)	UNKNOWN	SYBR	None
F9	gy1	RGB(223,221,142)			391	RGB(255,191,168)	UNKNOWN	SYBR	None
F10	lip1	RGB(247,255,168)			391	RGB(255,191,168)	UNKNOWN	SYBR	None
F11	ov1	RGB(180,255,0)			391	RGB(255,191,168)	UNKNOWN	SYBR	None
F12
G1	se1	RGB(132,193,241)			626	RGB(244,165,230)	UNKNOWN	SYBR	None
G2	pe1	RGB(168,255,222)			626	RGB(244,165,230)	UNKNOWN	SYBR	None
G3	gy1	RGB(223,221,142)			626	RGB(244,165,230)	UNKNOWN	SYBR	None
G4	lip1	RGB(247,255,168)			626	RGB(244,165,230)	UNKNOWN	SYBR	None
G5	ov1	RGB(180,255,0)			626	RGB(244,165,230)	UNKNOWN	SYBR	None
G6
G7	se1	RGB(132,193,241)			391	RGB(255,191,168)	UNKNOWN	SYBR	None
G8	pe1	RGB(168,255,222)			391	RGB(255,191,168)	UNKNOWN	SYBR	None
G9	gy1	RGB(223,221,142)			391	RGB(255,191,168)	UNKNOWN	SYBR	None
G10	lip1	RGB(247,255,168)			391	RGB(255,191,168)	UNKNOWN	SYBR	None
G11	ov1	RGB(180,255,0)			391	RGB(255,191,168)	UNKNOWN	SYBR	None
G12
H1	se1	RGB(132,193,241)			626	RGB(244,165,230)	UNKNOWN	SYBR	None
H2	pe1	RGB(168,255,222)			626	RGB(244,165,230)	UNKNOWN	SYBR	None
H3	gy1	RGB(223,221,142)			626	RGB(244,165,230)	UNKNOWN	SYBR	None
H4	lip1	RGB(247,255,168)			626	RGB(244,165,230)	UNKNOWN	SYBR	None
H5	ov1	RGB(180,255,0)			626	RGB(244,165,230)	UNKNOWN	SYBR	None
H6
H7	se1	RGB(132,193,241)			391	RGB(255,191,168)	UNKNOWN	SYBR	None
H8	pe1	RGB(168,255,222)			391	RGB(255,191,168)	UNKNOWN	SYBR	None
H9	gy1	RGB(223,221,142)			391	RGB(255,191,168)	UNKNOWN	SYBR	None
H10	lip1	RGB(247,255,168)			391	RGB(255,191,168)	UNKNOWN	SYBR	None
H11	ov1	RGB(180,255,0)			391	RGB(255,191,168)	UNKNOWN	SYBR	None
H12

## Sheet: Results
Block Type	96fast
Chemistry	SYBR_GREEN
Experiment File Name	D:\vx\data\WeChat Files\wxid_h91xm8xuxfc221\FileStorage\File\2023-09\hy\hy\0702hy.eds
Experiment Run End Time	2023-07-02 15:02:29 下午 GMT+08:00
Instrument Type	sds7500fast
Passive Reference	ROX
Well	Sample Name	Target Name	Task	Reporter	Quencher	RQ	RQ Min	RQ Max	Cт	Cт Mean	Cт SD	ΔCт	ΔCт Mean	ΔCт SE	HK Control ΔCт Mean	HK Control ΔCт SE	ΔΔCт	Automatic Ct Threshold	Ct Threshold	Automatic Baseline	Baseline Start	Baseline End	Efficiency	Tm1	Tm2	Tm3	Comments	NOAMP	EXPFAIL	THOLDFAIL	MTP
A7	se1	122	UNKNOWN	SYBR	None				26.9811	26.62	0.357166							TRUE	0.273902	TRUE	3	23	1	81.9548				N	N	N	N
A8	pe1	122	UNKNOWN	SYBR	None				26.2298	26.0563	0.134786							TRUE	0.273902	TRUE	3	22	1	81.9548				N	N	N	N
A9	gy1	122	UNKNOWN	SYBR	None				25.2774	25.0006	0.22904							TRUE	0.273902	TRUE	3	21	1	81.9548				N	N	N	N
A10	lip1	122	UNKNOWN	SYBR	None				23.2018	23.3002	0.443634							TRUE	0.273902	TRUE	3	19	1	81.9548				N	N	N	N
A11	ov1	122	UNKNOWN	SYBR	None				26.7611	26.8038	0.11398							TRUE	0.273902	TRUE	3	22	1	81.7655				N	N	N	N
B7	se1	122	UNKNOWN	SYBR	None				26.8728	26.62	0.357166							TRUE	0.273902	TRUE	3	23	1	82.3333				N	N	N	N
B8	pe1	122	UNKNOWN	SYBR	None				26.0855	26.0563	0.134786							TRUE	0.273902	TRUE	3	22	1	82.3333				N	N	N	N
B9	gy1	122	UNKNOWN	SYBR	None				25.0454	25.0006	0.22904							TRUE	0.273902	TRUE	3	19	1	82.3333				N	N	N	N
B10	lip1	122	UNKNOWN	SYBR	None				23.0842	23.3002	0.443634							TRUE	0.273902	TRUE	3	19	1	82.3333				N	N	N	N
B11	ov1	122	UNKNOWN	SYBR	None				26.9738	26.8038	0.11398							TRUE	0.273902	TRUE	3	23	1	82.1441				N	N	N	N
C7	se1	122	UNKNOWN	SYBR	None				26.3114	26.62	0.357166							TRUE	0.273902	TRUE	3	21	1	82.5226				N	N	N	N
C8	pe1	122	UNKNOWN	SYBR	None				25.9161	26.0563	0.134786							TRUE	0.273902	TRUE	3	21	1	82.5226				N	N	N	N
C9	gy1	122	UNKNOWN	SYBR	None				24.956	25.0006	0.22904							TRUE	0.273902	TRUE	3	20	1	82.5226				N	N	N	N
C10	lip1	122	UNKNOWN	SYBR	None				23.9497	23.3002	0.443634							TRUE	0.273902	TRUE	3	19	1	82.5226				N	N	N	N
C11	ov1	122	UNKNOWN	SYBR	None				26.7312	26.8038	0.11398							TRUE	0.273902	TRUE	3	22	1	82.3333				N	N	N	N
D7	se1	122	UNKNOWN	SYBR	None				26.3147	26.62	0.357166							TRUE	0.273902	TRUE	3	22	1	82.5226				N	N	N	N
D8	pe1	122	UNKNOWN	SYBR	None				25.9939	26.0563	0.134786							TRUE	0.273902	TRUE	3	21	1	82.5226				N	N	N	N
D9	gy1	122	UNKNOWN	SYBR	None				24.7236	25.0006	0.22904							TRUE	0.273902	TRUE	3	19	1	82.7119				N	N	N	N
D10	lip1	122	UNKNOWN	SYBR	None				22.9652	23.3002	0.443634							TRUE	0.273902	TRUE	3	18	1	82.5226				N	N	N	N
D11	ov1	122	UNKNOWN	SYBR	None				26.7491	26.8038	0.11398							TRUE	0.273902	TRUE	3	21	1	82.3333				N	N	N	N
E7	se1	391	UNKNOWN	SYBR	None				28.7319	28.9092	0.142138							TRUE	0.16091	TRUE	3	24	1	83.4689				N	N	N	N
E8	pe1	391	UNKNOWN	SYBR	None				27.6233	27.7906	0.150463							TRUE	0.16091	TRUE	3	23	1	83.4689				N	N	N	N
E9	gy1	391	UNKNOWN	SYBR	None				27.5158	27.7743	0.226037							TRUE	0.16091	TRUE	3	23	1	83.4689				N	N	N	N
E10	lip1	391	UNKNOWN	SYBR	None				25.096	25.4247	0.35571							TRUE	0.16091	TRUE	3	20	1	83.4689				N	N	N	N
E11	ov1	391	UNKNOWN	SYBR	None				26.4213	26.7321	0.212017							TRUE	0.16091	TRUE	3	22	1	83.4689				N	N	N	N
F7	se1	391	UNKNOWN	SYBR	None				28.8698	28.9092	0.142138							TRUE	0.16091	TRUE	3	24	1	83.4689				N	N	N	N
F8	pe1	391	UNKNOWN	SYBR	None				27.9147	27.7906	0.150463							TRUE	0.16091	TRUE	3	24	1	83.4689				N	N	N	N
F9	gy1	391	UNKNOWN	SYBR	None				27.9264	27.7743	0.226037							TRUE	0.16091	TRUE	3	23	1	83.4689				N	N	N	N
F10	lip1	391	UNKNOWN	SYBR	None				25.2143	25.4247	0.35571							TRUE	0.16091	TRUE	3	20	1	83.4689				N	N	N	N
F11	ov1	391	UNKNOWN	SYBR	None				26.8337	26.7321	0.212017							TRUE	0.16091	TRUE	3	22	1	83.2797				N	N	N	N
G7	se1	391	UNKNOWN	SYBR	None				29.063	28.9092	0.142138							TRUE	0.16091	TRUE	3	25	1	83.2797				N	N	N	N
G8	pe1	391	UNKNOWN	SYBR	None				27.8338	27.7906	0.150463							TRUE	0.16091	TRUE	3	24	1	83.2797				N	N	N	N
G9	gy1	391	UNKNOWN	SYBR	None				27.6578	27.7743	0.226037							TRUE	0.16091	TRUE	3	24	1	83.2797				N	N	N	N
G10	lip1	391	UNKNOWN	SYBR	None				25.4918	25.4247	0.35571							TRUE	0.16091	TRUE	3	21	1	83.2797				N	N	N	N
G11	ov1	391	UNKNOWN	SYBR	None				26.7816	26.7321	0.212017							TRUE	0.16091	TRUE	3	22	1	83.2797				N	N	N	N
H7	se1	391	UNKNOWN	SYBR	None				28.9722	28.9092	0.142138							TRUE	0.16091	TRUE	3	25	1	83.0904				N	N	N	N
H9	gy1	391	UNKNOWN	SYBR	None				27.9974	27.7743	0.226037							TRUE	0.16091	TRUE	3	23	1	83.0904				N	N	N	N
H10	lip1	391	UNKNOWN	SYBR	None				25.8967	25.4247	0.35571							TRUE	0.16091	TRUE	3	22	1	83.0904				N	N	N	N
H11	ov1	391	UNKNOWN	SYBR	None				26.8917	26.7321	0.212017							TRUE	0.16091	TRUE	3	22	1	83.0904				N	N	N	N
Analysis Type	Singleplex
Endogenous Control	actin
RQ Min/Max Confidence Level	95.0
Reference Sample	se1

## Sheet: Raw Data
Block Type	96fast
Chemistry	SYBR_GREEN
Experiment File Name	D:\vx\data\WeChat Files\wxid_h91xm8xuxfc221\FileStorage\File\2023-09\hy\hy\0702hy.eds
Experiment Run End Time	2023-07-02 15:02:29 下午 GMT+08:00
Instrument Type	sds7500fast
Passive Reference	ROX
Well	Cycle	1	2	3	4	5
A1	1	0	0	1869.31	69666	2831.4
A2	1	0	0	2751.05	70635.6	2875.72
A3	1	0	0	4245.09	67178.3	3010.02
A4	1	6866.11	0	5365.35	65082.3	3329.37
A5	1	0	0	5484.04	61208	3210.26
A6	1	0	395.301	112.455	1462.77	3171.86
A7	1	0	378.298	6293.91	64879.3	3267.79
A8	1	0	904.023	6464.28	68943.5	4639.9
A9	1	0	684.533	6593.63	73876	3544.99
A10	1	0	892.184	6696.88	78913	4043.21
A11	1	0	1290.69	6601.97	84966.2	5241.77
A12	1	0	0	0	745.211	1171.71
B1	1	0	0	4069.18	71821.6	3221.25
B2	1	0	0	4851.96	74305.5	3539.24
B3	1	0	0	5360.8	68469.8	2890.66
B4	1	0	57.3079	6423.5	68778.5	3754.16
B5	1	0	0	6395.56	67332.3	3687.18
B6	1	0	0	0	0	595.399
B7	1	0	325.291	7409.08	70845.4	3291.46
B8	1	0	661.43	7475.97	73759.8	3236.47
B9	1	0	1780.01	9219.11	88348.8	4916.03
B10	1	0	723.111	8431.7	88296.8	4506.73
B11	1	0	912.733	8253.39	97617.3	4419.84
B12	1	0	1096.27	302.056	2094.13	4662.38
C1	1	0	0	5400.54	79456	3999.1
C2	1	0	0	6656.43	81666	3504.87
C3	1	0	787.009	7011.98	73519.4	3991.8
C4	1	0	542.253	8607.89	78401	5492.86
C5	1	0	49.8665	7760.61	75086.1	3382.37
C6	1	0	0	0	0	0
C7	1	0	839.469	7697.34	81353.7	4168.76
C8	1	0	1060.07	9976.89	89905.2	4307.51
C9	1	0	1609.7	10168.5	92233.8	5736
C10	1	33674.3	27063.3	30718.7	144281	62309.5
C11	1	392.222	3671.43	9987.86	103230	5355.69
C12	1	0	0	0	891.424	1425.14
D1	1	0	0	5532.28	75910.6	4667.24
D2	1	0	0	6470.6	73638.4	3516.79
D3	1	0	154.719	7547.23	77793.3	3325.38
D4	1	0	935.118	9300.81	80512.2	4597.61
D5	1	0	1027.29	10001.3	85354.6	3278.46
D6	1	0	0	0	0	0
D7	1	0	0	6660.36	88435.1	3276.84
D8	1	0	819.058	11199.5	92938.6	3800.29
D9	1	13269.7	4974.64	11975.4	90989.6	5127.85
D10	1	0	1019.78	10350	97333.8	4349.12
D11	1	602.421	1264.02	10673.3	110267	5079.34
D12	1	0	0	0	0	0
E1	1	0	542.826	6618.29	83963.8	5358.16
E2	1	0	320.408	7715.07	82667.7	4230.4
E3	1	0	524.969	7483.25	72983.8	3753.07
E4	1	0	502.423	8664.99	74841.7	4669.77
E5	1	0	951.266	9974.92	82579.4	3774.81
E6	1	0	0	0	0	0
E7	1	0	1079.8	11773.1	96477.7	5252.79
E8	1	0	688.137	11471.1	94644.5	4211.13
E9	1	0	1050.41	11535.1	101204	5179.62
E10	1	0	1711.68	11903.8	109269	6954.77
E11	1	152.277	2532.57	11780	116485	7903.94
E12	1	0	0	0	14.3036	756.55
F1	1	0	0	6850.04	89623.8	4507.13
F2	1	0	333.104	8679.95	89650.5	4553.69
F3	1	0	686.511	8734.86	82360.6	5787.12
F4	1	0	811.333	9290.34	79888	5323.27
F5	1	0	932.021	9581.24	79259.1	4197.08
F6	1	0	0	0	0	0
F7	1	0	710.951	10321.3	89469.8	6361.06
F8	1	0	668.419	10734.7	93293.3	4611.77
F9	1	0	1313.66	12261.8	106884	5599.01
F10	1	0	1415.48	12172.9	115073	6264.29
F11	1	0	1492.36	10974.8	113741	7372.18
F12	1	0	0	0	0	0
G1	1	0	350.377	7570.66	95201.8	5291.86
G2	1	0	217.762	8098.47	90696.7	4791.92
G3	1	0	462.011	8797.23	86576.8	4658.94
G4	1	0	950.708	9382.48	80864.8	5264.06
G5	1	0	0	1729.2	73813.5	2225.8
G6	1	0	0	0	135.325	2049.19
G7	1	0	609.071	10603.1	91168.8	4640.25
G8	1	0	0	8785.55	88571.8	4953.49
G9	1	0	1783.87	11272.1	103297	5934.38
G10	1	0	1367.44	11287.1	112263	5450.73
G11	1	0	1646.06	11584.9	128285	7743.93
G12	1	0	84.8602	0	1583.95	5546.79
H1	1	0	1040.69	7391.34	93121.3	6004.01
H2	1	0	284.397	8029.53	91379.1	4444.54
H3	1	0	816.25	9436.37	93589	6823.97
H4	1	0	323.944	8831.32	85176.1	4149.12
H5	1	0	1010.47	9267.56	85748.7	5508.54
H6	1	0	0	0	168.929	1350.95
H7	1	0	682.14	9578.78	89638.9	4691.03
H8	1	0	973.62	10344	96036.2	5105.69
H9	1	0	1609.85	10521.2	105295	6594.44
H10	1	0	1243.47	11190.6	120131	6070.06
H11	1	0	2772.37	11270.5	128803	8181.55
H12	1	0	0	0	0	3885.34
A1	2	0	0	1844.41	69748.1	3004.9
A2	2	0	0	3196.11	70281.3	2689.85
A3	2	0	0	4190.15	66690.1	3116.18
A4	2	6728.41	63.4392	5266.66	64421.3	3220.83
A5	2	0	70.9639	5339.01	61001.2	3122.01
A6	2	0	256.869	66.3796	1744.54	3209.52
A7	2	0	524.425	6141.54	64654.4	3239.6
A8	2	0	879.733	6511.21	68093.8	4671.57
A9	2	0	871.001	6542.66	73630.4	3512.54
A10	2	0	800.438	6433.32	78133	3998.53
A11	2	0	1290.69	6768.96	84256.4	4920.45
A12	2	0	0	0	982.456	985.984
B1	2	0	0	3983.13	71391.8	2786.8
B2	2	0	0	5122.73	74101.2	3643.05
B3	2	0	0	5554.71	68238.2	2976.57
B4	2	0	209.503	6328.31	69427.5	3901.99
B5	2	0	0	6512.79	68090.2	3513.63
B6	2	0	0	0	0	566.416
B7	2	0	413.293	7354.72	71151.2	3236.97
B8	2	0	567.054	7744.97	74484.1	3149.93
B9	2	0	1931.81	9043.12	84123.1	4547.79
B10	2	0	619.809	8142.91	87298.1	4072.29
B11	2	0	869.166	8139.38	96888.6	4288.3
B12	2	0	994.786	241.644	2584.43	5224.97
C1	2	0	0	5125.5	79676.5	4213.49
C2	2	0	41.0006	6572.92	81914.2	3580.57
C3	2	0	868.832	7103.28	74137.3	3679.1
C4	2	0	495.863	8037.34	77716.2	5538.56
C5	2	0	360.147	7988.31	74817.1	3582.23
C6	2	0	0	0	0	0
C7	2	0	870.799	8069.69	82450.8	4050.06
C8	2	0	1128.08	9864.99	92517.6	3980.98
C9	2	0	1659.72	10323	91588.3	5677.11
C10	2	33210.9	26911.7	30000.4	142563	60610.3
C11	2	283.397	3894.37	10013.6	102955	4888.91
C12	2	0	0	0	596.904	1611.62
D1	2	0	0	5344.96	76593.1	4644.13
D2	2	0	148.435	6400.83	74009.6	3699.24
D3	2	0	189.69	7248.41	76891	3286.4
D4	2	0	828.691	9005.86	80675.1	4280.18
D5	2	0	1020.78	9907.96	85367.2	3448.8
D6	2	0	0	0	0	0
D7	2	0	0	6397.51	88303.7	3538.95
D8	2	0	937.073	11473.1	94732.7	4013.39
D9	2	13808.4	5376.61	11856.5	91434.9	5104.69
D10	2	0	894.116	10286.2	98675.5	4549.28
D11	2	190.509	1228.77	10406.4	109906	5518.11
D12	2	0	0	0	0	0
E1	2	0	649.343	6592.16	83896.7	5260.97
E2	2	0	245.084	7298.54	82549.9	4118.75
E3	2	0	370.566	7331.86	72523.4	3771.49
E4	2	0	544.455	8569.41	75647.7	5125.43
E5	2	0	779.773	9718.08	82758.4	4017.37
E6	2	0	0	0	0	0
E7	2	0	1308.41	11748.9	96251.2	5360.43
E8	2	0	1017.69	11402.4	93884.1	4423.72
E9	2	0	1165.89	11663.5	100615	5258.1
E10	2	0	1572.6	11343	104743	7366.85
E11	2	181.605	2165.35	11589.4	116162	7818.62
E12	2	0	0	0	29.5013	798.529
F1	2	0	309.697	6635.39	89629.3	4571.86
F2	2	0	339.342	8193.69	91418	4802.22
F3	2	0	1115.58	8438.2	81490.5	5005.41
F4	2	0	747.308	9041.12	79761.2	5159.01
F5	2	0	864.884	9425.65	78542.7	3757.56
F6	2	0	0	0	0	0
F7	2	0	847.396	10237.2	89331.7	5885.13
F8	2	0	900.533	10450.4	93275.5	4724.36
F9	2	0	1460.66	12416.6	107665	5667.75
F10	2	0	1479.56	12335.4	115562	6197.95
F11	2	0	1527.76	11032.5	114662	7161.94
F12	2	0	0	0	0	0
G1	2	0	54.5398	7417.64	96457.7	5059.02
G2	2	0	347.608	7969.84	90497.8	4942.14
G3	2	0	457.579	8518.37	85816.9	4692.35
G4	2	0	991.468	9306.64	81486.5	5517.18
G5	2	0	0	1432.6	74350.6	2190.82
G6	2	0	0	0	159.929	2137.68
G7	2	0	744.321	10758.6	90657.5	4881.49
G8	2	0	0	8763.05	88097.3	4549.19
G9	2	0	1882.63	11201.8	103020	5855.79
G10	2	0	1277.82	10857.7	111049	5494.95
G11	2	0	1783.72	11699.7	126455	7530.89
G12	2	0	101.575	132.353	1671.46	6434.79
H1	2	0	903.915	7384.29	93754.4	6011.01
H2	2	0	440.037	8260.51	90934	4524.54
H3	2	0	1047.62	9540.6	93280.3	7072.15
H4	2	0	411.659	8695.91	83642.2	4176.41
H5	2	0	1182.85	9327.6	84996.7	5732.82
H6	2	0	0	0	0	1541.27
H7	2	0	492.412	9235.48	89012.9	4781.95
H8	2	0	934.978	10266.2	97112.5	5294.91
H9	2	0	1945.66	10423.2	105014	6753.41
H10	2	0	1128.88	10979.5	120406	6047.19
H11	2	0	2772.37	11300.6	128100	8337.27
H12	2	0	0	0	0	4440.39
A1	3	0	0	1905.94	68798.7	2777.45
A2	3	0	0	2831.75	69991.1	2585.81
A3	3	0	0	4314.28	66348	2774.43
A4	3	6616.84	0	5301.97	64252	3249.78
A5	3	0	0	5471.81	61148.4	3420.24
A6	3	0	388.379	0	1593.73	3429.97
A7	3	0	377.556	6124.19	64658.2	3131.44
A8	3	0	811.419	6502.75	68227.9	4624.45
A9	3	0	769.588	6531.97	73727.5	3292.02
A10	3	0	853.801	6510.62	78039.4	4039.4
A11	3	0	1238.33	6599.89	83772.8	5174.29
A12	3	0	0	0	1226.98	1363.47
B1	3	0	0	4045.58	71218.9	2916.04
B2	3	0	0	5165.03	73600	3375.76
B3	3	0	0	5313.6	68054.6	3132.22
B4	3	0	108.979	6368.29	69323.6	3996.15
B5	3	0	0	6505.52	67516	3569.06
B6	3	0	0	0	0	632.663
B7	3	0	406.221	7234.63	71172.4	3058.04
B8	3	0	467.08	7724.4	74650.9	3514.21
B9	3	0	2018.3	9027.52	85308.1	4507.45
B10	3	0	584.76	8375.08	86956.1	4300.68
B11	3	0	1075.02	8381.37	96345	4548.09
B12	3	0	984.781	188.098	2311.4	5365.62
C1	3	0	0	5291.4	79400.9	3385.94
C2	3	0	0	6547.62	81645.9	3524.72
C3	3	0	935.583	6823.93	73717.8	3444.03
C4	3	0	758.742	8083.74	77962.7	5560.38
C5	3	0	313.051	7833.02	75362.8	3322.42
C6	3	0	0	0	0	0
C7	3	0	843.486	7939.16	82238.3	4293.28
C8	3	0	1113.63	9669.38	86295	4112.48
C9	3	0	1903.45	10342.7	91578.1	5438.73
C10	3	33719.5	27317.7	30281.1	142703	60354
C11	3	1625.57	4116.23	9970.73	102074	5188.29
C12	3	0	0	0	672.938	1391.81
D1	3	0	0	5357.74	75997.9	4829.01
D2	3	0	10.1978	6624.53	73194.7	3626.04
D3	3	0	0	7182.47	76738.6	3387.55
D4	3	0	834.89	8953	79673.3	4382.51
D5	3	0	1219.91	9586.43	84329.9	3707.17
D6	3	0	0	0	0	0
D7	3	0	0	6296.56	88626.9	3420.69
D8	3	0	798.802	11258.1	93891.1	3820.24
D9	3	13940.6	5300.18	11869.1	90871.7	4892.48
D10	3	0	825.408	10087.5	98131.9	4529.91
D11	3	0	1060.57	10532.9	109619	5449.14
D12	3	0	0	0	0	0
E1	3	0	613.496	6487.65	83933.7	5381.49
E2	3	0	212.481	7261.37	78055.2	3908.6
E3	3	0	747.308	7221.66	72672	3985.46
E4	3	0	632.428	8810.36	75500.6	5084.73
E5	3	0	959.793	9584.28	81995.4	3616.03
E6	3	0	0	0	0	0
E7	3	0	1311.33	11639.7	94862.3	5066.61
E8	3	0	877.258	10877.6	93162.7	4468.12
E9	3	0	1367.29	11502.1	100252	5114.38
E10	3	0	1623.6	11022	103641	6580.23
E11	3	448.936	2431	11625.6	116087	7723.46
E12	3	0	0	0	0	739.21
F1	3	0	32.0757	6750.01	88666.8	4634.48
F2	3	0	509.013	8032.82	84652.6	4417.47
F3	3	0	930.347	8173.92	81196.7	5175.35
F4	3	0	1129.36	9123.13	79154.7	5201.91
F5	3	0	1270.67	9226.61	77720.9	4116.62
F6	3	0	0	0	0	0
F7	3	0	892.279	10330.5	88277.6	5527.26
F8	3	0	900.533	10283.2	92390.7	4590.33
F9	3	221.825	1637.63	12112.7	106634	5569.41
F10	3	0	1246.79	11352.6	107975	6808.27
F11	3	0	1677.33	11129.7	116968	7743.54
F12	3	0	0	0	0	0
G1	3	0	366.904	7220.68	95459.3	5249.53
G2	3	0	201.531	8032.21	90008.3	4846.2
G3	3	0	778.882	8942.15	85796.1	4473.57
G4	3	0	1044.45	9248.21	81680.5	5705.75
G5	3	0	0	1408.38	73695.6	2348.73
G6	3	0	0	0	0	2092.49
G7	3	0	951.226	10187.8	89530.4	4590.9
G8	3	0	0	8490.53	87391.5	4825.63
G9	3	161.678	1908.43	10876.9	102745	5877.47
G10	3	0	1387.67	11034.3	111699	5418.3
G11	3	0	1817.55	11170	126409	7176.98
G12	3	0	243.009	0	1445.18	6371.18
H1	3	0	899.951	7544.66	92871.3	5447.69
H2	3	0	386.27	8113.65	89934.4	4658.31
H3	3	0	1118.09	9271.45	92986.3	7101.22
H4	3	0	441.561	8778.93	84370.7	4398.63
H5	3	0	1151.42	9067.39	84365.7	5575.35
H6	3	0	0	0	0	1749.39
H7	3	0	627.428	9088.73	88106.3	4739.16
H8	3	0	902.216	10225.7	96501.1	5158.06
H9	3	0	1849.31	10618.2	104837	6771.17
H10	3	0	1069.47	11202	119944	5664.56
H11	3	0	2724.49	11218.6	127655	8327.9
H12	3	0	0	0	0	4433.46
A1	4	0	0	1651.03	68772.8	2666.65
A2	4	0	0	3069.12	69530.7	2611.52
A3	4	0	0	4467.93	66321.6	2732.98
A4	4	6275.09	0	5371.68	64468.9	3352.89
A5	4	0	0	5322.72	60761.2	3267.45
A6	4	0	336.852	46.8562	1704.85	3437.03
A7	4	0	486.595	6142.3	64711	3310.44
A8	4	0	1034.58	6314.23	68071.2	4456.84
A9	4	0	866.911	6467.85	73366.6	3402.69
A10	4	0	860.354	6517.14	77836.2	4252.3
A11	4	0	1225.51	6744.07	83439.2	5130.38
A12	4	0	0	0	1550.1	1451.04
B1	4	0	0	4096.93	71404.2	3104.39
B2	4	0	0	5157.78	74041.8	3573.84
B3	4	0	0	5402.86	67817	2660.22
B4	4	0	107.1	6299.75	68452.6	4014.99
B5	4	0	109.234	6346.49	67575.7	3343.72
B6	4	0	0	0	0	636.804
B7	4	0	407.793	7202.17	71152.8	3328.87
B8	4	0	587.049	7688.21	74511.4	3207.62
B9	4	0	2170.1	8955.56	84941.5	4460.11
B10	4	0	821.801	8312.79	86192.9	3994.53
B11	4	0	1037.99	8238.33	96266.9	4007.67
B12	4	0	1297.8	219.677	2264.23	5014
C1	4	0	0	5317.59	79456	3594.61
C2	4	0	0	6598.23	81559.4	3761.77
C3	4	0	908.667	7303.28	74246.7	3561.03
C4	4	0	617.509	8290.45	78492.2	5838.76
C5	4	0	137.594	7962.58	75462.7	3870.6
C6	4	0	0	0	0	0
C7	4	0	947.918	8017.82	81894.4	3957.92
C8	4	0	984.412	9852.65	85901.5	4101.89
C9	4	0	1849.79	10286.5	91593.9	5493.88
C10	4	33938.9	27203.6	30181.2	142876	60665.3
C11	4	1293.43	4168.43	10011.4	102222	5138.93
C12	4	0	0	0	842.483	1336.86
D1	4	0	0	5379.02	75850.2	4589.5
D2	4	0	88.381	6296.73	72714.3	3780.08
D3	4	0	190.75	7378.15	75448	3334.87
D4	4	0	782.193	8985.78	79798.6	4309.41
D5	4	0	1064.51	9639.38	83994.7	3488.03
D6	4	0	0	0	0	0
D7	4	0	0	6377.51	88025.2	3876.96
D8	4	0	1032.19	11197.7	93175.6	3861.95
D9	4	14522.2	5482.29	11668.9	90510.7	4985.08
D10	4	0	914.006	10153.1	97353.4	4842.61
D11	4	0	1273.09	10469.1	109278	5470.13
D12	4	0	0	0	0	0
E1	4	0	488.543	6573.78	84222.8	5165.72
E2	4	0	227.096	7115.96	78748.3	4168.01
E3	4	0	655.696	7084.68	72364.4	4087.83
E4	4	0	267.829	8434.01	75293.9	4559.58
E5	4	0	1123.71	9448.54	81766.4	3959.9
E6	4	0	0	0	0	0
E7	4	0	1290.9	11403.2	94783.3	5547.58
E8	4	0	1115.06	11078.1	92731.4	4338.68
E9	4	0	1322.94	11705	99376.5	5103.98
E10	4	95.0736	1655.12	10784	103141	6510.77
E11	4	252.668	2367.38	11575.2	115269	7695.02
E12	4	0	0	0	168.068	981.963
F1	4	0	159.273	6569.75	88374.8	4481.66
F2	4	0	462.852	7925.17	85177.4	4605.07
F3	4	0	920.929	8432.97	80476.7	5325.72
F4	4	0	1097.87	9123.13	78773.3	5013.58
F5	4	0	1015.94	9512.54	77162.5	4065.32
F6	4	0	0	0	0	0
F7	4	0	692.997	10505.1	88135.9	5622.45
F8	4	0	828.106	10311	91902.2	4320.46
F9	4	202.147	1597.37	12153.8	105603	5544.58
F10	4	0	1529.51	11061.8	106958	5880.47
F11	4	0	1856.6	11337.8	116008	7515.01
F12	4	0	0	0	0	0
G1	4	0	408.222	7179.77	94850.4	5650.19
G2	4	0	593.774	7768.45	89578.2	4995.16
G3	4	0	724.593	8820.29	84823.7	4640.62
G4	4	0	1160.62	9075	80840.4	5545.41
G5	4	0	0	1248.98	73033.5	2274.77
G6	4	0	0	0	0	2053.9
G7	4	0	763.13	10444	89336.8	4733.45
G8	4	0	0	8460.25	87286.4	4635.58
G9	4	0	1989.39	10827.4	101926	5884.7
G10	4	0	1261.43	10984.1	112236	5443.85
G11	4	0	1910.87	11642.9	125836	7371.4
G12	4	0	46.2874	0	1375.18	6329.19
H1	4	0	832.553	7118.17	92631.9	5801.08
H2	4	0	541.911	7774.52	89412.9	4603.22
H3	4	0	1281.34	9170.66	92345.1	6935.76
H4	4	0	590.077	8707.77	83547.4	4281.67
H5	4	0	1264.76	9157.94	83584	5836.84
H6	4	0	0	0	0	1567.52
H7	4	0	683.905	9190.12	87835.7	4646.47
H8	4	0	666.161	10207.9	95779	5345.6
H9	4	0	1937.24	10570.6	104493	6644
H10	4	0	1278.48	10856.9	119841	6006.64
H11	4	0	2649.07	11106.6	126555	8146.43
H12	4	0	0	0	0	4807.19
A1	5	0	0	1656.89	69099.8	2755.58
A2	5	0	0	2864.98	69611.2	2888.57
A3	5	0	0	4459.79	66114.6	3135.39
A4	5	6691.22	0	5480.33	64184.2	3120.44
A5	5	0	0	5541.88	60693.4	3453.74
A6	5	0	209.186	0	1649.29	3255.8
A7	5	0	614.92	6191.33	64433.4	3159.62
A8	5	0	891.878	6352.7	67737.6	4528.67
A9	5	0	803.938	6225.31	73159.2	3552.48
A10	5	0	918.397	6648.45	77008.5	4126.85
A11	5	0	1520.4	6690.13	82887.9	4924.73
A12	5	0	0	0	1490.42	2032.37
B1	5	0	0	3958.15	71227.1	3118.14
B2	5	0	0	4946.25	74031.1	3380.53
B3	5	0	0	5621.4	68381.1	2842.14
B4	5	0	0	6381.62	68870.9	3872.8
B5	5	0	37.2994	6292.88	67290	3490.01
B6	5	0	0	0	0	546.541
B7	5	0	389.721	7478.87	71018.6	3002.74
B8	5	0	702.219	7471.03	74020.8	3307.35
B9	5	0	2104.8	9099.48	84383.7	4538.14
B10	5	0	888.209	8119.31	85962.1	4320.12
B11	5	0	957.389	7998.49	95488.9	4712.52
B12	5	0	1110.56	233.407	2441.48	5299.79
C1	5	0	0	5438.38	78605.8	3590.33
C2	5	0	0	6680.47	81367.7	3394.41
C3	5	0	902.208	6953.28	73843.4	3389.79
C4	5	0	937.088	8333.69	77465.6	5999.76
C5	5	0	381.386	8055.95	75063.1	3470.88
C6	5	0	0	0	0	0
C7	5	0	835.453	7668.05	81508.3	3939.65
C8	5	0	957.209	9603.29	85918.3	4135.42
C9	5	0	1936.19	10223.8	91095.9	5324.68
C10	5	33388	27268.1	30146	142387	60494.4
C11	5	2015.52	4293.49	9970.73	101501	5141.08
C12	5	0	0	0	836.365	1526.94
D1	5	0	0	5141.68	75713.3	4784.89
D2	5	0	137.104	6061.96	72342	3276.44
D3	5	0	0	7260.1	75656.4	3486.59
D4	5	0	846.256	8727.83	78882.5	4502.59
D5	5	0	1243.17	9695.21	83569.5	3663.15
D6	5	0	0	0	0	0
D7	5	0	0	6474.82	87735.4	3364.21
D8	5	0	1072.7	11231.5	92844.9	3972.58
D9	5	13540.4	5489.84	11546.2	90231.9	5113.38
D10	5	0	760.315	10036.5	96739.2	4549.28
D11	5	373.81	1295.25	10534.9	108412	5185.28
D12	5	0	0	0	0	0
E1	5	0	658.561	6668.61	83574.7	5157.95
E2	5	0	292.302	7199.05	78421	4080.45
E3	5	0	474.53	7208.27	72112.5	3804.25
E4	5	0	406.63	8375.26	74299	4684.66
E5	5	0	1232.67	9511.04	80814.7	3752.41
E6	5	0	0	0	0	0
E7	5	0	1302.58	11433.5	94041.1	5473.88
E8	5	0	1134.72	11202	92208	4441.67
E9	5	0	1287.84	11209.5	99124.9	5288.36
E10	5	0	1478.02	10804.5	102703	6543.62
E11	5	127.462	2311.57	11927.9	115255	7982.7
E12	5	0	0	0	0	937.245
F1	5	0	90.6969	6608.3	87746.4	4405.25
F2	5	0	249.516	7840.5	85118	4477.22
F3	5	0	925.115	8301.36	80065.3	5278.34
F4	5	0	769.349	9096.51	78721.5	4919.42
F5	5	0	971.513	9202.36	77068.3	4004.98
F6	5	0	0	0	0	0
F7	5	0	928.186	10086.6	87269.9	5549.23
F8	5	0	630.896	10118.7	90974.8	4525.99
F9	5	128.801	1637.63	11901.4	105372	5555.08
F10	5	0	1355.16	11095.1	106385	5799.92
F11	5	0	1770.96	11000.8	115880	7837.23
F12	5	0	0	0	0	0
G1	5	0	416.485	7311.58	94065.1	5199.63
G2	5	0	307.031	7834.72	88896.3	5007.78
G3	5	0	1033.71	8748.93	84223.6	4395.98
G4	5	0	937.462	9223.62	80009.5	5622.05
G5	5	0	0	1320.61	72917.6	2275.77
G6	5	0	0	0	0	2191.33
G7	5	0	828.516	10327.8	88270.2	4449.26
G8	5	0	0	8385.85	86588.4	4302.99
G9	5	116.959	2132.64	10838.2	100966	5832.3
G10	5	0	1458.02	10804.7	111274	5328.88
G11	5	0	1777.88	11357.6	125038	7267.79
G12	5	0	294.439	0	1551.45	6698.13
H1	5	0	1169.54	7558.76	91044.8	5850.06
H2	5	0	386.27	7900.02	88040.7	4296.34
H3	5	0	1230.83	9351.62	91584.1	6974.89
H4	5	0	376.772	8381.6	82664.9	4205.65
H5	5	0	1110.47	8976.84	83969.1	5656.47
H6	5	0	0	0	132.123	1602.2
H7	5	0	696.259	9142.98	86947.1	4785.51
H8	5	0	1043.34	10087.1	94932.7	4968.84
H9	5	0	1845.57	10266.4	103565	6457.91
H10	5	0	1220.13	10666.6	118803	5542.91
H11	5	0	2961.5	11391.8	126356	7746.01
H12	5	0	0	0	0	4873.63
A1	6	0	0	1825.37	67930.1	2609.78
A2	6	0	0	2932.63	69656.6	2527.36
A3	6	0	0	4080.25	65853.7	2900.82
A4	6	6490.19	0	5220.48	63853.8	3448.76
A5	6	0	0	5355.31	60338.4	3397.36
A6	6	0	0	0	1127.84	2377.13
A7	6	0	585.991	6231.31	64212.3	3279.21
A8	6	0	1020.16	6201.12	67596.5	4619.82
A9	6	0	781.038	6429.21	72680.6	3371.9
A10	6	0	671.245	6656.83	77061.9	4479.46
A11	6	0	1015.03	6601.97	82657.5	5241.77
A12	6	0	0	0	1717.48	1408.76
B1	6	0	0	3863.77	70553	2903.66
B2	6	0	0	4850.75	73508.5	3695.56
B3	6	0	0	5628.58	67492.6	2688.52
B4	6	0	0	6288.33	68384	3901.99
B5	6	0	0	6191.1	66688.2	3701.72
B6	6	0	0	0	0	574.697
B7	6	0	366.935	7323.89	70653.4	3165.4
B8	6	0	652.632	7629.8	73498	3322.18
B9	6	0	1863.12	8913.95	84052.7	4566.2
B10	6	0	788.596	8015.5	85932.9	4222.93
B11	6	0	893.128	7888.79	95232.1	4446.15
B12	6	0	1293.51	293.818	2248.51	5006.52
C1	6	0	0	5352.52	78578.2	3687.52
C2	6	0	0	6636.18	81139.5	3535.89
C3	6	0	819.308	6676.11	73013	3489.77
C4	6	0	715.445	8033.12	77254.9	5856.42
C5	6	0	203.16	7614.85	74593.3	3481.35
C6	6	0	0	0	0	0
C7	6	0	857.142	7711.56	81173.5	4016.85
C8	6	0	994.613	9821.81	85208.1	3981.87
C9	6	0	1811.6	10196.6	91095	5331.23
C10	6	33420	26992.2	30030.8	141693	60855.2
C11	6	2279.65	4463.14	9946.11	100917	5482.31
C12	6	0	0	0	800.534	1484.6
D1	6	0	0	5232.15	75296	4854.22
D2	6	0	163.165	6310.02	71895	3179.2
D3	6	0	147.301	7214.38	75380.3	3417.05
D4	6	0	1017.78	8758.49	78793.7	4520.34
D5	6	0	1124.99	9395.82	83489.1	3473.68
D6	6	0	0	0	0	0
D7	6	0	0	6682.19	87902.6	3303.32
D8	6	0	968.779	11055.8	92552.9	3644.33
D9	6	13477.9	5309.61	11597.4	89584.6	4928.17
D10	6	0	1026.11	10243.4	96441.9	4637.83
D11	6	19.5658	1448.34	10172.3	108202	5294.22
D12	6	0	0	0	0	0
E1	6	0	783.513	6494.42	82890.6	4928.58
E2	6	0	327.154	7289.79	78208.1	4074.97
E3	6	0	475.56	7150.6	71917.3	3731.57
E4	6	0	392.946	8436	74640.9	4363.02
E5	6	0	707.765	9291.31	80829.4	3578.03
E6	6	0	0	0	0	0
E7	6	0	1254.91	11321.3	94053.6	5505.88
E8	6	0	1031.74	10843.8	91983.1	4195.07
E9	6	0	1444.89	11314.3	98101.1	4778.72
E10	6	0	1758.05	10912.8	101955	6065.83
E11	6	912.536	2537.03	11688	114285	7948.79
E12	6	0	0	0	212.767	1066.84
F1	6	0	1.10606	6477.01	87592.6	4497.58
F2	6	0	397.978	7997.74	84739.3	4173.72
F3	6	0	796.394	8132.13	79499.6	5097.07
F4	6	0	1010.76	8742.91	77988.3	4990.56
F5	6	0	988.297	9136.69	76351.9	3877.24
F6	6	0	0	0	0	0
F7	6	0	733.392	10121.7	87354.4	5471.43
F8	6	0	805.418	10307.4	91209.7	4130.13
F9	6	0	1548.68	11781	104744	5555.08
F10	6	0	1376.84	11078	105751	6322.1
F11	6	0	1631.66	10922.7	115064	7927.5
F12	6	0	0	0	0	0
G1	6	0	327.239	7372.19	93901.4	5213.24
G2	6	0	305.679	7915.27	88822.6	4341.26
G3	6	0	647.037	8449.21	83975	4638.46
G4	6	0	969.05	9072.95	79899.8	5060.35
G5	6	0	0	1297.41	72610.3	2194.82
G6	6	0	0	0	257.401	2165.92
G7	6	0	822.246	10331.4	88454.7	4599.12
G8	6	0	0	8318.37	86147.8	4581.16
G9	6	0	1712.69	10789.6	100683	5896.44
G10	6	0	1249.87	11125.9	111150	5452.69
G11	6	0	1767.38	11205.2	123602	7254.98
G12	6	0	281.581	0	1910.24	6521.3
H1	6	0	1022.85	7562.29	91512.9	5725.85
H2	6	0	437.207	7762.5	87197.9	4209.79
H3	6	0	1267.24	9107.66	91183.8	6918.99
H4	6	0	406.675	8769.05	82705.4	4120.85
H5	6	0	1019.04	9139.83	82815.7	5957.09
H6	6	0	0	0	0	1626.58
H7	6	0	595.659	9028.25	86401.4	4730.25
H8	6	0	861.053	9989.07	94381.7	4855.64
H9	6	0	1870.83	10112.4	103036	6609.4
H10	6	0	1441.87	10658.3	118090	5704.07
H11	6	0	2663.44	11324.8	125879	7934.51
H12	6	0	0	0	0	4699.22
A1	7	0	0	1848.8	68396.8	2894.09
A2	7	0	0	3034.7	69218.4	2791.55
A3	7	0	0	4143.34	65140.1	2913.96
A4	7	6568.59	123.253	5221.39	63704.6	3132.19
A5	7	0	15.3218	5378.12	60052.1	3081.16
A6	7	0	0	0	811.947	2207.67
A7	7	0	608.986	5990.68	63882.7	3231.22
A8	7	0	831.154	6328.85	67348.6	4609.78
A9	7	0	722.971	6466.2	72462.4	3425.99
A10	7	0	759.246	6531.11	76693	4035.6
A11	7	0	1229.79	6747.18	82008.2	5065.04
A12	7	0	0	0	1186.22	1875.33
B1	7	0	0	3970.64	70414.3	2933.91
B2	7	0	0	4798.78	73092.8	3150.23
B3	7	0	0	5364.9	67324.3	2896.72
B4	7	0	0	6088.43	68295.4	4227.79
B5	7	0	0	6458.27	66337.3	3379.16
B6	7	0	0	0	0	742.799
B7	7	0	250.647	7292.24	70350.9	2954.75
B8	7	0	535.862	7557.41	73454.2	3337.84
B9	7	0	2150.6	8834.19	83708.7	4415.39
B10	7	0	902.044	8043.81	85496.7	4277.36
B11	7	0	935.606	8055.5	94231.6	4331.05
B12	7	0	1300.65	310.293	2467.21	5307.27
C1	7	0	0	5150.24	77999.3	3195.85
C2	7	0	11.5314	6441.34	80850	3290.16
C3	7	0	591.064	6646.76	73162.1	3658.89
C4	7	0	709.259	8010.97	77109.1	6196.08
C5	7	0	225.323	8027.37	73964.1	3700.24
C6	7	0	0	0	0	0
C7	7	0	800.91	7613.66	80709.8	3918.07
C8	7	0	890.052	9644.71	84754.6	3960.69
C9	7	0	1903.45	10389.5	90617.4	5353.66
C10	7	33980.4	26894.9	30121.2	141492	60665.3
C11	7	2153.82	4706.74	9882.95	100488	5220.49
C12	7	0	15.9254	0	897.542	1536.85
D1	7	0	0	5334.32	75082.5	4842.67
D2	7	0	160.899	6108.47	72156.9	3459.98
D3	7	0	119.748	7170.78	75100	3346.46
D4	7	0	904.12	9013.26	78438.5	4084.91
D5	7	0	1201.3	9566.21	83234.4	3406.69
D6	7	0	0	0	0	0
D7	7	0	0	6071	86879.8	3388.04
D8	7	0	1095.6	10911.2	92297.9	3984.37
D9	7	13553.8	5102.02	11778.2	89418.1	5231.06
D10	7	0	1028.82	9956.32	96416.9	4196.92
D11	7	468.55	1288.2	10316.8	107729	5240.25
D12	7	0	0	0	0	0
E1	7	0	636.028	6419.91	82632.6	5183.22
E2	7	0	330.527	7126.9	78199.1	4305.92
E3	7	0	472.472	7273.15	71617.9	3535.01
E4	7	0	561.072	8426.04	74054.5	4875.26
E5	7	0	1001.48	9385.06	80484.4	3588.75
E6	7	0	0	0	0	0
E7	7	0	1149.85	11538.6	93725.9	5087.95
E8	7	0	781.761	10992.9	91560.1	4513.48
E9	7	0	1332.18	11247.3	98256.4	5363.06
E10	7	0	1641.21	11058.3	101636	6435.67
E11	7	1146.03	2497.97	11510.6	113041	8025.36
E12	7	0	0	0	0	568.553
F1	7	0	0	6665.61	87238.5	4546.4
F2	7	0	354.313	7770.34	84485.5	4246.6
F3	7	0	860.231	8412.08	79814.5	5177.41
F4	7	0	842.821	9085.86	77858.3	4988.47
F5	7	0	1129.48	9152.85	76503.9	3990.9
F6	7	0	0	0	0	0
F7	7	0	741.471	10265.9	87412.6	5373.5
F8	7	0	847.303	10345.8	90192.8	4370.5
F9	7	198.569	1741.56	12047.7	104807	5195.12
F10	7	0	1421.13	11171.1	105373	6064.33
F11	7	0	1756.12	11049.4	114798	7895.5
F12	7	0	0	0	0	0
G1	7	0	442.929	7341.88	93449.9	5045.41
G2	7	0	426.056	7981.54	87926.3	4596.25
G3	7	0	689.139	8628.16	84246.6	4373.35
G4	7	0	1008.79	8928.43	79406.1	5360.87
G5	7	0	0	1160.2	72300.9	2381.72
G6	7	0	0	0	282.005	2104.73
G7	7	0	787.314	10309.5	87913.2	4261.02
G8	7	0	0	8377.2	85980.9	4582.88
G9	7	123.839	1874.62	10817.5	100538	5666.98
G10	7	0	1291.31	10859.7	110069	5191.31
G11	7	0	1916.71	11152.9	122651	7216.57
G12	7	0	0	99.5685	1542.7	6590
H1	7	0	1131.88	7319.08	90262.7	5321.74
H2	7	0	267.418	7873.32	87392.8	3984.22
H3	7	0	1435.19	9053.83	91203.1	6939.12
H4	7	0	454.519	8484.39	82345.1	4063.35
H5	7	0	1062.85	9027.36	82808.9	5523.81
H6	7	0	0	0	119.854	2085.96
H7	7	0	717.438	9054.04	85861	4562.68
H8	7	0	1102.99	9922.32	94108.4	4829.45
H9	7	0	2042.01	10323.3	102265	6564.51
H10	7	0	1453.54	10650	116170	5812.2
H11	7	0	3016.57	11127.4	124799	7751.87
H12	7	0	0	0	0	5102.01
A1	8	0	0	1815.11	67629	2796.41
A2	8	0	0	3194.92	68918.9	2726.08
A3	8	0	0	4437.4	65478.1	3164.71
A4	8	6251.97	125.066	5221.39	63181.9	3360.12
A5	8	0	132.251	5562.25	59837.8	3228.23
A6	8	0	0	0	922.27	2419.49
A7	8	0	510.332	6216.22	63659.4	3121.54
A8	8	0	940.457	6445.81	66935.5	4693.2
A9	8	0	780.22	6161.18	72339.6	3277.04
A10	8	0	869.716	6416.56	76268.8	3985.23
A11	8	0	1548.18	6386.23	81348.4	4811.2
A12	8	0	0	0	1362.34	2073.13
B1	8	0	0	3869.33	69954.4	2906.41
B2	8	0	0	5064.7	72666.4	3435.42
B3	8	0	0	5174.07	66614.3	2916.94
B4	8	0	32.8816	6221.7	68145.7	4147.75
B5	8	0	0	6433.73	66528.4	3242.86
B6	8	0	0	0	0	395
B7	8	0	239.647	7319.02	70119.9	2889.69
B8	8	0	648.633	7356.69	73303.9	3309.82
B9	8	0	2066.64	8986.77	83446.3	4411.89
B10	8	0	812.577	7961.7	85226.3	4300.68
B11	8	0	970.459	8323.29	94208.1	4414.36
B12	8	0	1300.65	311.666	2211.34	5081.33
C1	8	0	0	5192.44	77867.3	3796.14
C2	8	0	0	6638.71	80304.8	3089.1
C3	8	0	974.341	7127.2	72793.1	3357.88
C4	8	0	707.197	8004.64	76881.6	5933.28
C5	8	0	327.826	7596.75	73982.3	3449.95
C6	8	0	0	0	0	0
C7	8	0	767.171	7546.72	80763.5	3982.82
C8	8	0	1049.02	9644.71	85209.8	4048.94
C9	8	0	1753.39	10531.9	90330.8	5453.69
C10	8	33454.8	27229.8	30068.9	141197	60777.3
C11	8	2400.94	4833.98	9755.56	100027	5143.22
C12	8	0	0	0	381.914	1827.82
D1	8	0	4.51668	5190.64	74822.6	4840.57
D2	8	0	0	6342.14	71999.8	3658.82
D3	8	0	49.8068	7053.8	75164.5	3378.07
D4	8	0	1035.35	8789.15	78068.6	4392.95
D5	8	0	1181.76	9684.62	82915.7	3644.01
D6	8	0	0	0	0	0
D7	8	0	0	6241.08	87129.4	3592.79
D8	8	0	1077.11	10838	91797.8	3648.86
D9	8	13653	5320.94	11683.4	89784.8	5083.47
D10	8	0	1132.79	10140.4	96131.2	4525.3
D11	8	450.014	1299.28	10517.9	106811	5162.29
D12	8	0	0	0	0	0
E1	8	0	711.819	6330.88	82344.5	5024.8
E2	8	0	265.321	6936.67	77971.4	3956.76
E3	8	0	501.293	7197.97	71386.7	3481.77
E4	8	0	761.455	8210.99	73857.7	4924.9
E5	8	0	945.581	9349.9	80500.1	3747.54
E6	8	0	0	0	0	0
E7	8	0	1190.7	11340.5	93376	4967.71
E8	8	0	1053.27	10811.8	91778.6	4230.03
E9	8	0	1539.12	11336	97763.5	4831.67
E10	8	0	1952.77	10832.5	100884	6376.53
E11	8	745.595	2251.29	11288.2	113123	7701.59
E12	8	0	0	0	204.721	913.518
F1	8	0	16.5909	6629.14	87033.9	4565.5
F2	8	0	452.872	7610.68	83863	4550.1
F3	8	0	713.72	8197.94	79597.2	5115.61
F4	8	0	1030.7	8803.62	77753.7	5263.63
F5	8	0	1022.85	8988.16	76305.3	4315.76
F6	8	0	0	0	0	0
F7	8	0	813.284	10304.7	87198.1	5435.73
F8	8	0	876.099	9980.17	90230	4448.25
F9	8	0	1702.23	12009.4	104487	5438.6
F10	8	0	1496.52	10835.6	105146	6022.63
F11	8	0	1534.61	10683	114129	7800.67
F12	8	0	0	0	0	0
G1	8	0	295.837	7031.3	93570.7	4913.87
G2	8	0	388.185	7962.05	87153.9	4659.37
G3	8	0	688.031	8425.05	83648.7	4621.22
G4	8	0	1012.87	8759.31	79253.7	5573.65
G5	8	0	0	1317.58	71871.6	2311.75
G6	8	0	0	0	0	1944.71
G7	8	0	839.264	10375.4	87899.4	4612.83
G8	8	0	0	8343.46	85789.7	4455.89
G9	8	234.778	2090.82	10849.9	100237	5924.44
G10	8	0	1299.02	10667.7	109928	5412.4
G11	8	0	1832.71	11058.6	122223	7282.92
G12	8	0	325.297	8.49975	1442.68	6576
H1	8	0	1064.48	7232.73	89899.2	5367.22
H2	8	0	319.77	7570.24	86814.7	4367.16
H3	8	0	1383.51	8761.77	90853.6	6647.33
H4	8	0	152.503	8507.12	81997.7	4331.38
H5	8	0	1168.57	8790.98	82280.7	5405.47
H6	8	0	0	0	34.9182	1604.08
H7	8	0	624.78	8861.04	85488.5	4413.83
H8	8	0	955.979	10060	93924.5	4739.06
H9	8	0	1918.53	10450.2	102295	6315.77
H10	8	0	1243.47	10595.9	116740	5386.94
H11	8	0	2608.37	10998	123979	7795.19
H12	8	0	0	0	0	4967.75
A1	9	0	0	1872.24	67813.4	2955.33
A2	9	0	0	3117.78	68843.1	2548.4
A3	9	0	0	4042.61	64972.6	2620.75
A4	9	6873.15	9.96901	5137.19	63285.3	3204.55
A5	9	0	10.4833	5434.34	59849.4	3208.62
A6	9	0	0	0	1260.38	2534.04
A7	9	0	564.48	6014.07	63946.2	2952.43
A8	9	0	745.382	6420.42	67011.9	4490.05
A9	9	0	719.7	6576.37	72098.2	3367.74
A10	9	0	915.589	6512.48	76320.3	4174.37
A11	9	0	1516.13	6487.87	81405.7	4874.39
A12	9	0	0	0	1312.85	1570.33
B1	9	0	0	4046.97	70268.8	3217.13
B2	9	0	0	4860.42	72987.1	3510.6
B3	9	0	0	5325.91	67124.3	2707.72
B4	9	0	186.016	6153.16	68301.1	4004.63
B5	9	0	42.6279	6405.56	66502.7	3222.88
B6	9	0	0	0	0	746.112
B7	9	0	594.796	7072.35	70239.5	2934.42
B8	9	0	559.856	7463.63	73104.1	3421.08
B9	9	0	2308.33	8774.37	83729.5	4375.94
B10	9	0	962.918	7896.58	85477.8	4440.64
B11	9	0	949.765	7998.49	94112.9	4355.16
B12	9	0	1283.5	384.434	2252.8	4925.72
C1	9	0	0	5365.62	77832.5	3327.34
C2	9	0	76.8762	6188.29	80205.7	3564.44
C3	9	0	855.913	7039.15	72469.1	3416.38
C4	9	0	726.784	8022.57	76970.7	5963.41
C5	9	0	261.337	7634.86	73784.4	3738.31
C6	9	0	0	0	0	0
C7	9	0	726.201	7396.94	80155.9	3923.05
C8	9	0	941.057	9503.73	85160.4	3904.21
C9	9	0	1865.25	10112.3	90427.3	5449.01
C10	9	33385.1	27103.5	29897.7	141193	60868.5
C11	9	2119.81	4934.03	9885.09	99754.1	5040.21
C12	9	0	0	0	773.441	1392.71
D1	9	0	0	5206.6	75018.9	4609.46
D2	9	0	240.215	6230.29	71591.8	3552.84
D3	9	0	0	7038.91	75072.5	3327.49
D4	9	0	847.29	8516.4	78284.9	4543.31
D5	9	0	1116.62	9618.2	83180.1	3455.5
D6	9	0	0	0	0	0
D7	9	0	0	6371.14	86704.7	3641.33
D8	9	0	1087.67	10971.6	92250.1	3735.91
D9	9	13871	5430.4	11633.2	89393.7	5094.08
D10	9	0	950.168	9953.58	95937.5	4820.47
D11	9	476.788	1326.47	10406.4	107022	5507.11
D12	9	0	0	0	0	131.442
E1	9	0	615.544	6367.65	82168.5	4918.86
E2	9	0	582.356	7105.03	77765.3	4072.78
E3	9	0	441.591	7034.22	71633.4	3737.71
E4	9	0	606.036	8326.48	73767.3	4687.64
E5	9	0	1277.2	9425.1	80365.4	3749.48
E6	9	0	0	0	0	0
E7	9	0	1369.7	11235.4	93130.3	5366.25
E8	9	0	1017.69	10593	91499.7	4296.16
E9	9	0	1327.56	11180.2	97499.9	5196.64
E10	9	0	1719.1	10836.2	101081	6067.71
E11	9	615.877	2510.24	11435	112805	7709.24
E12	9	0	0	0	0	1084.17
F1	9	0	316.333	6466.59	86617.9	4392.51
F2	9	0	375.522	7796.95	84001.6	4407.91
F3	9	0	873.836	8578.17	79695.9	5240.23
F4	9	0	939.383	8885.63	78005.2	5060.66
F5	9	0	1013.97	9008.37	76235.4	3940.61
F6	9	0	0	0	0	0
F7	9	0	794.434	10184.6	86866.5	5722.21
F8	9	0	697.215	9906.86	90540.3	4460.76
F9	9	0	1838	12036.2	104670	5538.85
F10	9	0	1445.63	10884.1	105174	6259.55
F11	9	0	1430.7	10776.8	114691	7852.08
F12	9	0	0	0	0	0
G1	9	0	214.854	7419.15	93209.8	5512.61
G2	9	0	584.306	7699.59	87906.9	4464.97
G3	9	0	740.104	8388.82	83496.5	4112.54
G4	9	0	1057.7	9144.69	78864.7	4996.82
G5	9	0	0	1134.98	72599.2	2203.81
G6	9	0	0	0	119.237	2123.56
G7	9	0	893.006	10083.6	87831.5	5027.69
G8	9	0	0	8433.43	85707.1	4651.13
G9	9	56.7594	1996.51	10751.8	100205	5819.65
G10	9	0	1343.34	10784.4	109400	5580.44
G11	9	0	2140.69	11090.4	122167	7429.61
G12	9	0	38.5728	18.2137	1602.71	6283.4
H1	9	0	723.529	7579.91	90019.8	5584.15
H2	9	0	454.186	7707.76	86385.3	4078.64
H3	9	0	1021.78	9057.27	90347.1	7158.23
H4	9	0	538.246	8316.36	82263.2	4210.52
H5	9	0	1132.38	9000.67	82156.8	5783.4
H6	9	0	0	0	0	2010.02
H7	9	0	637.135	8935.75	85349.5	4681.23
H8	9	0	1103.83	9745.72	94020.7	5129.34
H9	9	0	2044.81	10064.8	102279	6633.71
H10	9	0	1161.77	10467	116367	5529.39
H11	9	0	2677.8	10901.1	123881	8233.07
H12	9	0	0	0	0	5114.47
A1	10	0	0	1743.33	67353.9	2606.87
A2	10	0	0	3190.17	68541.3	2468.91
A3	10	0	0	4125.03	65175.6	2828.02
A4	10	6658.05	72.5019	5232.25	63159.9	3352.89
A5	10	0	0	5247.76	59465.5	3210.26
A6	10	0	56.911	0	939.731	2637.59
A7	10	0	349.369	5991.44	63506.4	3030.13
A8	10	0	955.638	6411.18	67079.7	4644.54
A9	10	0	811.298	6506.49	72299.8	3316.98
A10	10	0	792.013	6356.96	76223.9	4174.37
A11	10	0	1383.64	6626.86	81529.8	5032.91
A12	10	0	0	0	1488.97	1766.62
B1	10	0	0	4164.94	70436.3	2781.3
B2	10	0	0	4841.08	72304.2	3188.42
B3	10	0	0	5299.24	66927.4	2602.6
B4	10	0	99.5842	6213.13	67585.4	3900.11
B5	10	0	0	6306.51	66286.8	3454.57
B6	10	0	0	0	32.6975	813.187
B7	10	0	276.576	7326.32	70015	3091.39
B8	10	0	849.381	7575.51	73249.4	3409.54
B9	10	0	2104.8	8705.01	83712.2	4491.67
B10	10	0	864.228	7920.18	85652.1	4343.45
B11	10	0	956.3	8063.02	93996.2	4129.35
B12	10	0	1239.19	317.158	2514.39	5156.15
C1	10	0	89.7237	5224.46	77681.6	3680.37
C2	10	0	0	6628.59	80205.7	3612.84
C3	10	0	947.426	6964.15	72650.4	3257.9
C4	10	0	616.478	7989.88	76525	6397.6
C5	10	0	312.127	7548.16	74008.2	3516.56
C6	10	0	0	0	0	0
C7	10	0	763.154	7688.97	80236.9	3934.67
C8	10	0	991.213	9609.46	85081	3905.09
C9	10	0	1894.36	9909.1	90282.6	5497.62
C10	10	33503.8	27014.6	29931.9	140955	60842.8
C11	10	3353.16	4987.32	10035	99615.1	5451.2
C12	10	0	0	0	885.306	1631.44
D1	10	0	0	5045.89	74900.2	4846.87
D2	10	0	0	6049.78	71624.1	3644.61
D3	10	0	47.6874	7150.57	74674.7	3417.05
D4	10	0	959.917	8737.34	78190.9	4386.68
D5	10	0	995.652	9705.8	83169.5	3392.34
D6	10	0	0	0	0	0
D7	10	0	0	6149.22	86967.4	3406.57
D8	10	0	811.132	11004.5	91826.6	4035.15
D9	10	14047	5353.02	11480.4	89636	4933
D10	10	0	1172.57	10085.7	96344.6	4642.44
D11	10	365.572	1315.39	10318.7	107065	5203.27
D12	10	0	0	0	0	0
E1	10	0	508.003	6544.74	81926.5	5303.73
E2	10	0	282.184	6929.02	77568.3	4051.99
E3	10	0	584.671	7159.86	70991.3	3891.27
E4	10	0	639.27	8489.76	73791.1	4607.23
E5	10	0	1067.81	9511.04	80795	3426.07
E6	10	0	0	0	0	0
E7	10	0	1296.74	11389	93096.5	5193.64
E8	10	0	1112.25	10974.5	91272.9	4306.56
E9	10	0	1512.33	11319	97921.6	4926.22
E10	10	0	1750.63	10935.2	101231	6092.11
E11	10	878.696	2472.29	11333.1	110713	7487.2
E12	10	0	0	0	2.68193	997.477
F1	10	0	190.242	6485.35	86632.3	4571.86
F2	10	0	476.576	7792.11	83734.2	4121.14
F3	10	0	786.976	8135.27	79433.5	5323.66
F4	10	0	860.664	8960.18	77616.4	5165.29
F5	10	0	939.919	9339.77	76419.8	4009
F6	10	0	0	0	0	0
F7	10	0	856.372	10210.4	86755.6	5592.24
F8	10	0	990.411	9940.83	90041.2	4188.21
F9	10	0	1821.15	11715	104784	5648.66
F10	10	0	1304.27	11068.5	104900	6025.47
F11	10	0	1734.42	10748.6	114815	8031.48
F12	10	0	0	0	0	0
G1	10	0	479.289	7108.57	92682	5068.09
G2	10	0	436.877	7699.59	87536.2	5007.78
G3	10	0	631.526	8484.34	83425.3	4525.3
G4	10	0	1156.54	8849.5	79099.3	5470.79
G5	10	0	0	1037.12	72094.3	1879.99
G6	10	0	0	0	0	1699.03
G7	10	0	1030.05	10240	87357.9	4724.31
G8	10	0	0	8232.72	85499.4	4491.31
G9	10	0	1914.66	10693.3	99805.2	6126.8
G10	10	0	1326.96	10648.4	109394	5318.07
G11	10	0	1909.71	10863.1	122012	7437.75
G12	10	0	20.5722	0	1483.94	6313.93
H1	10	0	1234.95	7114.65	89255.5	5344.48
H2	10	0	384.855	7779.86	86120.6	4651.75
H3	10	0	1411.7	8912.96	89943.4	6982.72
H4	10	0	496.383	8334.16	82036.2	4059.45
H5	10	0	1233.33	8865.32	81920.6	5492.32
H6	10	0	0	0	0	2008.15
H7	10	0	544.477	8867.27	85745.6	4725.79
H8	10	0	1150.87	9907.95	93818.9	4962.08
H9	10	0	1994.3	10259.9	101862	6812.32
H10	10	0	1232.86	10702	116103	5764.37
H11	10	0	2822.64	10881.4	123189	7797.53
H12	10	0	0	0	0	4816.88
A1	11	0	0	1964.54	67629	2682.68
A2	11	0	0	3027.58	68709.1	2572.95
A3	11	0	0	4044.64	64773.6	2918.01
A4	11	6575.63	0	5282.96	63154.4	3143.95
A5	11	0	0	5349.6	59770	3412.89
A6	11	0	0	0	950.049	2497.95
A7	11	0	523.683	5964.28	63575.2	3153.53
A8	11	0	997.385	6388.1	67124.9	4540.26
A9	11	0	739.328	6490.87	72011.1	3290.35
A10	11	0	837.886	6297.36	75882.1	4130.65
A11	11	0	1395.4	6750.29	80767.8	4922.59
A12	11	0	0	0	1720.39	1629.21
B1	11	0	0	4109.42	69565.9	3148.38
B2	11	0	0	4832.62	72330.3	3337.58
B3	11	0	0	5338.23	66631.6	2864.38
B4	11	0	124.95	6323.55	67886.5	3950.96
B5	11	0	0	6124.77	66266.6	3480.01
B6	11	0	0	0	0	703.051
B7	11	0	498.152	7375.82	70272	3216.64
B8	11	0	514.268	7510.52	73562.4	3173.01
B9	11	0	2139.57	8858.46	83521	4383.83
B10	11	0	703.742	7872.99	85029.4	4316.23
B11	11	0	656.776	8100.67	93938.4	4278.43
B12	11	0	1103.41	542.327	2361.43	5094.8
C1	11	0	0	5000.34	77324.6	3610.34
C2	11	0	0	6071.89	79742	3483.77
C3	11	0	865.602	6811.98	72435.9	3371.71
C4	11	0	1031.93	8116.43	76922.5	5911.47
C5	11	0	368.458	7521.49	73397.3	3713.57
C6	11	0	0	0	0	0
C7	11	0	965.591	7540.03	80709.8	4120.62
C8	11	0	1273.45	9568.93	84878.1	4112.48
C9	11	151.181	1757.03	10224.7	89882.9	5418.16
C10	11	33680.9	27072.6	29982.3	141665	61008
C11	11	3231.86	5121.08	9607.83	99440.5	5115.32
C12	11	0	0	0	739.357	1603.51
D1	11	0	0	5281.11	74264.1	4751.28
D2	11	0	15.8633	6108.47	71750.1	3219.63
D3	11	0	104.912	7138.87	74598.5	3360.15
D4	11	0	944.418	8740.52	78716.4	4218.57
D5	11	0	1122.2	9586.43	83506.6	3700.47
D6	11	0	0	0	0	0
D7	11	0	0	6314.75	87059.3	3522.19
D8	11	0	981.989	11167.5	92258.3	3934.5
D9	11	14119.3	5314.33	11919.3	89163.6	5297.62
D10	11	0	888.692	9867.01	96210.7	4473.65
D11	11	0	1419.13	10332.7	106569	5079.34
D12	11	0	0	0	0	0
E1	11	0	566.383	6632.81	81633.4	4736.14
E2	11	0	392.36	7077.7	77649.8	4299.35
E3	11	0	628.933	7216.51	70943.8	3840.09
E4	11	0	498.513	8127.35	73983	4739.26
E5	11	0	1145.5	9776.67	80076.3	3875.15
E6	11	0	0	0	0	0
E7	11	0	1428.07	11422.4	93147.6	5337.16
E8	11	0	1029.87	11104.2	91403	4488.91
E9	11	0	1516.03	11044.3	98111.2	5175.84
E10	11	0	1703.34	10878.2	100423	6557.7
E11	11	741.083	2453.32	11165.5	111187	7530.95
E12	11	0	0	0	0	1072.31
F1	11	0	319.651	6447.83	86116.7	4329.9
F2	11	0	636.266	7611.89	83772.6	4348.17
F3	11	0	883.254	8185.41	79307.6	4994.08
F4	11	0	1070.58	8825.99	77719.9	4921.51
F5	11	0	895.49	9038.68	76358	3986.87
F6	11	0	0	0	0	0
F7	11	0	736.085	10099.6	86997.3	5581.26
F8	11	0	803.673	9987.32	90064.2	4561.73
F9	11	182.469	1637.63	12052.4	104337	5152.15
F10	11	0	1254.33	10990.5	104875	6088.97
F11	11	0	1507.2	11038.1	114324	7750.39
F12	11	0	0	0	0	0
G1	11	0	461.109	7361.58	92591.4	5087.75
G2	11	0	327.32	7929.57	87625.3	4810.85
G3	11	0	705.758	8486.54	83653.1	4563.02
G4	11	0	1122.92	9090.37	78816.9	5470.79
G5	11	0	0	1190.47	72459.1	2292.76
G6	11	0	0	0	244.152	2193.21
G7	11	0	875.092	10248.2	87498.3	4795.59
G8	11	0	0	8353.84	85145.7	4873.15
G9	11	94.599	1966.26	10789.6	99789.7	5825.98
G10	11	0	1564.02	10900.2	109552	5492.98
G11	11	0	1878.21	10957.4	122086	7346.95
G12	11	0	37.287	241.636	1687.72	6484.4
H1	11	0	737.404	7273.26	89729	5759.09
H2	11	0	309.865	7611.63	86190.4	4107.49
H3	11	0	932.521	8797.28	90491.8	6887.69
H4	11	0	501.366	8341.07	81904.9	4354.77
H5	11	0	1054.28	8795.74	81975.3	5770.04
H6	11	0	0	0	0	1738.14
H7	11	0	520.65	8672.49	85548.9	4553.77
H8	11	0	1002.18	9996.67	93635.8	4901.26
H9	11	0	1888.6	10038.7	102253	6692.62
H10	11	0	1301.82	10522.1	115893	5488.84
H11	11	0	2935.17	10610.1	122924	7570.39
H12	11	0	0	0	0	5190.6
A1	12	0	0	1708.17	67415.8	2631.65
A2	12	0	0	3179.49	68554.1	2598.66
A3	12	0	0	4145.38	64587.9	2924.07
A4	12	6535.42	0	5101.88	62922.8	3336.6
A5	12	0	0	5332.49	59612.8	3251.11
A6	12	0	0	0	948.462	2304.95
A7	12	0	361.979	5964.28	63170.6	3181.71
A8	12	0	916.926	6171.88	66687.6	4490.05
A9	12	0	784.31	6508.13	71861	3215.46
A10	12	0	941.802	6550.67	75296	3952.91
A11	12	0	1161.41	6386.23	81398.4	4736.23
A12	12	0	0	0	1534.09	1565.8
B1	12	0	0	3931.78	70139.7	2965.53
B2	12	0	0	4899.1	72105.9	3443.78
B3	12	0	0	5582.41	66552.1	2815.87
B4	12	0	0	6377.81	67849.4	4047
B5	12	0	0	6231.09	66273	3290.11
B6	12	0	0	0	0	472.841
B7	12	0	446.293	7220.02	70071.9	3001.11
B8	12	0	674.226	7451.29	73021.5	3453.22
B9	12	0	2218.44	8782.17	83680	4226.89
B10	12	0	781.218	8235.4	85236.6	4193.77
B11	12	0	863.72	8186.71	94019.8	3906.82
B12	12	0	1470.74	351.483	2480.08	5232.46
C1	12	0	0	4985.79	77112.8	3550.31
C2	12	0	7.68762	6180.7	79971.3	3295.12
C3	12	0	1057.24	6801.11	72233.1	3716.32
C4	12	0	616.478	7747.31	76347.8	6144.15
C5	12	0	376.769	7884.46	73453.9	3474.69
C6	12	0	0	0	0	0
C7	12	0	945.508	7660.52	80164.1	3923.88
C8	12	0	1067.72	9795.38	84824.3	4251.91
C9	12	0	1896.17	10316.5	90116.6	5546.23
C10	12	33259.9	27059.5	30077.5	141081	60835.2
C11	12	2971.14	5285.3	9945.04	99676.8	5379.3
C12	12	0	0	0	527.863	1329.65
D1	12	0	0	5105.49	74273.8	5011.79
D2	12	0	117.841	6117.33	71373.3	3618.39
D3	12	0	0	7020.83	74477.9	3302.2
D4	12	0	870.022	8677.09	77843	4297.93
D5	12	0	1129.65	9382.34	82981.6	3431.57
D6	12	0	0	0	0	0
D7	12	0	0	6503.93	86815	3308.61
D8	12	0	975.824	11067.7	91744.6	3684.23
D9	12	14333.7	5239.79	11782.1	89314.2	5060.32
D10	12	0	1065.89	9887.97	95528.6	4545.59
D11	12	0	1118.99	10147.4	106265	4929.42
D12	12	0	0	0	0	0
E1	12	0	462.938	6330.88	82000.5	5252.22
E2	12	0	129.288	7129.08	77338.4	4066.22
E3	12	0	712.31	7211.36	70971.6	3985.46
E4	12	0	601.148	8625.17	73675.9	4739.26
E5	12	0	1060.23	9451.47	80316.2	3974.51
E6	12	0	0	0	0	0
E7	12	0	1394.99	11531.5	93176.5	5332.31
E8	12	0	1013.01	10690.8	91539.7	4446.39
E9	12	0	1390.39	11123.6	97650.6	5050.09
E10	12	0	1662.54	10918.4	100105	6327.72
E11	12	303.427	2406.44	11373.6	111020	7525.48
E12	12	0	0	0	92.0797	1118.85
F1	12	0	242.227	6386.36	86210.8	4491.21
F2	12	0	429.168	7746.15	83939.7	4306.35
F3	12	0	892.673	8259.57	79177.4	5276.28
F4	12	0	900.548	8811.08	77570.9	5174.7
F5	12	0	1006.07	9261.97	76210	3879.25
F6	12	0	0	0	0	0
F7	12	0	883.302	10356.4	86799.2	5807.33
F8	12	0	657.075	10108.9	90245.1	4005.92
F9	12	304.114	1646.05	11998.9	104573	5535.99
F10	12	0	1508.77	11377.4	104567	5915.54
F11	12	0	1588.27	10987.2	114705	7952.63
F12	12	0	0	0	0	0
G1	12	0	548.703	7720.64	92685.2	5009.12
G2	12	0	610.005	7833.42	87213.3	4162
G3	12	0	815.444	8337.22	83713.3	4455.25
G4	12	0	1191.19	8989.92	78766.1	5668.44
G5	12	0	0	1362.98	71998.6	2420.69
G6	12	0	0	0	0	2069.9
G7	12	0	755.069	10039.7	87407.5	4493.12
G8	12	0	0	8407.48	85586.3	4510.32
G9	12	2.57997	1840.81	10748.2	99554.4	6026.53
G10	12	0	1291.31	10804.7	109381	5181.48
G11	12	0	2145.36	11060.9	121585	7288.74
G12	12	0	46.2874	0	1655.21	6484.4
H1	12	0	1326.14	7273.26	88750.1	5545.66
H2	12	0	246.194	7550.22	86020.6	4515.36
H3	12	0	1186.2	8878.6	90123.2	6987.19
H4	12	0	576.123	8426.08	81700.5	4063.35
H5	12	0	1096.19	9072.16	81827.4	5759.54
H6	12	0	0	0	0	1909.71
H7	12	0	676.845	8901.07	85152.9	4489.59
H8	12	0	1160.95	9808.25	93393.2	4726.39
H9	12	0	2107.49	10076	101947	6751.54
H10	12	0	1062.04	10696.8	116010	5495.08
H11	12	0	2713.71	10956.5	122398	7792.84
H12	12	0	0	0	0	4811.34
A1	13	0	0	1834.15	66797.8	2812.44
A2	13	0	0	3242.39	68640.3	3038.21
A3	13	0	0	4140.29	65166.5	3060.57
A4	13	6531.4	0	5194.23	63072.9	3513.88
A5	13	0	58.0614	5369.16	59416.7	3228.23
A6	13	0	87.6738	0	954.811	2457.15
A7	13	0	439.123	6007.28	63504.9	3145.15
A8	13	0	852.408	6366.55	66937	4459.93
A9	13	0	813.752	6325.61	71968	3367.74
A10	13	0	969.888	6545.08	76142.4	4167.71
A11	13	0	1317.4	6459.87	81056.5	5312.46
A12	13	0	111.721	0	1660.71	1849.66
B1	13	0	0	3883.2	70154.8	3064.52
B2	13	0	0	4761.31	72380.2	3523.73
B3	13	0	0	5362.85	67075.4	2772.41
B4	13	0	95.8263	5973.25	68059	4012.16
B5	13	0	0	6321.05	66257.4	3347.36
B6	13	0	0	0	0	551.51
B7	13	0	424.293	7360.4	69983.2	3110.91
B8	13	0	727.013	7433.19	73391.5	3099.66
B9	13	0	2218.44	8858.46	83766.9	4309.31
B10	13	0	753.548	7760.68	85514.6	4224.88
B11	13	0	1044.52	8044.74	93647.4	4088.79
B12	13	0	1297.8	664.522	2470.07	5157.64
C1	13	0	148.508	5228.82	77668.5	3270.17
C2	13	0	0	6394.52	80268.4	3182.18
C3	13	0	747.174	7114.15	72386.5	3503.6
C4	13	0	717.506	8024.68	76342.6	6057.93
C5	13	0	415.554	7797.77	73934.3	3504.19
C6	13	0	0	0	0	0
C7	13	0	777.614	7481.45	80304.7	4210.27
C8	13	0	1032.02	9806.83	84864.9	3760.36
C9	13	0	1861.62	10483.2	89903.3	5348.99
C10	13	33395.5	27162.4	29922.4	141217	61080.2
C11	13	3353.16	5264.64	9979.29	99731.1	5094.94
C12	13	0	0	0	863.458	1119.76
D1	13	0	0	5270.46	74017.2	4498.11
D2	13	0	56.6545	6324.42	71538.3	3700.33
D3	13	0	299.901	7339.86	74833.4	3438.13
D4	13	0	764.627	8554.46	78268.2	4427.41
D5	13	0	1109.18	9545.03	82711.4	3488.03
D6	13	0	0	0	0	0
D7	13	0	0	6398.42	86845.6	3538.95
D8	13	0	1048.04	11332.2	91946.5	3790.32
D9	13	13907.6	5485.12	11652.5	89605.1	5123.02
D10	13	0	1024.3	10165	95749.1	4433.06
D11	13	0	1402.01	10307.8	106190	5166.29
D12	13	0	0	0	0	0
E1	13	0	617.593	6484.75	81585.4	4912.05
E2	13	0	222.6	7321.5	77461.8	4182.24
E3	13	0	659.813	6917.84	71304.1	3678.33
E4	13	0	722.356	8363.32	73938.2	4713.45
E5	13	0	1038.43	9445.61	80254.3	3536.15
E6	13	0	0	0	0	0
E7	13	0	1217.94	11251.5	93422.3	5286.73
E8	13	0	981.181	11093.5	91649.4	4542.77
E9	13	0	1499.4	11012.2	98010.4	5037.79
E10	13	0	1809.04	10705.6	99970.5	6355.88
E11	13	620.389	2554.89	11284.9	111522	7549.55
E12	13	0	0	0	51.8507	1001.13
F1	13	0	324.076	6290.49	86116.7	4398.88
F2	13	0	487.804	7451.01	83551.1	4235.85
F3	13	0	932.44	8165.56	78789.1	5226.84
F4	13	0	845.97	8715.22	77505.4	4936.16
F5	13	0	980.399	9047.77	76477.5	3834
F6	13	0	0	0	0	0
F7	13	0	736.983	10271.4	86928.2	5549.23
F8	13	0	737.355	10041.9	89965.8	4378.55
F9	13	397.138	1534.63	12084.9	104166	5173.16
F10	13	0	1544.58	10928.8	104948	5996.09
F11	13	0	1680.76	10921.6	113631	8071.47
F12	13	0	0	0	0	0
G1	13	0	553.661	7361.58	92674	4953.18
G2	13	0	530.204	7677.5	87133.2	4387.96
G3	13	0	693.57	8523.86	83070.5	4558.71
G4	13	0	1089.29	9250.26	79110.5	5280.19
G5	13	0	0	917.063	72356.3	2114.86
G6	13	0	0	0	187.373	1977.66
G7	13	0	806.124	10138.4	87266.1	4648.47
G8	13	0	0	8285.49	85340.4	4581.16
G9	13	295.837	1906.65	10521.4	99468.3	5820.55
G10	13	0	1520.66	10888.6	109413	5362.29
G11	13	0	2105.69	10980.2	121338	7405.16
G12	13	0	232.723	0	1445.18	6486.95
H1	13	0	1488.68	7412.49	88957.6	5787.08
H2	13	0	461.261	7778.53	86261.6	4310.77
H3	13	0	1302.48	8902.65	89921.9	7181.71
H4	13	0	547.217	8421.13	81879.2	4207.6
H5	13	0	1053.33	9001.62	81837	5651.7
H6	13	0	0	0	70.7802	2062.52
H7	13	0	744.795	8826.36	85323.4	4355
H8	13	0	1035.78	10024.6	93581.3	5044.87
H9	13	0	1941.92	10235.6	101907	6930.14
H10	13	0	1178.75	10535.6	115624	5633.37
H11	13	0	3026.14	10876.8	122409	7830.31
H12	13	0	0	0	0	5057.72
A1	14	0	0	1686.19	67039.8	3098.21
A2	14	0	0	3162.88	68561.1	2864.03
A3	14	0	0	4191.16	64711.7	2968.56
A4	14	6910.34	3.6251	5074.72	63002.4	3169.28
A5	14	0	0	5279.53	59656.6	3117.93
A6	14	0	234.566	0	1064.34	2625.83
A7	14	0	419.095	5960.51	63338.1	3199.23
A8	14	0	1061.9	6278.06	66703.2	4649.94
A9	14	0	883.268	6137.34	71908.3	3281.2
A10	14	0	777.97	6593.5	76130.2	3925.35
A11	14	0	1427.45	6573.96	81078.4	4922.59
A12	14	0	0	0	1951.81	2171.28
B1	14	0	35.3448	4184.37	69631.8	2936.66
B2	14	0	0	4825.37	72545.3	3276.72
B3	14	0	0	5337.2	66993.8	2658.19
B4	14	0	49.7921	6246.45	68241	4057.36
B5	14	0	0	6375.57	66047	3359.17
B6	14	0	0	0	0	629.351
B7	14	0	412.507	7203.8	69988.1	3305.29
B8	14	0	591.048	7661.88	73231.2	3163.94
B9	14	0	2125.16	8841.12	83744.3	4752.95
B10	14	0	1013.65	7990.96	85554.1	4280.27
B11	14	0	865.898	8018.93	93285.7	4320.08
B12	14	0	1239.19	367.959	2311.4	5266.87
C1	14	0	0	4927.58	77352.2	3364.5
C2	14	0	0	6198.41	80080.4	3238.03
C3	14	0	850.53	6979.37	72600	3507.85
C4	14	0	766.99	8009.92	76979.1	6223.09
C5	14	0	265.031	7680.59	73752.7	3626.01
C6	14	0	0	0	0	0
C7	14	0	853.929	7646.29	80195.5	3986.14
C8	14	0	1125.53	9462.32	84979.6	4029.52
C9	14	0	1993.48	9892.24	89858.8	5408.82
C10	14	33754.3	27192.3	29930.9	140998	61253.9
C11	14	3718.18	5608.29	9726.65	100163	5124.98
C12	14	0	0	0	733.24	1523.34
D1	14	0	0	5164.03	74100.2	4394.12
D2	14	0	58.9207	6347.67	71511.5	3203.24
D3	14	0	205.586	6945.33	75160.3	3085.15
D4	14	0	987.816	8650.66	78173.1	4458.73
D5	14	0	1144.53	9744.31	83015.5	3665.06
D6	14	0	0	0	0	0
D7	14	0	0	6377.51	86936.7	3308.61
D8	14	0	973.182	11185.8	91852.8	3764.93
D9	14	14403.4	5656.86	11724	89463	5072.86
D10	14	0	1077.64	10021	96025.9	4637.83
D11	14	0	1428.2	10320.7	106403	4998.38
D12	14	0	0	0	0	0
E1	14	0	645.246	6332.81	81513.4	5023.82
E2	14	0	370.999	7036.16	77048.5	3927.21
E3	14	0	569.231	7002.29	70924.2	3709.05
E4	14	0	394.901	8220.94	73765.3	4616.16
E5	14	0	1015.69	9456.35	80485.3	3660.84
E6	14	0	0	0	0	6.66705
E7	14	0	1428.07	11478	93461.8	5396.31
E8	14	0	1311.67	10865.1	91127.9	4303.72
E9	14	0	1382.07	11194.4	97279.7	4626.49
E10	14	0	1581.87	10706.5	100387	6027.34
E11	14	1600.6	2486.8	11323.3	111696	7545.17
E12	14	0	0	0	206.509	813.131
F1	14	0	161.485	6282.16	86280.5	4524.11
F2	14	0	732.329	7692.93	82980.5	4197.61
F3	14	0	1001.51	8085.13	78962.3	4976.57
F4	14	0	917.342	8787.64	77768.5	5222.83
F5	14	0	1140.34	8989.17	76314.4	3919.49
F6	14	0	0	0	0	0
F7	14	0	708.258	10410.9	87153.6	5696.58
F8	14	0	678.017	10125	90144.9	4351.74
F9	14	0	1554.29	12046.7	104778	5345.03
F10	14	0	1477.67	11122.6	104600	6048.21
F11	14	0	1571.14	10827.7	113745	7797.24
F12	14	0	0	0	0	0
G1	14	0	585.063	7144.93	91802.9	5328.15
G2	14	0	288.095	7676.21	86769	4848.72
G3	14	0	943.965	8419.57	82947.8	4654.63
G4	14	0	1109.67	8892.55	79230.4	5321.54
G5	14	0	0	1304.47	72627.4	2261.78
G6	14	0	0	0	0	1851.52
G7	14	0	1002.28	10133	87483.6	4646.64
G8	14	0	0	8637.61	85364.7	4651.13
G9	14	62.7793	1795.44	10781.5	99737.5	5784.42
G10	14	0	1373.22	10679.2	109279	5258.13
G11	14	0	2063.7	10901.7	121315	7743.93
G12	14	0	111.861	149.353	1578.95	6509.85
H1	14	0	1119.98	6897.88	88984.2	5040.08
H2	14	0	428.718	7677.06	86430.1	4361.92
H3	14	0	1387.04	8922.12	90056.4	7144.82
H4	14	0	577.119	8369.74	81963.1	4451.26
H5	14	0	1132.38	8727.12	82058.9	5693.69
H6	14	0	0	0	0	1791.58
H7	14	0	587.717	8795.23	85408.2	4677.66
H8	14	0	970.26	9873.31	93661.4	4971.37
H9	14	0	1716.48	10030.3	102137	6859.08
H10	14	0	1272.11	10716.5	115455	5556.42
H11	14	0	2851.37	10652.8	122533	7721.43
H12	14	0	0	0	0	4913.77
A1	15	0	0	1646.64	67351	2891.17
A2	15	0	0	3160.5	68589.1	2487.61
A3	15	0	0	4299.02	65220.3	2931.15
A4	15	6207.74	38.0635	5192.42	62990.5	3020.04
A5	15	0	0	5267.31	59852.7	3317.29
A6	15	0	74.5996	0	819.09	2617.2
A7	15	0	440.606	6064.6	63446.7	3141.34
A8	15	0	982.963	6284.22	66657.2	4656.12
A9	15	0	758.956	6231.89	72003.7	3416.84
A10	15	0	923.078	6511.55	75837.2	4273.21
A11	15	0	1335.56	6457.79	80813.7	4939.73
A12	15	0	37.2405	0	1622.87	1378.57
B1	15	0	0	3934.55	69769	2969.65
B2	15	0	0	5045.36	72556	3337.58
B3	15	0	0	5449.03	66938.7	2761.29
B4	15	0	191.653	6187.43	68054.3	4211.78
B5	15	0	0	6200.19	66349.2	3412.78
B6	15	0	0	0	0	744.456
B7	15	0	282.076	7183.51	69753.1	2862.85
B8	15	0	739.01	7451.29	72891.8	3261.19
B9	15	0	2112.44	8662.53	83544.5	4596.88
B10	15	0	894.665	8249.55	85459.9	4294.85
B11	15	0	1171.96	8015.7	94066.8	4267.47
B12	15	0	1427.86	554.684	2441.48	5025.97
C1	15	0	0	5164.79	77141.8	3516
C2	15	0	0	6397.05	79767	3208.24
C3	15	0	920.51	6820.67	72741.6	3545.08
C4	15	0	591.737	8054.21	77161.5	6010.15
C5	15	0	301.046	7807.29	73869.9	3826.82
C6	15	0	0	0	0	0
C7	15	0	893.292	7668.05	80605.6	3957.92
C8	15	0	1084.72	9579.5	84954.9	3833.61
C9	15	0	1839.79	10129.2	89867.1	5685.52
C10	15	33256.1	27122.2	30112.7	141561	61320.3
C11	15	3693.24	5802.95	9802.66	99535.6	5097.08
C12	15	0	0	0	847.727	1325.15
D1	15	0	0	5335.39	74015	4552.74
D2	15	0	38.5251	6389.76	71412.3	3464.35
D3	15	0	101.733	7136.75	74494.9	3668.88
D4	15	0	1206.87	8651.72	78457.3	4568.37
D5	15	0	1162.21	9245.64	83053.3	3666.98
D6	15	0	0	0	0	0
D7	15	0	0	6068.27	86824.6	3762.23
D8	15	0	1038.35	11239.8	91671.6	4025.17
D9	15	14181.9	5466.25	11823.6	89591.1	5085.4
D10	15	0	1174.38	9995.5	95635.7	4641.52
D11	15	266.713	1195.53	10252	106291	5127.31
D12	15	0	0	0	0	0
E1	15	0	487.519	6461.52	81352.4	5072.42
E2	15	0	402.478	7266.83	77681.5	4056.37
E3	15	0	795.688	7226.81	71323.7	4010.03
E4	15	0	515.13	8334.44	74170.8	4816.69
E5	15	0	1113.28	9691.71	80694.7	3601.41
E6	15	0	0	0	0	0
E7	15	0	1535.07	11549.7	93645.9	5706.61
E8	15	0	1228.35	11052.9	91785.1	4268.76
E9	15	0	1555.75	11221.8	97533.2	4897.86
E10	15	0	1769.17	10544.2	100043	6255.44
E11	15	1425.77	2622.98	11302.4	111612	7772.68
E12	15	0	0	0	0	1158.1
F1	15	0	189.136	6297.79	86131.1	4218.47
F2	15	0	652.484	7760.67	83083.2	4433
F3	15	0	1009.88	8401.64	79378.9	5157.84
F4	15	0	1118.86	8724.81	77457.9	5300.25
F5	15	0	1104.8	8968.97	76100.6	3962.73
F6	15	0	0	0	0	0
F7	15	0	957.809	10378.6	86981	5994.96
F8	15	0	774.004	10084.8	90347.1	4054.18
F9	15	0	1612.35	11918.6	104464	5457.69
F10	15	0	1404.17	10870.8	104534	6188.47
F11	15	0	1681.9	10954.4	114493	7993.77
F12	15	0	0	0	0	0
G1	15	0	434.665	7102.51	92553.2	5252.55
G2	15	0	386.832	7871.1	86616.6	4698.5
G3	15	0	897.431	8399.8	83417.6	4654.63
G4	15	0	864.095	9212.34	79161.3	5297.34
G5	15	0	0	1203.58	72720.1	1866.99
G6	15	0	0	0	231.85	1859.05
G7	15	0	845.534	9981.12	87804.9	4738.02
G8	15	0	3.39242	8343.46	85198.7	4590.66
G9	15	0	2018.75	10507.9	99753	6077.12
G10	15	0	1343.34	10859.7	109326	5480.21
G11	15	0	1961.04	10924.5	121165	7153.7
G12	15	0	322.726	0	1836.48	6911.86
H1	15	0	989.153	7060.01	89163.3	5260.51
H2	15	0	319.77	7707.76	86339.3	4173.07
H3	15	0	1351.8	8736.58	89847.3	7128.05
H4	15	0	508.344	8262	82424.1	4326.51
H5	15	0	1412.38	8991.14	82053.1	5642.15
H6	15	0	0	0	433.175	1760.64
H7	15	0	623.898	9031.81	85262.9	4405.81
H8	15	0	1032.42	9772.76	93371	4842.12
H9	15	0	1969.04	10058.3	101999	6423.31
H10	15	0	1182.99	10380.7	115392	5470.12
H11	15	0	2680.19	10940.3	122168	7797.53
H12	15	0	0	0	0	5416.22
A1	16	0	0	1671.54	67365.4	2621.45
A2	16	0	0	2984.85	68713.8	2949.36
A3	16	0	0	4125.03	64751.3	2961.48
A4	16	6337.41	0	5318.27	63037.2	3297.71
A5	16	0	0	5380.56	59813	3287.06
A6	16	0	0	0	1089.74	2598.37
A7	16	0	499.205	6063.1	63491.9	3378.24
A8	16	0	1033.06	6398.87	66643.2	4503.19
A9	16	0	653.455	6356.03	72002	3525.85
A10	16	0	869.716	6463.12	75767.9	3905.39
A11	16	0	1320.6	6514.84	81070.1	4729.8
A12	16	0	47.6678	0	1650.53	1897.98
B1	16	0	0	4130.24	69504.1	2741.43
B2	16	0	0	4814.49	72257.9	3536.85
B3	16	0	0	5262.3	67171.2	2877.52
B4	16	0	215.14	6213.13	68062.8	4098.79
B5	16	0	10.657	6411.92	66097.5	3372.8
B6	16	0	0	0	0	519.214
B7	16	0	417.222	7094.25	69709.1	2900.26
B8	16	0	674.226	7724.4	73087.5	3238.12
B9	16	0	2052.23	8830.72	83481.9	4562.69
B10	16	0	756.315	8042.87	85601.2	4578.65
B11	16	0	1093.54	8069.48	94263.7	4533.84
B12	16	0	1260.63	192.217	2298.54	4895.8
C1	16	0	233.591	5089.11	77333.4	3325.91
C2	16	0	0	6590.63	80168.1	3462.67
C3	16	0	816.078	7164.15	72321.1	3529.12
C4	16	0	702.043	8077.41	76879.5	6035.08
C5	16	0	344.448	7661.53	73606.7	3514.66
C6	16	0	0	0	0	0
C7	16	0	985.674	7704.03	80203.8	3930.52
C8	16	0	1168.03	9685.24	84682.2	3915.68
C9	16	0	1646.08	10027.1	90264	5589.23
C10	16	34214	27374.7	30132.6	141423	61060.2
C11	16	3994.77	5712.69	9870.1	100132	5103.52
C12	16	0	0	0	993.675	1549.46
D1	16	0	0	5311.97	74543.3	4735.52
D2	16	0	107.644	6170.49	71375.5	3096.17
D3	16	0	205.586	6828.35	74784.7	3428.64
D4	16	0	1066.34	8744.75	78070.7	4054.63
D5	16	0	1299	9471.87	83223.7	3574.16
D6	16	0	0	0	0	0
D7	16	0	0	6147.4	86371	3068.56
D8	16	0	1014.58	10846.2	91594.1	3958.98
D9	16	14201.5	5499.28	11597.4	89605.1	4897.3
D10	16	0	1139.12	9789.56	95909.8	4234.74
D11	16	670.387	1520.86	10486.1	106399	5098.33
D12	16	0	0	0	0	0
E1	16	0	554.092	6347.33	81219.4	4879.98
E2	16	0	279.936	7235.13	77396.2	4185.52
E3	16	0	567.172	7075.41	71461	3566.74
E4	16	0	564.982	8331.46	73691.8	4432.51
E5	16	0	1179.61	9398.73	80232.7	3857.61
E6	16	0	0	0	0	0
E7	16	0	1167.36	11301.1	93556.3	5177.16
E8	16	0	1388.45	11293	91164.1	4308.45
E9	16	0	1425.49	11245.4	97770.9	4945.13
E10	16	0	1723.74	10806.4	100348	6251.69
E11	16	841.473	2403.09	11330.9	111687	7879.88
E12	16	0	0	0	0	959.148
F1	16	0	140.47	6268.61	86032.6	4505.01
F2	16	0	420.434	7378.44	83546.1	4228.68
F3	16	0	869.65	8089.3	79140.7	5321.6
F4	16	0	901.598	8803.62	77225.4	5085.77
F5	16	0	1162.06	8969.98	76113.8	3975.81
F6	16	0	0	0	0	0
F7	16	0	847.396	10033	87028.2	5977.57
F8	16	0	735.609	10119.6	89926.8	4213.23
F9	16	221.825	1696.62	11831.6	104331	5392.77
F10	16	0	1597.36	10954.4	104501	6059.59
F11	16	0	1800.65	10816.4	114050	7705.83
F12	16	0	0	0	0	0
G1	16	0	490.858	7229.77	92742.4	4765.7
G2	16	0	676.28	7787.94	87358	4626.55
G3	16	0	640.389	8602.91	83792.1	4365.8
G4	16	0	1139.22	8763.41	79411.2	5402.21
G5	16	0	0	1103.7	72116.5	2331.74
G6	16	0	0	0	0	2156.5
G7	16	0	931.521	10393.6	87639.7	4652.12
G8	16	0	0	8379.79	85741	4443.8
G9	16	219.298	2157.55	10777.9	99585.5	5887.41
G10	16	0	1449.35	10599.2	109317	5345.58
G11	16	0	2078.86	11146.1	121661	7546.02
G12	16	0	182.578	297.491	1755.22	6551.83
H1	16	0	975.277	7248.59	88475.3	5279.75
H2	16	0	756.977	7719.78	86378.8	4389.46
H3	16	0	1383.51	9092.77	90248.7	7063.21
H4	16	0	488.408	8520.96	81707.5	3983.43
H5	16	0	1422.85	8748.08	82085.8	5573.44
H6	16	0	0	0	0	2032.52
H7	16	0	623.898	8805.01	85204.3	4223.98
H8	16	0	1060.15	9746.57	93491.1	5098.08
H9	16	0	2082.23	10219.7	101762	6747.8
H10	16	0	1292.27	10452.4	115345	5465.97
H11	16	0	2795.11	10939.2	121894	8098.42
H12	16	0	0	0	0	4793.35
A1	17	0	0	1838.55	67103.2	2529.6
A2	17	0	0	3019.27	68819.8	2641.92
A3	17	0	0	4228.81	64842.7	3012.04
A4	17	6512.3	115.097	5329.13	62834	3080.64
A5	17	0	53.2229	5171.17	59517.6	3273.17
A6	17	0	77.6759	0	1202.44	2573.26
A7	17	0	514.04	6160.4	63280	3110.11
A8	17	0	811.419	6447.35	67101.5	4619.05
A9	17	0	739.328	6245.04	71814.5	3239.59
A10	17	0	911.844	6540.42	75821.2	3944.36
A11	17	0	1419.97	6457.79	80740.7	5044.69
A12	17	0	0	0	1758.23	2201.48
B1	17	0	0	3847.12	69204.8	3280.37
B2	17	0	0	5073.17	71969.3	3728.97
B3	17	0	0	5313.6	67026.4	2710.75
B4	17	0	0	6277.86	67863.7	4205.19
B5	17	0	150.974	6473.71	66199.5	3608.13
B6	17	0	0	0	0	818.156
B7	17	0	384.221	7218.4	70176	3020.63
B8	17	0	749.407	7545.89	73276.7	3225.75
B9	17	0	2077.67	8757.03	83487.2	4786.27
B10	17	0	1025.64	8057.97	85619.2	4469.8
B11	17	0	1045.61	7876.96	94003.7	4456.01
B12	17	0	1559.36	284.207	2282.82	5205.52
C1	17	0	0	4994.52	77099.8	3560.31
C2	17	0	0	6502.07	79834.7	3391.93
C3	17	0	868.832	7058.72	72132.3	3712.07
C4	17	0	722.661	8382.2	76892.1	6250.1
C5	17	0	250.256	7685.35	73893	3317.66
C6	17	0	0	0	0	0
C7	17	0	963.181	7441.29	80718.8	3827.59
C8	17	0	1178.23	9476.41	85332.5	3902.44
C9	17	0	1924.37	10222.8	90058.2	5426.58
C10	17	34294	27243.8	29865.3	141305	61258.6
C11	17	3663.76	5864.94	9979.29	99672.6	5355.69
C12	17	0	0	0	928.13	1368.39
D1	17	0	0	5261.95	74280.2	4718.71
D2	17	0	139.37	6106.26	71211.7	3509.14
D3	17	0	101.733	7026.15	74255.8	3186.3
D4	17	0	917.553	8799.72	78289.1	4498.41
D5	17	0	1359.48	9532.52	83057.1	3457.41
D6	17	0	0	0	0	0
D7	17	0	0	6237.44	86837.8	3451.58
D8	17	0	948.523	11525.3	92088	3895.51
D9	17	14486.5	5509.66	11501.7	89499.4	5358.39
D10	17	0	1179.8	9720.3	96035.7	4744.83
D11	17	407.793	1383.88	10127.5	106140	5088.33
D12	17	0	0	0	0	0
E1	17	0	771.223	6256.36	81010.3	4956.76
E2	17	0	635.196	6959.63	77826.5	4380.35
E3	17	0	615.551	7297.87	71384.6	3818.59
E4	17	0	613.856	8316.52	73482	4773.01
E5	17	0	1108.55	9406.54	80103.9	3684.22
E6	17	0	0	0	0	0
E7	17	0	1378.45	11435.5	93363.5	5366.25
E8	17	0	980.244	11125.5	91588.9	4384.03
E9	17	0	1540.05	11043.4	97640.5	5206.1
E10	17	0	1861.9	10659.9	100052	6305.19
E11	17	1362.6	2712.27	11220.3	111510	7618.46
E12	17	0	0	0	0	1180
F1	17	0	418.091	6420.74	86078	4438.15
F2	17	0	558.916	7639.71	82730.4	4704.24
F3	17	0	1004.65	8417.31	79451.3	5189.77
F4	17	0	988.714	8850.48	77731.5	5178.89
F5	17	0	1090.98	9114.46	76230.3	4011.01
F6	17	0	0	0	0	0
F7	17	0	980.25	10280.6	86466.6	5820.14
F8	17	0	786.221	10012.4	90259.3	4365.14
F9	17	317.531	1746.24	12171.9	104542	5390.86
F10	17	0	1577.57	10976.3	104630	6140.14
F11	17	0	1813.21	10774.6	114104	7991.48
F12	17	0	0	0	0	0
G1	17	0	307.406	7247.95	92702.7	5204.17
G2	17	0	392.242	7925.67	86805.2	4916.89
G3	17	0	869.733	8717.09	82941.3	4361.49
G4	17	0	994.525	8959.18	79067.8	5222.71
G5	17	0	0	1393.25	72224.3	2383.71
G6	17	0	0	0	140.056	2096.26
G7	17	0	910.024	10309.5	87364.3	4567.14
G8	17	0	11.0254	8408.34	85576.8	4668.41
G9	17	0	2026.76	10802.2	99552.5	5733.83
G10	17	0	1360.69	10703.4	109445	5367.2
G11	17	0	1891.04	11279.1	121427	7194.45
G12	17	0	3.85728	200.351	1475.19	6283.4
H1	17	0	1116.02	7088.21	88681	5748.59
H2	17	0	546.155	7548.88	86510.5	4376.34
H3	17	0	1361.2	9083.61	89820.1	7266.67
H4	17	0	600.045	8278.8	81937.4	3779.72
H5	17	0	1256.19	8854.84	81970.5	5581.07
H6	17	0	0	0	107.586	1949.08
H7	17	0	729.793	8834.36	85166.4	4512.77
H8	17	0	1139.11	9981.46	93650.3	4897.88
H9	17	0	1940.98	10373.7	101858	6687.95
H10	17	0	1145.86	10528.3	114357	5463.89
H11	17	0	2871.72	10999.2	122065	7617.22
H12	17	0	0	0	0	5205.83
A1	18	0	0	1765.3	67280.4	2656.44
A2	18	0	0	3103.53	68735.9	2799.73
A3	18	0	0	4037.52	64732	2880.6
A4	18	6233.88	0	5077.43	63110.5	3128.58
A5	18	0	0	5420.48	59845.3	3525.64
A6	18	0	25.3792	0	935.763	2317.5
A7	18	0	433.188	5832.28	63478.1	3024.04
A8	18	0	1005.73	6301.15	66889.5	4398.91
A9	18	0	1153.16	6255.73	71684.3	3315.32
A10	18	0	1226.4	6521.8	76118.1	4055.56
A11	18	0	1327.01	6466.09	81224.4	5058.62
A12	18	0	0	0	1778.61	2003.68
B1	18	0	0	3866.55	69888.5	3100.26
B2	18	0	0	4868.89	72591.6	3518.95
B3	18	0	0	5522.9	67089.6	2686.49
B4	18	0	0	6417.79	68075.2	4172.23
B5	18	0	0	6230.18	66330.9	3501.82
B6	18	0	0	0	0	802.422
B7	18	0	218.432	7205.42	69802.7	2984.84
B8	18	0	668.628	7383.84	73697	3311.47
B9	18	0	2139.57	8992.84	83527.1	4402.24
B10	18	0	1100.35	8015.5	85847.2	4595.17
B11	18	0	934.516	7961.93	94005.8	4450.53
B12	18	0	1260.63	124.941	2445.77	5085.82
C1	18	0	0	5166.24	77115.7	3703.24
C2	18	0	44.8445	6610.88	80195.7	3324.91
C3	18	0	686.884	7126.11	72800.6	3705.69
C4	18	0	502.048	7917.11	76776.7	6221.01
C5	18	0	313.974	7947.34	73999.6	3307.19
C6	18	0	0	0	0	0
C7	18	0	904.538	7573.5	80295.6	3862.46
C8	18	0	1053.27	9558.36	84879.9	4025.11
C9	18	0	1954.38	10008.4	90001.6	5504.17
C10	18	34043.5	27397.2	30076.5	141717	61216.8
C11	18	4095.66	6060.69	9845.48	99815.8	5082.06
C12	18	0	0	0	895.794	1441.36
D1	18	0	0	5276.85	74258.7	4854.22
D2	18	0	171.097	6001.05	71383.3	3340.9
D3	18	0	175.914	7391.97	75037.5	3479.22
D4	18	0	843.156	8704.57	78420.7	4556.89
D5	18	0	1312.03	9704.84	82977.7	3648.8
D6	18	0	0	0	0	0
D7	18	0	0	6422.98	86784.3	3456.88
D8	18	0	961.733	10997.2	91954.6	3848.35
D9	18	14720.5	5582.31	11741.4	89461.1	4770.94
D10	18	0	1190.65	9951.76	95688.4	4649.82
D11	18	407.793	1160.28	10036.9	106123	5170.29
D12	18	0	0	0	0	0
E1	18	0	549.995	6274.75	81424.4	4946.07
E2	18	0	544.132	7144.39	77543.4	4151.59
E3	18	0	730.839	7294.78	71570.5	4174.85
E4	18	0	631.45	8358.34	73497	4763.08
E5	18	0	1040.33	9508.11	80219.9	3718.31
E6	18	0	0	0	0	0
E7	18	0	1622.63	11307.1	93468.6	5248.92
E8	18	0	1236.77	10746.9	91367.7	4254.59
E9	18	0	1455.98	11058.5	98092.7	5190.03
E10	18	0	1699.63	10746.7	100215	6317.4
E11	18	1067.07	2467.83	11324.3	112205	7754.09
E12	18	0	0	0	133.203	989.264
F1	18	0	205.727	6585.38	86675.4	4602.64
F2	18	0	611.314	7705.02	83384	4836.87
F3	18	0	968.022	8367.17	79340.1	4976.57
F4	18	0	963.524	9053.91	77897.4	5348.38
F5	18	0	1181.81	8966.95	76254.6	4191.04
F6	18	0	0	0	0	0
F7	18	0	724.416	10071.8	87016.4	6026.99
F8	18	0	842.068	9845.17	89940.1	4427.69
F9	18	254.919	1900.73	11817.3	104604	5442.42
F10	18	0	1633.17	10741.5	104943	5894.69
F11	18	0	1581.42	10794.9	113969	7762.96
F12	18	0	0	0	0	0
G1	18	0	499.121	6917.67	92058.8	5019.71
G2	18	0	569.428	7799.64	87544	4635.39
G3	18	0	922.914	8543.62	83269.8	4746.23
G4	18	0	1067.89	9018.62	79623.5	5775.34
G5	18	0	0	1376.1	72053	2383.71
G6	18	0	0	0	0	1855.29
G7	18	0	1070.35	10358.9	87670	4962.81
G8	18	0	0.848104	8514.76	85519.4	4430.84
G9	18	165.118	1993.84	10684.3	100166	6078.02
G10	18	0	1265.29	10978.3	109152	5302.35
G11	18	0	2084.7	11129.1	121329	7435.43
G12	18	0	160.72	52.2127	1616.46	6467.86
H1	18	0	1010.96	7160.47	88776.7	5181.78
H2	18	0	483.899	7588.94	86301.1	4357.98
H3	18	0	1232.01	9087.05	90004.4	7123.58
H4	18	0	543.23	8294.62	82259.2	4101.36
H5	18	0	1330.47	8940.62	82234.6	5905.56
H6	18	0	0	0	113.248	1987.52
H7	18	0	620.368	8836.14	85309.9	4473.55
H8	18	0	1141.63	9864.86	93635.8	5018.68
H9	18	0	1770.74	10061.1	101705	6436.4
H10	18	0	1229.68	10319.4	115226	5411.9
H11	18	0	2797.51	10889.5	122228	8115.99
H12	18	0	0	0	0	5431.44
A1	19	0	0	2070.02	66949	2445.03
A2	19	0	0	2983.67	68487.7	2804.41
A3	19	0	0	4196.25	64905.6	3074.72
A4	19	6568.59	29.907	5163.44	63445.5	3118.63
A5	19	0	0	5455.52	59511.8	3362.23
A6	19	0	0	0	803.216	2046.06
A7	19	0	494.755	5980.12	63381.7	3024.04
A8	19	0	942.734	6385.02	66682.1	4488.51
A9	19	0	888.993	6372.48	72323	3404.36
A10	19	0	1318.15	6502.24	75959.8	4118.29
A11	19	0	1390.05	6341.62	80967.9	5156.08
A12	19	0	0	0	1800.44	2026.33
B1	19	0	0	3861	69519.2	2672.69
B2	19	0	0	4853.17	73028.7	3570.26
B3	19	0	0	5451.08	66914.2	2671.33
B4	19	0	0	6358.77	67979.9	4014.04
B5	19	0	0	6458.27	65759.4	3325.55
B6	19	0	0	0	0	802.422
B7	19	0	548.438	7187.57	69733.5	3136.12
B8	19	0	746.208	7587.85	73344.4	3257.9
B9	19	0	2095.47	8949.49	83281.3	4306.67
B10	19	0	1251.61	8056.08	85621	4433.83
B11	19	0	863.72	8099.59	94003.7	4279.53
B12	19	0	1220.61	432.489	2687.35	5247.42
C1	19	0	0	5172.06	76983.7	3576.03
C2	19	0	0	6553.94	79982.6	3527.21
C3	19	0	1034.63	7117.41	71983.1	3489.77
C4	19	0	742.248	8010.97	76872.1	6142.07
C5	19	0	273.342	7892.08	73650.9	3491.82
C6	19	0	0	0	0	0
C7	19	0	1012.99	7695.66	80359.2	3919.73
C8	19	0	1172.28	9494.92	85023.7	4177.78
C9	19	286.355	2025.31	10294.9	90173.2	5440.6
C10	19	35611.7	27555.3	29867.2	141516	61303.2
C11	19	4024.24	6094.41	9830.49	99359.9	5206.54
C12	19	0	0	0	679.929	1374.7
D1	19	0	0	5215.12	73503.9	4586.35
D2	19	0	279.873	6241.36	71228.4	3593.27
D3	19	0	165.316	7327.1	74710.7	3393.87
D4	19	0	755.328	8643.26	78271.3	4286.44
D5	19	0	1139.88	9606.64	82739.4	3569.37
D6	19	0	0	0	0	0
D7	19	0	0	6196.51	86626.7	3551.31
D8	19	0	1077.11	10903	91883.4	3682.41
D9	19	15487.9	5636.1	11675.7	89151.5	4905.02
D10	19	216.393	1312.7	10062.9	95837.5	4198.77
D11	19	282.16	1401	10222.1	106419	5116.32
D12	19	0	0	0	0	0
E1	19	0	388.172	6114.11	81992.5	4915.94
E2	19	0	413.72	7049.28	77639.6	4204.13
E3	19	0	779.218	7195.91	71239	3568.79
E4	19	0	673.482	8409.12	73334.9	4816.69
E5	19	0	915.262	9593.07	80178.6	3576.09
E6	19	0	0	0	0	0
E7	19	0	1381.37	11622.5	93274.8	5345.88
E8	19	0	1155.32	10962.8	91786.9	4273.49
E9	19	0	1253.66	11121.7	97483.2	5023.61
E10	19	0	1503.05	10814.8	99746.2	6274.22
E11	19	1217.09	2406.44	11367.1	111885	7739.87
E12	19	0	0	0	0	1005.69
F1	19	0	272.091	6138.36	86333.6	4204.67
F2	19	0	701.14	7616.73	83459.5	4244.21
F3	19	0	798.487	8253.31	79142.8	5468.88
F4	19	0	1055.89	8827.05	77292	5275.14
F5	19	0	1159.1	9050.8	76153.3	4253.4
F6	19	0	0	0	0	0
F7	19	0	832.135	10403.5	86923.7	6010.52
F8	19	0	973.832	9947.98	90010.1	4158.73
F9	19	0	1718.15	12172.9	104571	5498.75
F10	19	0	1734.95	10802.4	104677	6305.04
F11	19	0	2032.44	10840.2	113936	8018.91
F12	19	0	0	0	0	0
G1	19	0	437.971	7154.02	92553.2	4848.86
G2	19	0	715.504	7590.45	87285.6	4530.61
G3	19	0	763.371	8534.84	83269.8	4535
G4	19	0	795.823	8939.7	79057.7	5139.01
G5	19	0	0	1287.32	72099.3	2333.74
G6	19	0	0	0	0	1881.64
G7	19	0	1007.65	10201.6	87318.4	4707.87
G8	19	0	26.2912	8421.32	85474.2	4630.4
G9	19	454.935	1992.06	10378.2	99512.3	5633.55
G10	19	0	1334.67	10761.3	109206	5480.21
G11	19	0	2179.19	11220	121864	7619.36
G12	19	0	25.7152	36.4275	1856.49	6799.91
H1	19	0	1032.76	7067.06	88274.9	5166.04
H2	19	0	314.11	7627.65	86341.9	4815.68
H3	19	0	1241.4	8928.99	89825.8	6958.12
H4	19	0	423.62	8529.86	82047	3722.22
H5	19	0	1207.61	9055	82042.6	5699.41
H6	19	0	0	0	20.7622	2091.58
H7	19	0	715.673	8829.02	84836.3	4409.37
H8	19	0	1018.14	9862.33	93478.3	5109.07
H9	19	0	2116.84	10534.2	101942	6722.55
H10	19	0	1378.21	10300.7	115668	5298.57
H11	19	0	2724.49	10837.5	121884	7764.75
H12	19	0	0	0	0	4958.06
A1	20	0	0	1734.54	67532.5	2787.66
A2	20	0	0	2727.31	68343.1	2662.96
A3	20	0	0	3986.64	65072.1	2873.52
A4	20	6702.27	47.1262	4982.37	62913.6	2958.53
A5	20	0	0	5457.15	59793.1	3270.72
A6	20	0	22.303	0	691.306	2197.47
A7	20	0	623.821	6170.21	63462	3001.95
A8	20	0	876.697	6446.58	66930	4428.26
A9	20	0	1073.01	6470.31	72162.9	3612.4
A10	20	0	1410.83	6463.12	76130.2	4227.59
A11	20	0	1297.1	6490.99	80815.8	4843.33
A12	20	0	10.4273	0	2091.54	1901
B1	20	0	0	3942.88	69598.8	2855.54
B2	20	0	0	4844.71	72389.7	3422.3
B3	20	0	0	5399.79	66978.5	2759.27
B4	20	0	125.89	6392.09	68158.1	4223.08
B5	20	0	85.2559	6263.8	66118.6	3612.67
B6	20	0	0	0	0	721.269
B7	20	0	534.295	7183.51	69935.3	3222.33
B8	20	0	754.206	7395.35	73226.3	3194.44
B9	20	0	2387.2	9024.92	83289.1	4421.53
B10	20	511.489	1534.77	7968.31	85441.1	4390.1
B11	20	0	1028.19	8144.76	93972.7	4373.8
B12	20	0	1529.34	766.123	2408.61	5000.53
C1	20	0	0	5419.46	77011.3	3774.7
C2	20	0	0	6290.77	80108	3497.42
C3	20	0	963.575	7066.33	72342.5	3615.28
C4	20	0	829.875	8254.59	76443.3	6401.75
C5	20	0	289.041	7770.14	73910.3	3665.98
C6	20	0	0	0	0	0
C7	20	0	1126.25	7673.07	80328.6	3789.41
C8	20	0	1229.24	9605.06	85015.7	3778.01
C9	20	743.455	2192.65	10139.5	90214	5372.36
C10	20	36964.2	27964	30126	142384	61492.1
C11	20	4846.1	5993.27	10135.6	99569.1	5226.92
C12	20	0	0	0	737.61	1558.47
D1	20	0	0	5077.82	74078.6	5043.31
D2	20	0	175.629	6337.71	71315.3	3585.62
D3	20	0	137.764	7292.01	74830.2	3446.55
D4	20	0	864.855	8914.95	78080.1	4472.31
D5	20	0	1415.31	9589.32	83071.7	3432.53
D6	20	0	0	0	0	0
D7	20	0	0	6136.48	86584.7	3335.97
D8	20	0	1098.24	11226.9	91629.3	3796.67
D9	20	16122.2	5848.41	11631.2	89450.8	4745.86
D10	20	1983.75	2014.25	10085.7	96014.3	4700.56
D11	20	376.9	1311.36	10561.8	105838	5116.32
D12	20	0	0	0	0	0
E1	20	0	759.956	6457.65	81472.4	4638.95
E2	20	0	378.869	6843.75	77872.9	4392.39
E3	20	0	628.933	7321.56	71583.9	3746.92
E4	20	0	683.256	8320.5	73883.6	4589.36
E5	20	0	1049.8	9566.71	80232.7	3726.1
E6	20	0	0	0	0	0
E7	20	0	1569.12	11615.4	93432.9	5335.22
E8	20	0	1155.32	11161.3	91546.2	4106.25
E9	20	0	1217.63	11165.1	97682.1	5239.19
E10	20	0	1915.68	10691.6	99524.6	6055.5
E11	20	1133.62	2668.74	11370.4	111770	7715.81
E12	20	0	0	0	129.627	1014.82
F1	20	0	115.03	6514.52	86624.5	4167.53
F2	20	0	669.951	7871.95	83312.2	4389.99
F3	20	0	821.51	8076.77	79101.9	5191.83
F4	20	0	1012.85	8975.09	77722	5218.65
F5	20	0	1232.16	9160.93	76336.7	3953.68
F6	20	0	0	0	0	0
F7	20	0	794.434	10264.9	87141.8	6026.99
F8	20	0	829.851	10116.1	90333.8	4492.93
F9	20	152.057	1880.13	11995.1	104333	5367.94
F10	20	0	1580.39	11117.9	104937	6080.44
F11	20	0	1661.35	10987.2	114212	7680.69
F12	20	0	0	0	0	0
G1	20	0	322.28	7344.91	91500.8	4818.62
G2	20	0	457.165	8114.07	87600.8	4329.89
G3	20	0	834.279	8588.64	83382.6	4389.51
G4	20	0	1176.92	8813.63	78783.4	5551.46
G5	20	0	0	1210.64	72039.9	2214.81
G6	20	0	0	0	84.2231	1752.69
G7	20	0	909.128	10290.3	87773.7	4441.95
G8	20	0	0	8441.22	85232.6	4633.85
G9	20	343.136	2018.75	10894.9	99483	5865.72
G10	20	0	1642.08	10917.6	109370	5619.74
G11	20	0	2188.52	11081.3	121038	7513.42
G12	20	0	289.296	193.066	1687.72	6564.55
H1	20	0	971.312	7114.65	89072.9	5036.58
H2	20	0	326.844	7526.18	85917.8	4677.98
H3	20	0	1291.91	8849.96	90457.9	7079.98
H4	20	0	491.399	8494.28	82145.7	4135.47
H5	20	0	1082.85	9047.38	81898.5	5722.32
H6	20	0	0	0	195.353	2202.21
H7	20	0	740.382	8886.83	85013.1	4585.86
H8	20	0	1098.79	9848.81	93948.3	4968.84
H9	20	0	2215.06	10241.2	102170	6860.95
H10	20	0	1441.87	10695.7	115107	5804.92
H11	20	0	2959.11	10912.6	121730	8128.86
H12	20	0	0	0	0	5237.66
A1	21	0	0	1719.89	66973.5	2520.85
A2	21	0	0	3060.81	68371.1	2761.15
A3	21	0	0	4170.81	64601.1	2994.85
A4	21	6698.25	0	5043.03	63039.1	3073.4
A5	21	0	0	5302.35	59554	3489.69
A6	21	0	0	0	773.85	2310.44
A7	21	0	709.865	6083.46	63347.3	3169.53
A8	21	0	1031.54	6346.55	66999.4	4547.21
A9	21	0	1129.44	6173.52	71953.9	3298.67
A10	21	3384.09	2191.61	6600.96	75902.7	4314.08
A11	21	0	1385.78	6823.94	81029.4	5044.69
A12	21	0	151.941	0	1692.73	1715.28
B1	21	0	0	4164.94	69835	3145.63
B2	21	0	0	5194.04	72206.8	3461.68
B3	21	0	0	5469.55	67029.5	2585.42
B4	21	0	159.711	6121.75	68267.7	4419.88
B5	21	0	0	6351.95	66269.3	3345.54
B6	21	0	0	0	0	571.384
B7	21	0	496.58	7232.2	70141	3109.28
B8	21	0	782.199	7397.82	73591.3	3402.95
B9	21	898.607	2256.6	8798.65	83708.7	4205.85
B10	21	3707.57	2208.99	8183.49	85916.9	4499.92
B11	21	0	1126.21	7978.06	94008	4422.03
B12	21	0	1440.72	701.593	2793.13	5449.42
C1	21	0	0	4796.6	77388.5	3414.53
C2	21	0	0	6298.36	80108	3302.57
C3	21	0	864.526	7123.94	72419.8	3688.67
C4	21	0	526.79	8067.92	76858.5	6501.47
C5	21	0	550.378	7755.85	73750.8	3487.06
C6	21	0	0	0	0	0
C7	21	0	910.965	7550.9	80480.8	3967.05
C8	21	0	1139.13	9895.83	85162.2	4202.49
C9	21	1355.29	2379.08	10057.1	90212.1	5390.12
C10	21	40316.3	28510.2	30173.6	142065	61890.8
C11	21	5260.99	6210.77	9921.49	99590	4688.24
C12	21	0	0	0	942.987	1823.32
D1	21	0	0	5109.75	73791.8	4796.45
D2	21	0	0	6259.08	71261.8	3474.18
D3	21	0	339.11	6942.14	74994.2	3385.44
D4	21	0	744.995	8563.97	78362.2	4154.87
D5	21	0	1158.49	9533.48	82804.3	3525.35
D6	21	0	0	0	0	0
D7	21	0	0	6346.58	87344.8	3783.41
D8	21	0	1348.36	11001.8	92124.9	3611.68
D9	21	16998.6	6049.39	11814.9	89291.8	5256.14
D10	21	5552.9	2440.06	9963.61	96220.5	4457.04
D11	21	952.547	1310.35	10165.4	106825	4837.46
D12	21	0	0	0	0	0
E1	21	0	613.496	6290.23	81326.4	4994.67
E2	21	0	240.587	7051.46	77989.6	4048.7
E3	21	0	673.195	7271.09	71359.8	3923.01
E4	21	0	561.072	8467.86	74000.9	4868.31
E5	21	0	1108.55	9512.02	80671.1	3987.18
E6	21	0	0	0	0	0
E7	21	0	1663.48	11661.9	93572.7	5527.22
E8	21	0	1060.76	10866	91702.3	4163.89
E9	21	0	1564.07	11273.7	97728.3	4973.5
E10	21	676.278	2178.08	10737.3	99725	6319.27
E11	21	1693.1	2526.99	11447	112008	7528.76
E12	21	0	0	0	126.945	1038.54
F1	21	0	155.954	6543.7	86319.2	4092.18
F2	21	0	708.625	7851.38	83249	4430.62
F3	21	0	912.557	8254.35	79597.2	4996.14
F4	21	0	1207.03	8872.85	77988.3	5072.17
F5	21	0	1153.18	9113.45	76607.2	4116.62
F6	21	0	0	0	0	0
F7	21	0	877.916	10117.1	87086.4	6042.55
F8	21	0	735.609	10271.6	90378.1	4380.33
F9	21	311.27	1658.23	12181.5	104411	5473.93
F10	21	59.7676	1752.85	11132.2	104318	6117.4
F11	21	0	1511.77	11163.7	113981	7625.85
F12	21	0	0	0	0	0
G1	21	0	594.979	7194.93	92221	4880.61
[truncated: 10,391 more rows]

## Sheet: Multicomponent Data
Block Type	96fast
Chemistry	SYBR_GREEN
Experiment File Name	D:\vx\data\WeChat Files\wxid_h91xm8xuxfc221\FileStorage\File\2023-09\hy\hy\0702hy.eds
Experiment Run End Time	2023-07-02 15:02:29 下午 GMT+08:00
Instrument Type	sds7500fast
Passive Reference	ROX
Well	Cycle	SYBR	ROX
A1	1	-158.504	69423.3
A2	1	-203.937	70387.4
A3	1	-185.731	67018.6
A4	1	6515.35	64991.9
A5	1	-177.793	61140
A6	1
A7	1	-145.989	64843.9
A8	1	-89.3193	68899.6
A9	1	-131.842	73827
A10	1	-110.945	78872.6
A11	1	-44.6338	84926.4
A12	1
B1	1	-224.999	71691.4
B2	1	-236.679	74165
B3	1	-209.163	68359.2
B4	1	-192.106	68723.1
B5	1	-197.326	67251.9
B6	1
B7	1	-163.229	70822.1
B8	1	-156.708	73725.4
B9	1	-16.2905	88375.2
B10	1	-166.038	88296.5
B11	1	-152.704	97588.2
B12	1
C1	1	-246.382	79353.7
C2	1	-279.262	81592
C3	1	-110.046	73497.2
C4	1	-183.346	78441.5
C5	1	-216.747	75029.4
C6	1
C7	1	-140.827	81218.1
C8	1	-176.991	89916.9
C9	1	-81.43	92289.5
C10	1	36204.8	145993
C11	1	580.83	103296
C12	1
D1	1	-247.612	75823.6
D2	1	-270.267	73588.3
D3	1	-222.745	77757.6
D4	1	-162.065	80587.1
D5	1	-146.062	85392.2
D6	1
D7	1	-234.424	88108.5
D8	1	-189.741	93038.3
D9	1	13400.4	91241
D10	1	-186.524	97397
D11	1	355.345	110281
D12	1
E1	1	-175.931	83897.1
E2	1	-237.796	82632.3
E3	1	-157.118	72985.3
E4	1	-210.755	74907.1
E5	1	-129.411	82647.9
E6	1
E7	1	-153.877	96609.5
E8	1	-181.298	94775.7
E9	1	-207.487	101290
E10	1	-134.109	109366
E11	1	102.371	116575
E12	1
F1	1	-320.763	89526.5
F2	1	-266.29	89666.4
F3	1	-209.706	82407.8
F4	1	-162.541	79982.5
F5	1	-146.953	79349.5
F6	1
F7	1	-249.534	89520.5
F8	1	-244.485	93352.5
F9	1	-181.449	106981
F10	1	-150.558	115151
F11	1	-134.049	113800
F12	1
G1	1	-296.365	95162.1
G2	1	-284.736	90703.6
G3	1	-234.084	86624.3
G4	1	-142.559	80989.6
G5	1	-2.65118	73187.2
G6	1
G7	1	-240.589	91248.8
G8	1	-238.197	88508.5
G9	1	-99.612	103362
G10	1	-158.063	112297
G11	1	-201.074	128275
G12	1
H1	1	-121.476	93144.5
H2	1	-235.061	91417
H3	1	-188.044	93686.8
H4	1	-216.793	85239.1
H5	1	-168.079	85814.3
H6	1
H7	1	-224.441	89674.9
H8	1	-178.673	96106.5
H9	1	-102.522	105337
H10	1	-228.334	120166
H11	1	7.27972	128845
H12	1
A1	2	-158.703	69503.5
A2	2	-202.551	70071.6
A3	2	-184.386	66529.6
A4	2	6392.44	64327.6
A5	2	-166.897	60920.6
A6	2
A7	2	-124.414	64606
A8	2	-90.0334	68063.3
A9	2	-102.68	73578.9
A10	2	-123.47	78075
A11	2	-42.1132	84235
A12	2
B1	2	-223.729	71256.6
B2	2	-235.733	73986.1
B3	2	-208.274	68148.4
B4	2	-173.449	69356
B5	2	-199.539	68013.4
B6	2
B7	2	-152.978	71118.6
B8	2	-171.173	74469.7
B9	2	16.6725	84175.1
B10	2	-177.951	87278.6
B11	2	-157.417	96854.9
B12	2
C1	2	-247.392	79550
C2	2	-274.219	81830.6
C3	2	-101.012	74117.6
C4	2	-187.19	77704.6
C5	2	-179.329	74789.1
C6	2
C7	2	-140.432	82342.4
C8	2	-178.05	92485.1
C9	2	-73.1709	91667.2
C10	2	35734.6	144219
C11	2	507.853	103025
C12	2
D1	2	-250.069	76484.7
D2	2	-250.75	73949.9
D3	2	-215.658	76834.3
D4	2	-175.324	80716.3
D5	2	-146.862	85394.3
D6	2
D7	2	-233.983	87950.5
D8	2	-182.042	94841
D9	2	13977.1	91669.1
D10	2	-206.866	98719.2
D11	2	-52.0045	109899
D12	2
E1	2	-158.89	83828.2
E2	2	-248.389	82474.7
E3	2	-175.415	72514.1
E4	2	-208.849	75694.2
E5	2	-148.839	82795.8
E6	2
E7	2	-129.26	96383.4
E8	2	-143.454	94017.4
E9	2	-192.097	100721
E10	2	-137.09	104829
E11	2	81.1159	116237
E12	2
F1	2	-271.08	89513.1
F2	2	-272.195	91372
F3	2	-151.525	81516
F4	2	-169.873	79830.7
F5	2	-152.305	78624.1
F6	2
F7	2	-234.182	89374.4
F8	2	-218.43	93304.5
F9	2	-166.38	107769
F10	2	-143.71	115652
F11	2	-131.909	114717
F12	2
G1	2	-350.149	96395.3
G2	2	-265.048	90495.2
G3	2	-232.242	85844.7
G4	2	-139.584	81597.6
G5	2	-2.80622	73687.5
G6	2
G7	2	-223.009	90760.7
G8	2	-236.915	88036.4
G9	2	-86.4492	103080
G10	2	-166.616	111053
G11	2	-174.368	126471
G12	2
H1	2	-147.551	93773.1
H2	2	-209.397	90994.5
H3	2	-154.064	93390.5
H4	2	-200.393	83706.5
H5	2	-143.343	85076.5
H6	2
H7	2	-246.18	89020.3
H8	2	-187.146	97164.3
H9	2	-56.8831	105049
H10	2	-245.729	120420
H11	2	9.67322	128150
H12	2
A1	3	-156.483	68563.5
A2	3	-201.992	69753.3
A3	3	-183.36	66200.8
A4	3	6274.39	64163.3
A5	3	-177.626	61080.1
A6	3
A7	3	-145.538	64607.7
A8	3	-100.459	68195
A9	3	-118.455	73673.6
A10	3	-114.444	77989.3
A11	3	-49.9146	83741.1
A12	3
B1	3	-223.096	71090
B2	3	-234.075	73491.9
B3	3	-207.893	67943.8
B4	3	-186.731	69257.4
B5	3	-197.822	67445
B6	3
B7	3	-154.049	71126.4
B8	3	-184.682	74632.9
B9	3	24.7771	85346.3
B10	3	-181.662	86962.3
B11	3	-122.996	96337.5
B12	3
C1	3	-246.373	79288.5
C2	3	-279.294	81562.2
C3	3	-91.1704	73674.5
C4	3	-155.586	77953.5
C5	3	-186.599	75310.8
C6	3
C7	3	-142.921	82118.6
C8	3	-158.522	86316.4
C9	3	-43.2525	91659.1
C10	3	36287.5	144385
C11	3	1856.12	102148
C12	3
D1	3	-248.063	75895.5
D2	3	-267.004	73163.5
D3	3	-239.24	76676.8
D4	3	-171.167	79720.5
D5	3	-121.598	84334.7
D6	3
D7	3	-234.809	88258.8
D8	3	-194.894	93985.6
D9	3	14100.3	91113
D10	3	-213.88	98161.1
D11	3	-261.16	109627
D12	3
E1	3	-164.783	83855.9
E2	3	-237.271	78019.3
E3	3	-128.063	72650.6
E4	3	-197.94	75574.6
E5	3	-127.026	82027.2
E6	3
E7	3	-125.107	94998.9
E8	3	-156.974	93248
E9	3	-167.74	100346
E10	3	-127.393	103706
E11	3	380.359	116166
E12	3
F1	3	-312.196	88568.5
F2	3	-223.816	84652.4
F3	3	-174.463	81198.7
F4	3	-122.518	79240
F5	3	-103.88	77791.4
F6	3
F7	3	-225.375	88343.1
F8	3	-215.434	92411.9
F9	3	76.4397	106718
F10	3	-151.684	108043
F11	3	-118.062	117015
F12	3
G1	3	-294.976	95387.9
G2	3	-284.714	90014.9
G3	3	-188.833	85864.7
G4	3	-133.669	81784.1
G5	3	-2.78659	73037.3
G6	3
G7	3	-195.498	89585.3
G8	3	-235.085	87310.2
G9	3	76.5446	102775
G10	3	-153.809	111715
G11	3	-169.847	126376
G12	3
H1	3	-145.07	92906.6
H2	3	-214.708	89989.9
H3	3	-143.302	93074.8
H4	3	-198.623	84436.5
H5	3	-145.302	84425.6
H6	3
H7	3	-226.189	88108.3
H8	3	-189.387	96554.9
H9	3	-69.0518	104893
H10	3	-252.385	119981
H11	3	3.67792	127700
H12	3
A1	4	-156.638	68518.5
A2	4	-200.461	69315.6
A3	4	-183.169	66188.3
A4	4	5940.18	64385.2
A5	4	-176.583	60681.6
A6	4
A7	4	-130.023	64662.1
A8	4	-67.5071	68021
A9	4	-102.507	73310.2
A10	4	-112.695	77788.8
A11	4	-50.9001	83422
A12	4
B1	4	-223.625	71278.6
B2	4	-235.508	73930.1
B3	4	-207.101	67716
B4	4	-184.438	68388.4
B5	4	-183.964	67487
B6	4
B7	4	-153.77	71104
B8	4	-168.714	74490.8
B9	4	46.2879	84976.2
B10	4	-145.446	86199.9
B11	4	-128.752	96246.4
B12	4
C1	4	-246.504	79345.9
C2	4	-278.924	81481.5
C3	4	-95.9056	74245.5
C4	4	-174.556	78499
C5	4	-207.435	75424.3
C6	4
C7	4	-129.955	81787.1
C8	4	-172.261	85947.5
C9	4	-49.9211	91668.8
C10	4	36487.4	144546
C11	4	1538.39	102298
C12	4
D1	4	-247.561	75750.3
D2	4	-254.437	72656.6
D3	4	-210.835	75419.4
D4	4	-177.766	79847.7
D5	4	-137.856	84009.3
D6	4
D7	4	-233.224	87673.6
D8	4	-166.856	93272.5
D9	4	14696	90735
D10	4	-200.044	97397.5
D11	4	-229.948	109283
D12	4
E1	4	-185.425	84149.8
E2	4	-237.75	78691.9
E3	4	-138.844	72332.3
E4	4	-239.846	75328.9
E5	4	-108.433	81786.5
E6	4
E7	4	-127.06	94895.7
E8	4	-129.874	92843.3
E9	4	-169.819	99501
E10	4	-28.4342	103187
E11	4	181.945	115351
E12	4
F1	4	-290.807	88262.5
F2	4	-232.393	85162.5
F3	4	-172.814	80512.3
F4	4	-124.985	78862.5
F5	4	-130.687	77270.9
F6	4
F7	4	-246.511	88222.1
F8	4	-221.889	91931.8
F9	4	55.6219	105703
F10	4	-112.864	107006
F11	4	-89.8465	116081
F12	4
G1	4	-285.883	94780.9
G2	4	-225.76	89565.3
G3	4	-192.784	84889.8
G4	4	-116.616	80935.1
G5	4	-2.82599	72365.8
G6	4
G7	4	-216.434	89421.4
G8	4	-234.811	87202.8
G9	4	-69.8748	101961
G10	4	-172.404	112241
G11	4	-153.662	125852
G12	4
H1	4	-156.603	92636.4
H2	4	-189.393	89443.8
H3	4	-118.06	92429.7
H4	4	-176.29	83614
H5	4	-127.988	83661.4
H6	4
H7	4	-218.11	87850.9
H8	4	-217.245	95838.4
H9	4	-56.2948	104547
H10	4	-222.637	119848
H11	4	-4.40738	126599
H12	4
A1	5	-157.38	68844.3
A2	5	-200.857	69379.3
A3	5	-182.548	65983
A4	5	6347.33	64113.1
A5	5	-176.225	60636.8
A6	5
A7	5	-110.679	64392.3
A8	5	-87.22	67694.6
A9	5	-111.646	73081.7
A10	5	-100.421	76979.7
A11	5	2.68103	82869.7
A12	5
B1	5	-223.236	71091.6
B2	5	-235.7	73900.6
B3	5	-208.672	68296
B4	5	-200.166	68810.5
B5	5	-192.444	67199
B6	5
B7	5	-155.54	71000.5
B8	5	-152.303	73983.1
B9	5	39.2771	84438.9
B10	5	-135.399	85953.3
B11	5	-139.281	95454.6
B12	5
C1	5	-243.657	78511.8
C2	5	-278.204	81298.2
C3	5	-95.8599	73811.4
C4	5	-131.801	77488.8
C5	5	-177.554	75039.4
C6	5
C7	5	-141.78	81367.4
C8	5	-175.667	85936.9
C9	5	-37.8372	91169.6
C10	5	35956.2	144059
C11	5	2265.4	101579
C12	5
D1	5	-247.323	75594.1
D2	5	-246.458	72264.6
D3	5	-235.737	75613.8
D4	5	-167.243	78914.9
D5	5	-116.567	83596.2
D6	5
D7	5	-232.522	87397.1
D8	5	-161.323	92949.8
D9	5	13729.4	90447.2
D10	5	-217.498	96777.3
D11	5	142.762	108430
D12	5
E1	5	-156.326	83515.3
E2	5	-227.325	78375.8
E3	5	-160.998	72095.1
E4	5	-220.074	74339.6
E5	5	-93.7199	80853.9
E6	5
E7	5	-123.749	94165.6
E8	5	-126.215	92339.6
E9	5	-173.343	99200.2
E10	5	-142.681	102755
E11	5	51.8246	115370
E12	5
F1	5	-299.523	87642.4
F2	5	-262.731	85095.2
F3	5	-170.853	80091.8
F4	5	-163.777	78808.1
F5	5	-135.583	77143.6
F6	5
F7	5	-217.818	87320.9
F8	5	-240.907	90994.7
F9	5	-11.3052	105448
F10	5	-133.376	106442
F11	5	-101.72	115924
F12	5
G1	5	-281.393	94011.5
G2	5	-265.398	88894.5
G3	5	-149.385	84288.3
G4	5	-141.435	80127.5
G5	5	-2.78918	72258.7
G6	5
G7	5	-205.234	88354.6
G8	5	-232.939	86504.5
G9	5	66.1953	101012
G10	5	-143.269	111271
G11	5	-170.585	125034
G12	5
H1	5	-91.7345	91093.1
H2	5	-208.974	88091
H3	5	-122.545	91691.1
H4	5	-202.23	82708.2
H5	5	-149.195	84024
H6	5
H7	5	-213.465	86967.2
H8	5	-166.372	94988.3
H9	5	-65.9024	103599
H10	5	-227.5	118801
H11	5	44.9062	126424
H12	5
A1	6	-154.561	67693.3
A2	6	-200.936	69429.2
A3	6	-182.138	65689.7
A4	6	6151.88	63761.3
A5	6	-175.305	60266.6
A6	6
A7	6	-114.097	64177.8
A8	6	-68.1478	67540
A9	6	-113.374	72626.8
A10	6	-140.569	77033.9
A11	6	-85.4937	82634
A12	6
B1	6	-221.194	70413.8
B2	6	-234.077	73374.3
B3	6	-205.9	67416.1
B4	6	-198.776	68319.1
B5	6	-195.516	66593.6
B6	6
B7	6	-157.435	70623.1
B8	6	-156.853	73482.8
B9	6	7.50671	84092.4
B10	6	-149.647	85914.2
B11	6	-148.73	95189.6
B12	6
C1	6	-243.663	78477.4
C2	6	-277.436	81068.2
C3	6	-104.572	72962
C4	6	-158.617	77248.6
C5	6	-197.282	74526.9
C6	6
C7	6	-138.29	81041.5
C8	6	-168.714	85258.9
C9	6	-53.1348	91165.8
C10	6	35953.5	143360
C11	6	2550.53	100998
C12	6
D1	6	-245.841	75188
D2	6	-240.895	71845
D3	6	-216.239	75335.9
D4	6	-146.784	78830.6
D5	6	-129.687	83482.9
D6	6
D7	6	-233.029	87584.8
D8	6	-172.045	92641.5
D9	6	13648.7	89812
D10	6	-182.822	96503.9
D11	6	-182.21	108188
D12	6
E1	6	-134.559	82820.8
E2	6	-221.577	78173.8
E3	6	-160.301	71896
E4	6	-222.903	74683.6
E5	6	-151.429	80842.9
E6	6
E7	6	-128.814	94165.8
E8	6	-136.976	92078.3
E9	6	-151.766	98198.3
E10	6	-105.186	102025
E11	6	855.954	114386
E12	6
F1	6	-313.538	87478.3
F2	6	-240.021	84734.5
F3	6	-185.451	79514.5
F4	6	-132.959	78046.2
F5	6	-131.395	76428.6
F6	6
F7	6	-239.341	87408
F8	6	-222.048	91247
F9	6	-146.887	104815
F10	6	-128.741	105814
F11	6	-118.723	115108
F12	6
G1	6	-295.445	93854.1
G2	6	-265.317	88827.4
G3	6	-200.495	84013.4
G4	6	-137.338	80003
G5	6	-2.78517	71952.2
G6	6
G7	6	-206.589	88537.5
G8	6	-231.759	86062
G9	6	-100.469	100726
G10	6	-170.444	111180
G11	6	-167.188	123596
G12	6
H1	6	-118.975	91558.4
H2	6	-198.603	87242.5
H3	6	-116.245	91272.1
H4	6	-198.065	82785.3
H5	6	-156.691	82899
H6	6
H7	6	-224.197	86415.3
H8	6	-187.964	94432.8
H9	6	-60.9955	103060
H10	6	-193.565	118094
H11	6	0.313782	125946
H12	6
A1	7	-155.599	68159.9
A2	7	-199.577	69002.9
A3	7	-180.075	64987.6
A4	7	6247.6	63613.1
A5	7	-172.194	59985.1
A6	7
A7	7	-109.947	63827
A8	7	-94.83	67307.2
A9	7	-121.47	72414.2
A10	7	-125.246	76655.9
A11	7	-45.4373	82001.3
A12	7
B1	7	-220.613	70284.7
B2	7	-232.811	72956.3
B3	7	-205.582	67224.5
B4	7	-198.609	68211.7
B5	7	-194.341	66274.4
B6	7
B7	7	-171.397	70320.3
B8	7	-171.88	73431.8
B9	7	47.2419	83743.9
B10	7	-132.031	85484.9
B11	7	-138.714	94211.5
B12	7
C1	7	-242.088	77884.7
C2	7	-274.945	80762.9
C3	7	-135.249	73106.8
C4	7	-158.892	77102.5
C5	7	-192.592	73950.7
C6	7
C7	7	-143.416	80572.4
C8	7	-179.569	84791.4
C9	7	-40.2315	90713.6
C10	7	36491.8	143169
C11	7	2464.39	100567
C12	7
D1	7	-245.032	74985
D2	7	-242.334	72085.9
D3	7	-218.866	75054
D4	7	-158.751	78505.9
D5	7	-120.295	83250.5
D6	7
D7	7	-230.147	86508
D8	7	-157.285	92374.3
D9	7	13700.1	89666.3
D10	7	-182.655	96449.9
D11	7	237.021	107733
D12	7
E1	7	-157.133	82558.6
E2	7	-221.198	78149.3
E3	7	-159.662	71612
E4	7	-201.169	74103.8
E5	7	-118.187	80513.1
E6	7
E7	7	-138.883	93865.1
E8	7	-162.827	91676.5
E9	7	-165.3	98345.6
E10	7	-118.617	101725
E11	7	1083.64	113136
E12	7
F1	7	-312.229	87144
F2	7	-245.557	84461.5
F3	7	-178.191	79854.5
F4	7	-152.213	77953.5
F5	7	-115.921	76580.8
F6	7
F7	7	-238.632	87481.1
F8	7	-213.764	90246.7
F9	7	71.7489	104904
F10	7	-121.906	105447
F11	7	-100.393	114856
F12	7
G1	7	-274.654	93403.1
G2	7	-244.324	87944.6
G3	7	-195.676	84299.2
G4	7	-130.835	79500.3
G5	7	-2.83112	71632.1
G6	7
G7	7	-208.789	87999.4
G8	7	-231.284	85903.2
G9	7	42.0889	100585
G10	7	-161.754	110082
G11	7	-142.041	122648
G12	7
H1	7	-95.9976	90296.1
H2	7	-225.31	87444.8
H3	7	-92.4984	91286.5
H4	7	-190.777	82401
H5	7	-151.141	82880.5
H6	7
H7	7	-207.045	85883.2
H8	7	-156.197	94155.8
H9	7	-35.6076	102317
H10	7	-185.295	116189
H11	7	58.3931	124857
H12	7
A1	8	-153.866	67393.6
A2	8	-198.576	68718.5
A3	8	-180.768	65349.7
A4	8	5940.34	63095.8
A5	8	-154.313	59791.7
A6	8
A7	8	-123.23	63628.8
A8	8	-77.4098	66910.2
A9	8	-112.63	72263.1
A10	8	-106.082	76224.8
A11	8	12.2627	81315.5
A12	8
B1	8	-219.269	69819.6
B2	8	-231.135	72556.9
B3	8	-203.523	66502.9
B4	8	-193.624	68077
B5	8	-194.938	66460.5
B6	8
B7	8	-172.104	70094.7
B8	8	-156.916	73262.2
B9	8	36.8336	83499.6
B10	8	-144.047	85209.1
B11	8	-132.847	94211.9
B12	8
C1	8	-241.58	77758.3
C2	8	-274.548	80239.9
C3	8	-83.0158	72788.5
C4	8	-158.426	76876.5
C5	8	-180.789	73921.4
C6	8
C7	8	-147.447	80618.2
C8	8	-162.423	85241.5
C9	8	-57.6234	90445.1
C10	8	36020.7	142873
C11	8	2726.13	100098
C12	8
D1	8	-243.588	74714.6
D2	8	-264.202	71952.6
D3	8	-228.012	75106
D4	8	-142.204	78117
D5	8	-121.372	82949.5
D6	8
D7	8	-230.843	86773.3
D8	8	-157.836	91871.8
D9	8	13822.2	90019.1
D10	8	-168.425	96186
D11	8	224.104	106842
D12	8
E1	8	-144.322	82264.7
E2	8	-229.793	77904.7
E3	8	-155.33	71375.5
E4	8	-177.251	73886.5
E5	8	-124.357	80524.8
E6	8
E7	8	-133.68	93497.7
E8	8	-134.087	91872.8
E9	8	-139.738	97867
E10	8	-77.3952	100958
E11	8	656.351	113197
E12	8
F1	8	-308.844	86937.7
F2	8	-229.39	83830
F3	8	-196.399	79617.7
F4	8	-129.779	77821
F5	8	-127.42	76366.8
F6	8
F7	8	-230.006	87273.7
F8	8	-210.804	90243.9
F9	8	-127.632	104585
F10	8	-111.88	105190
F11	8	-129.608	114158
F12	8
G1	8	-299.722	93496.2
G2	8	-247.135	87176.7
G3	8	-193.886	83687.8
G4	8	-129.921	79332.8
G5	8	-2.74219	71223.9
G6	8
G7	8	-202.647	87993.4
G8	8	-230.776	85710.5
G9	8	179.278	100292
G10	8	-160.441	109924
G11	8	-152.896	122215
G12	8
H1	8	-106.681	89928.2
H2	8	-215.728	86846.1
H3	8	-98.9194	90913.1
H4	8	-229.954	82059.1
H5	8	-135.918	82333.9
H6	8
H7	8	-217.441	85494.5
H8	8	-174.301	93987.2
H9	8	-52.1086	102358
H10	8	-217.132	116748
H11	8	-2.14984	124031
H12	8
A1	9	-154.234	67581.5
A2	9	-198.416	68636.5
A3	9	-179.714	64811.9
A4	9	6528.85	63189.6
A5	9	-172.261	59790.2
A6	9
A7	9	-116.531	63891.8
A8	9	-106.173	66982.8
A9	9	-120.671	72063.9
A10	9	-98.7263	76285
A11	9	6.56403	81381
A12	9
B1	9	-220.051	70146.8
B2	9	-232.382	72857.4
B3	9	-205	67022.4
B4	9	-173.387	68223.7
B5	9	-189.358	66432.1
B6	9
B7	9	-127.404	70186.9
B8	9	-167.66	73075.8
B9	9	68.4041	83758.5
B10	9	-123.402	85452.4
B11	9	-136.174	94088.7
B12	9
C1	9	-241.297	77737.3
C2	9	-263.369	80101.4
C3	9	-97.7933	72459
C4	9	-156.291	76966.6
C5	9	-187.972	73730.4
C6	9
C7	9	-150.395	80001.5
C8	9	-175.053	85177
C9	9	-44.5312	90496.8
C10	9	35935.4	142852
C11	9	2466.79	99838.8
C12	9
D1	9	-244.954	74910.3
D2	9	-228.894	71537.7
D3	9	-234.036	75013.3
D4	9	-165.193	78301.8
D5	9	-129.52	83202.8
D6	9
D7	9	-229.763	86367.8
D8	9	-157.983	92333.5
D9	9	14051	89627.1
D10	9	-190.935	95975.9
D11	9	253.279	107042
D12	9
E1	9	-158.971	82093
E2	9	-184.14	77717.4
E3	9	-163.815	71603.2
E4	9	-194.951	73809
E5	9	-87.5851	80400.7
E6	9
E7	9	-114.215	93244.1
E8	9	-137.289	91573.7
E9	9	-163.373	97590.2
E10	9	-107.251	101152
E11	9	566.375	112895
E12	9
F1	9	-259.169	86510.4
F2	9	-240.764	83984.8
F3	9	-175.876	79753.9
F4	9	-141.383	78077.9
F5	9	-128.188	76299.5
F6	9
F7	9	-230.873	86933.2
F8	9	-232.032	90542.4
F9	9	-112.052	104769
F10	9	-118.411	105223
F11	9	-145.782	114724
F12	9
G1	9	-311.328	93172.2
G2	9	-221.279	87900.2
G3	9	-186.435	83532.8
G4	9	-122.858	78985.7
G5	9	-2.85597	71924.3
G6	9
G7	9	-196.337	87895.5
G8	9	-230.518	85638.6
G9	9	-7.67289	100250
G10	9	-152.769	109413
G11	9	-107.613	122163
G12	9
H1	9	-166.322	90075.3
H2	9	-193.484	86430.8
H3	9	-148.367	90437.9
H4	9	-179.485	82304.1
H5	9	-139.966	82232.8
H6	9
H7	9	-215.362	85365.2
H8	9	-155.931	94051.7
H9	9	-35.4625	102306
H10	9	-227.555	116367
H11	9	8.82416	123926
H12	9
A1	10	-153.304	67114.2
A2	10	-197.478	68342.5
A3	10	-180.199	65021
A4	10	6328.84	63074.9
A5	10	-172.789	59391.5
A6	10
A7	10	-146.048	63454.2
A8	10	-75.6956	67049.4
A9	10	-107.444	72256.9
A10	10	-118.561	76175.1
A11	10	-16.9607	81516.1
A12	10
B1	10	-220.434	70321.7
B2	10	-230.199	72177.5
B3	10	-204.413	66824.6
B4	10	-182.948	67521.3
B5	10	-194.271	66208.5
B6	10
B7	10	-167.055	69992.1
B8	10	-130.574	73231.6
B9	10	40.9464	83734.3
B10	10	-138.039	85627.2
B11	10	-134.708	93978.2
B12	10
C1	10	-226.092	77576.4
C2	10	-274.168	80141.7
C3	10	-86.2965	72631
C4	10	-168.41	76522.9
C5	10	-182.728	73941.8
C6	10
C7	10	-146.36	80113.5
C8	10	-168.817	85110.1
C9	10	-40.6655	90332.6
C10	10	36041.1	142620
C11	10	3681.68	99714.5
C12	10
D1	10	-244.701	74779.1
D2	10	-263.056	71552.6
D3	10	-226.651	74631.1
D4	10	-151.513	78232.2
D5	10	-142.916	83201.9
D6	10
D7	10	-230.4	86603
D8	10	-187.296	91918.8
D9	10	14214.7	89850.4
D10	10	-164.152	96392
D11	10	142.508	107075
D12	10
E1	10	-174.988	81869.3
E2	10	-225.999	77504.9
E3	10	-143.499	70980.9
E4	10	-191.083	73850
E5	10	-111.77	80833.8
E6	10
E7	10	-121.742	93227.2
E8	10	-126.192	91390.7
E9	10	-143.363	98021.7
E10	10	-103.726	101311
E11	10	826.015	110812
E12	10
F1	10	-279.53	86526.6
F2	10	-225.376	83719
F3	10	-186.411	79449.7
F4	10	-149.379	77701.3
F5	10	-136.964	76518.1
F6	10
F7	10	-223.708	86826.4
F8	10	-197.329	90052.8
F9	10	-114.642	104847
F10	10	-135.486	104969
F11	10	-103.75	114845
F12	10
G1	10	-265.971	92621
G2	10	-241.569	87533.3
G3	10	-200.62	83472
G4	10	-111.524	79189
G5	10	-2.87559	71414.5
G6	10
G7	10	-178.729	87444
G8	10	-230.024	85411.8
G9	10	-72.4811	99848.5
G10	10	-155.054	109393
G11	10	-141.074	121989
G12	10
H1	10	-74.8311	89279.2
H2	10	-203.283	86175
H3	10	-91.7558	90024.5
H4	10	-184.343	82080.6
H5	10	-126.315	81985
H6	10
H7	10	-228.389	85749.9
H8	10	-149.151	93868
H9	10	-40.7563	101912
H10	10	-216.357	116127
H11	10	33.5468	123237
H12	10
A1	11	-153.751	67404.4
A2	11	-198.096	68496.1
A3	11	-179.119	64615.3
A4	11	6237.38	63074
A5	11	-173.621	59703.4
A6	11
A7	11	-121.248	63519.9
A8	11	-69.7657	67091.7
A9	11	-117.474	71969.3
A10	11	-110.065	75830.8
A11	11	-12.244	80769.8
A12	11
B1	11	-217.718	69453.2
B2	11	-230.283	72202.9
B3	11	-203.444	66535.6
B4	11	-180.324	67830.6
B5	11	-194.312	66169.3
B6	11
B7	11	-139.556	70251.8
B8	11	-175.08	73533.6
B9	11	46.3362	83560.6
B10	11	-159.069	85005.5
B11	11	-181.692	93924.3
B12	11
C1	11	-240.089	77203.1
C2	11	-273.085	79630.7
C3	11	-96.6062	72403.7
C4	11	-118.493	76928.9
C5	11	-174.255	73335.6
C6	11
C7	11	-124.462	80564.8
C8	11	-134.928	84905.8
C9	11	92.8481	89969.9
C10	11	36220.4	143328
C11	11	3582.69	99502.3
C12	11
D1	11	-242.358	74168
D2	11	-261.309	71682.3
D3	11	-219.171	74554.5
D4	11	-155.152	78751.8
D5	11	-129.907	83521.8
D6	11
D7	11	-230.686	86712
D8	11	-169.601	92363.1
D9	11	14283.4	89429.4
D10	11	-199.69	96237.2
D11	11	-199.118	106585
D12	11
E1	11	-164.772	81585.2
E2	11	-210.581	77600.6
E3	11	-137.68	70939.7
E4	11	-208.362	74000.8
E5	11	-100.957	80155
E6	11
E7	11	-108.09	93281.6
E8	11	-135.411	91533.4
E9	11	-143.725	98180.6
E10	11	-107.014	100506
E11	11	686.657	111266
E12	11
F1	11	-256.821	86011.4
F2	11	-202.87	83740.4
F3	11	-173.528	79329.7
F4	11	-124.923	77789.5
F5	11	-141.96	76423.9
F6	11
F7	11	-237.738	87052.9
F8	11	-218.361	90080.9
F9	11	45.0397	104440
F10	11	-141.841	104937
F11	11	-133.716	114384
F12	11
G1	11	-268.368	92552.6
G2	11	-257.788	87641.7
G3	11	-191.481	83697.9
G4	11	-114.582	78933.7
G5	11	-2.82514	71791.7
G6	11
G7	11	-197.161	87583.6
G8	11	-229.014	85075.3
G9	11	27.1482	99842.6
G10	11	-123.638	109575
G11	11	-145.855	122071
G12	11
H1	11	-163.305	89762.9
H2	11	-215.25	86229.3
H3	11	-161.746	90557.5
H4	11	-183.263	81951.6
H5	11	-149.444	82032.5
H6	11
H7	11	-230.795	85535.1
H8	11	-167.506	93695.4
H9	11	-56.2494	102277
H10	11	-205.989	115902
H11	11	51.5783	122950
H12	11
A1	12	-153.473	67173.2
A2	12	-197.524	68354.6
A3	12	-178.515	64440.1
A4	12	6198.68	62827.4
A5	12	-173.166	59545.8
A6	12
A7	12	-143.19	63119.5
A8	12	-80.2594	66637.1
A9	12	-110.114	71822.1
A10	12	-91.0467	75272.2
A11	12	-55.8999	81364.8
A12	12
B1	12	-219.783	70008.8
B2	12	-229.479	71986.2
B3	12	-202.996	66479.9
B4	12	-197.107	67799.3
B5	12	-194.287	66186.7
B6	12
B7	12	-145.703	70037
B8	12	-152.579	72993
B9	12	56.4261	83710
B10	12	-148.309	85245.3
B11	12	-149.237	94012
B12	12
C1	12	-239.436	76991.4
C2	12	-272.678	79867.8
C3	12	-70.6112	72202.5
C4	12	-168.008	76322
C5	12	-173.322	73431
C6	12
C7	12	-125.192	80038.7
C8	12	-158.788	84877.3
C9	12	-39.6056	90211
C10	12	35807.1	142759
C11	12	3351.2	99767.8
C12	12
D1	12	-242.546	74162.9
D2	12	-245.43	71310.5
D3	12	-232.156	74423
D4	12	-160.905	77881.7
D5	12	-127.594	82980.2
D6	12
D7	12	-230.114	86490.8
D8	12	-168.759	91844.5
D9	12	14485.6	89563.5
D10	12	-175.054	95564.3
D11	12	-240.427	106266
D12	12
E1	12	-182.596	81923.7
E2	12	-246.613	77296.6
E3	12	-127.166	70967
E4	12	-195.013	73750.7
E5	12	-111.173	80355.2
E6	12
E7	12	-111.61	93322
E8	12	-137.846	91623.9
E9	12	-156.666	97733.2
E10	12	-111.054	100194
E11	12	251.869	111120
E12	12
F1	12	-269.709	86099.5
F2	12	-232.927	83918.5
F3	12	-171.773	79208.8
F4	12	-144.597	77640.8
F5	12	-128.851	76302.3
F6	12
F7	12	-220.892	86885.7
F8	12	-235.47	90272
F9	12	165.151	104668
F10	12	-108.192	104670
F11	12	-123.614	114758
F12	12
G1	12	-253.889	92676.1
G2	12	-214.915	87223.4
G3	12	-177.141	83743.2
G4	12	-105.989	78873.7
G5	12	-2.72813	71354.3
G6	12
G7	12	-210.914	87470.9
G8	12	-230.199	85516.2
G9	12	-78.3318	99605.8
G10	12	-159.651	109395
G11	12	-104.916	121583
G12	12
H1	12	-56.9748	88789.6
H2	12	-224.611	86056.2
H3	12	-124.415	90199.5
H4	12	-172.584	81757
H5	12	-143.378	81913.8
H6	12
H7	12	-209.723	85166.8
H8	12	-146.555	93436.2
H9	12	-26.0515	101978
H10	12	-240.295	116033
H11	12	19.4265	122458
H12	12
A1	13	-151.939	66568.4
A2	13	-197.726	68446.3
A3	13	-180.135	65013.8
A4	13	6194.4	62985.3
A5	13	-164.06	59355.4
A6	13
A7	13	-133.136	63454.6
A8	13	-90.3399	66903.4
A9	13	-106.151	71910.9
A10	13	-89.316	76111.5
A11	13	-27.2344	81032.8
A12	13
B1	13	-219.895	70020.2
B2	13	-230.507	72246.5
B3	13	-204.814	66977.5
B4	13	-185.017	67965.9
B5	13	-194.184	66180.8
B6	13
B7	13	-148.13	69964.6
B8	13	-147.013	73356.6
B9	13	56.2354	83803.8
B10	13	-153.582	85475.4
B11	13	-119.732	93630.5
B12	13
C1	13	-216.33	77563
C2	13	-274.646	80181.7
C3	13	-111.872	72384.7
C4	13	-155.373	76345.8
C5	13	-170.239	73896.1
C6	13
C7	13	-144.871	80158.1
C8	13	-163.17	84918
C9	13	-43.0662	90017.1
C10	13	35953.4	142879
C11	13	3721.7	99824.1
C12	13
D1	13	-241.557	73921.5
D2	13	-254.484	71493.7
D3	13	-195.084	74807.5
D4	13	-174.818	78289
D5	13	-128.923	82731.8
D6	13
D7	13	-230.148	86509.9
D8	13	-161.222	92073.1
D9	13	14092.9	89838.3
D10	13	-180.824	95810
D11	13	-200.1	106208
D12	13
E1	13	-156.65	81524.9
E2	13	-233.694	77437.9
E3	13	-135.127	71265.6
E4	13	-182.021	73982.1
E5	13	-113.441	80292.8
E6	13
E7	13	-130.954	93534.2
E8	13	-141.38	91775.8
E9	13	-145.342	98077.3
E10	13	-92.4641	100040
E11	13	581.364	111609
E12	13
F1	13	-256.268	85997.6
F2	13	-223.43	83505.3
F3	13	-165.292	78814.9
F4	13	-150.912	77565.6
F5	13	-132.749	76542.9
F6	13
F7	13	-237.333	87003.5
F8	13	-225.468	89989.3
F9	13	244.949	104274
F10	13	-105.094	105003
F11	13	-107.417	113687
F12	13
G1	13	-253.397	92634.4
G2	13	-226.487	87130.5
G3	13	-191.04	83124.3
G4	13	-119.637	79240.1
G5	13	-2.94042	71661.4
G6	13
G7	13	-204.426	87342.1
G8	13	-229.571	85260.2
G9	13	218.596	99496.9
G10	13	-129.015	109436
G11	13	-109.911	121331
G12	13
H1	13	-29.049	89007.2
H2	13	-191.931	86314.2
H3	13	-107.209	90002.5
H4	13	-177.003	81933.7
H5	13	-148.937	81916.1
H6	13
H7	13	-201.869	85327.7
H8	13	-163.015	93644.5
H9	13	-47.8965	101954
H10	13	-222.525	115636
H11	13	67.6591	122462
H12	13
A1	14	-152.599	66798.7
A2	14	-197.558	68360.8
A3	14	-178.823	64567.1
A4	14	6564.98	62903.3
A5	14	-173.333	59583.7
A6	14
A7	14	-135.52	63284.9
A8	14	-59.0483	66663.5
A9	14	-95.5402	71833.5
A10	14	-120.285	76103.3
A11	14	-7.84283	81063.4
A12	14
B1	14	-211.621	69524.3
B2	14	-230.994	72415.5
B3	14	-204.586	66894
B4	14	-191.609	68173.7
B5	14	-193.522	65978.6
B6	14
B7	14	-149.718	69952.9
B8	14	-163.915	73222.2
B9	14	43.725	83780.3
B10	14	-116.307	85536.9
B11	14	-146.778	93269.7
B12	14
C1	14	-240.278	77223.8
C2	14	-274.17	79977.4
C3	14	-98.9424	72582.9
C4	14	-151.356	76974
C5	14	-187.434	73703.9
C6	14
C7	14	-135.801	80068.1
C8	14	-152.748	84994.1
C9	14	-27.2091	89911.7
C10	14	36310.5	142663
C11	14	4127.23	100230
C12	14
D1	14	-241.941	73994.5
D2	14	-254.125	71468.6
D3	14	-208.351	75090.6
D4	14	-148.231	78205.6
D5	14	-125.791	83054.7
D6	14
D7	14	-230.395	86597.4
D8	14	-169.315	91964.4
D9	14	14602.4	89704.9
D10	14	-175.114	96070
D11	14	-197.219	106419
D12	14
E1	14	-152.192	81440.3
E2	14	-211.545	77000.4
E3	14	-145.38	70898.2
E4	14	-219.574	73795.5
E5	14	-116.582	80522.2
E6	14
E7	14	-108.953	93598.2
E8	14	-104.211	91235.9
E9	14	-156.38	97373.4
E10	14	-122.23	100452
E11	14	1532.29	111785
E12	14
F1	14	-283.086	86159.4
F2	14	-186.23	82963
F3	14	-157.112	78978
F4	14	-143.277	77833.8
F5	14	-114.173	76375.6
F6	14
F7	14	-241.253	87241.5
F8	14	-232.731	90175.2
F9	14	-146.15	104876
F10	14	-112.447	104677
F11	14	-123.177	113790
F12	14
G1	14	-245.126	91752
G2	14	-260.726	86769.8
G3	14	-157.185	82993.2
G4	14	-117.764	79322.8
G5	14	-2.78286	71969.9
G6	14
G7	14	-182.462	87556.7
G8	14	-229.513	85321.5
G9	14	-25.3406	99789.9
G10	14	-148.485	109282
G11	14	-116.008	121302
G12	14
H1	14	-94.3135	88992.1
H2	14	-197.59	86473.2
H3	14	-95.6293	90137.7
H4	14	-173.319	82012.3
H5	14	-139.803	82108.2
H6	14
H7	14	-221.836	85408.7
H8	14	-171.756	93708.4
H9	14	-78.8596	102162
H10	14	-208.538	115485
H11	14	39.9682	122566
H12	14
A1	15	-153.359	67104.8
A2	15	-197.641	68387.6
A3	15	-180.176	65081.1
A4	15	5884.43	62902.9
A5	15	-173.925	59776.9
A6	15
A7	15	-132.692	63402.9
A8	15	-70.4215	66618.6
A9	15	-114.702	71937.2
A10	15	-95.9067	75806
A11	15	-23.263	80790.8
A12	15
B1	15	-218.592	69640.8
B2	15	-230.802	72445.4
B3	15	-204.316	66850.2
B4	15	-171.84	67983.2
B5	15	-194.522	66259
B6	15
B7	15	-165.71	69717.6
B8	15	-143.761	72864.6
B9	15	42.4464	83564.2
B10	15	-132.777	85468.1
B11	15	-100.992	94044.5
B12	15
C1	15	-239.321	77035.2
C2	15	-272.886	79684.8
C3	15	-90.2339	72707.6
C4	15	-173.524	77158.6
C5	15	-183.48	73833.9
C6	15
C7	15	-132.482	80475.6
C8	15	-157.411	84982.2
C9	15	-45.8779	89944.9
C10	15	35810.2	143239
C11	15	4133.46	99614.4
C12	15
D1	15	-241.485	73925.1
D2	15	-256.549	71374.7
D3	15	-219.246	74452.1
D4	15	-123.497	78487
D5	15	-124.244	83036
D6	15
D7	15	-229.979	86453.6
D8	15	-161.498	91791.8
D9	15	14361.4	89842
D10	15	-161.638	95681.3
D11	15	31.6642	106301
D12	15
E1	15	-176.503	81291.9
E2	15	-209.112	77650.1
E3	15	-117.661	71317.1
E4	15	-206.996	74208.8
E5	15	-106.368	80755.5
E6	15
E7	15	-98.2021	93788.4
E8	15	-114.975	91905.5
E9	15	-137.12	97627.4
E10	15	-97.8093	100096
E11	15	1380.07	111700
E12	15
F1	15	-278.064	86012.1
F2	15	-197.939	83071.6
F3	15	-157.335	79422.4
F4	15	-118.399	77520.4
F5	15	-117.506	76162.2
F6	15
F7	15	-213.44	87068
F8	15	-222.681	90370.3
F9	15	-138.313	104552
F10	15	-121.815	104587
F11	15	-109.903	114545
F12	15
G1	15	-272.858	92493
G2	15	-245.493	86635.7
G3	15	-165.074	83456.7
G4	15	-147.78	79286.4
G5	15	-2.83142	72050.7
G6	15
G7	15	-201.838	87857.8
G8	15	-228.762	85126.3
G9	15	-59.4503	99777.8
G10	15	-152.474	109347
G11	15	-130.538	121154
G12	15
H1	15	-117.61	89183.1
H2	15	-214.089	86385.2
H3	15	-100.094	89913.5
H4	15	-184.02	82458.4
H5	15	-103.812	82129.2
H6	15
H7	15	-216.653	85288.9
H8	15	-162.94	93410.8
H9	15	-44.7306	102027
H10	15	-221.253	115393
H11	15	14.9955	122229
H12	15
A1	16	-153.388	67120.3
A2	16	-198.144	68497.9
A3	16	-178.988	64600.4
A4	16	6005.2	62961.6
A5	16	-173.726	59748.9
A6	16
A7	16	-124.411	63447.9
A8	16	-62.9617	66616
A9	16	-130.652	71947.6
A10	16	-104.371	75732.1
A11	16	-26.6788	81049.7
A12	16
B1	16	-217.49	69392.7
B2	16	-230.054	72129.8
B3	16	-205.191	67063.1
B4	16	-168.677	67994.2
B5	16	-192.271	66032.4
B6	16
B7	16	-148.428	69664.9
B8	16	-152.612	73086.8
B9	16	34.6547	83519.2
B10	16	-153.183	85588.8
B11	16	-113.906	94245
B12	16
C1	16	-201.325	77218.7
C2	16	-274.085	80100.7
C3	16	-102.509	72324.9
C4	16	-158.999	76882.2
C5	16	-177.671	73557.5
C6	16
C7	16	-120.687	80082.7
C8	16	-146.604	84724.6
C9	16	-70.957	90326.5
C10	16	36784.8	143103
C11	16	4413.29	100211
C12	16
D1	16	-243.26	74447.8
D2	16	-246.917	71316.9
D3	16	-207.241	74707.6
D4	16	-138.617	78113.9
D5	16	-109.413	83229.7
D6	16
D7	16	-228.851	86013.1
D8	16	-164.128	91671.9
D9	16	14384.4	89832.1
D10	16	-167.187	95931.5
D11	16	472.789	106431
D12	16
E1	16	-165.679	81149.5
E2	16	-225.44	77364.5
E3	16	-147.281	71436.7
E4	16	-199.462	73734.5
E5	16	-97.8942	80266.8
E6	16
E7	16	-136.631	93671.7
E8	16	-95.749	91317.8
E9	16	-152.94	97864.8
E10	16	-104.29	100424
E11	16	776.497	111778
E12	16
F1	16	-285.581	85912.3
F2	16	-233.102	83493.5
F3	16	-174.726	79155.4
F4	16	-143.332	77298.2
F5	16	-111.076	76175.4
F6	16
F7	16	-225.746	87076.7
F8	16	-225.509	89959
F9	16	90.7214	104411
F10	16	-97.0225	104563
F11	16	-92.0661	114092
F12	16
G1	16	-264.163	92690.7
G2	16	-205.693	87363.8
G3	16	-200.628	83846.5
G4	16	-114.781	79488.9
G5	16	-2.8474	71443.8
G6	16
G7	16	-191.035	87738.8
G8	16	-230.631	85666.2
G9	16	174.409	99639.6
G10	16	-138.492	109312
G11	16	-114.79	121667
G12	16
H1	16	-117.488	88513.9
H2	16	-146.711	86426
H3	16	-96.6257	90343.6
H4	16	-184.23	81772.7
H5	16	-102.753	82137
H6	16
H7	16	-216.584	85207.4
H8	16	-159.804	93527.4
H9	16	-28.7439	101809
H10	16	-205.512	115352
H11	16	33.7003	121957
H12	16
A1	17	-152.654	66871.8
A2	17	-198.426	68605.5
A3	17	-179.158	64700.5
A4	17	6194.06	62761
A5	17	-165.21	59435.5
A6	17
A7	17	-121.541	63247.8
A8	17	-96.8006	67074.5
A9	17	-117.058	71750.8
A10	17	-97.6508	75792.2
A11	17	-8.17905	80718.6
A12	17
B1	17	-216.898	69073.8
B2	17	-228.84	71866.4
B3	17	-204.705	66924.2
B4	17	-197.198	67803.6
B5	17	-174.348	66140.2
B6	17
B7	17	-153.912	70139.7
B8	17	-143.641	73255.1
B9	17	38.0179	83517.3
B10	17	-114.728	85608
B11	17	-120.861	93969.9
B12	17
C1	17	-239.383	76979.2
C2	17	-273.008	79761.9
C3	17	-95.0346	72127.9
C4	17	-156.287	76926.8
C5	17	-189.62	73842.6
C6	17
C7	17	-124.819	80562.6
C8	17	-147.762	85344.2
C9	17	-36.0485	90143.3
C10	17	36846.4	142960
C11	17	4113.42	99766.7
C12	17
D1	17	-242.432	74182.3
D2	17	-241.814	71149.1
D3	17	-218.562	74203.6
D4	17	-156.779	78336
D5	17	-102.132	83072
D6	17
D7	17	-230.084	86484.6
D8	17	-172.572	92234.1
D9	17	14666.9	89718
D10	17	-162.49	96050
D11	17	196.906	106140
D12	17
E1	17	-130.721	80934.3
E2	17	-177.001	77764.4
E3	17	-140.707	71384.2
E4	17	-192.996	73526.2
E5	17	-105.325	80140.2
E6	17
E7	17	-113.895	93496.3
E8	17	-141.306	91719.3
E9	17	-139.382	97715
E10	17	-86.1632	100117
E11	17	1330.82	111591
E12	17
F1	17	-240.839	85970.9
F2	17	-210.148	82710.9
F3	17	-158.264	79495.7
F4	17	-134.652	77803.8
F5	17	-119.405	76306.4
F6	17
F7	17	-209.126	86549
F8	17	-221.007	90276.1
F9	17	190.509	104656
F10	17	-99.9088	104693
F11	17	-90.5141	114143
F12	17
G1	17	-294.29	92653.6
G2	17	-245.3	86828
G3	17	-166.863	83014.7
G4	17	-131.48	79168.4
G5	17	-2.72527	71580.6
G6	17
G7	17	-192.626	87457.5
G8	17	-228.862	85507
G9	17	-57.639	99609.3
G10	17	-150.657	109449
G11	17	-141.331	121446
G12	17
H1	17	-93.7529	88706.9
H2	17	-179.846	86542.4
H3	17	-98.376	89918
H4	17	-170.249	81977.2
H5	17	-123.577	82033.6
H6	17
H7	17	-203.189	85173.4
H8	17	-150.058	93708.3
H9	17	-47.7878	101919
H10	17	-222.834	114379
H11	17	45.0433	122131
H12	17
A1	18	-153.114	67042.9
A2	18	-198.115	68529.4
A3	18	-179.011	64573.3
A4	18	5903.71	63010.8
A5	18	-173.794	59785.2
A6	18
A7	18	-134.05	63410.1
A8	18	-67.844	66849.8
A9	18	-53.5844	71623.2
A10	18	-47.7579	76085.2
A11	18	-26.1016	81199.4
A12	18
B1	18	-219.062	69754.3
B2	18	-231.086	72465.7
B3	18	-204.73	67006.8
B4	18	-197.737	68027.1
B5	18	-194.442	66244.1
B6	18
B7	18	-173.925	69769.1
B8	18	-155.628	73653.8
B9	18	46.4345	83580.2
B10	18	-104.801	85830.1
B11	18	-138.283	93979.5
B12	18
C1	18	-239.224	77009.7
C2	18	-267.627	80129.7
C3	18	-121.071	72796.1
C4	18	-183.387	76763.9
C5	18	-182.34	73976.6
C6	18
C7	18	-130.302	80158.9
C8	18	-160.847	84906
C9	18	-32.3519	90065.1
C10	18	36619.3	143389
C11	18	4563.85	99896.1
C12	18
D1	18	-242.339	74162.5
D2	18	-238.105	71309
D3	18	-211.397	75014.8
D4	18	-166.025	78456
D5	18	-107.041	83013.1
D6	18
D7	18	-230	86451.9
D8	18	-171.009	92044.3
D9	18	14906.5	89704.3
D10	18	-159.794	95729.1
D11	18	165.378	106115
D12	18
E1	18	-167.057	81346.6
E2	18	-188.722	77501.6
E3	18	-126.624	71568.3
E4	18	-190.981	73545.4
E5	18	-113.074	80266.1
E6	18
E7	18	-88.6225	93586.3
E8	18	-113.07	91460
E9	18	-150.59	98163.7
E10	18	-106.908	100286
E11	18	1004.82	112290
E12	18
F1	18	-277.09	86578.4
F2	18	-204.949	83364.9
F3	18	-162.606	79380.2
F4	18	-138.056	77989.4
F5	18	-109.302	76314.5
F6	18
F7	18	-239.089	87069.2
F8	18	-213.682	89942.8
F9	18	146.731	104680
F10	18	-93.9297	104979
F11	18	-122.467	114010
F12	18
G1	18	-260.523	91986
G2	18	-222.052	87549.3
G3	18	-161.024	83324.2
G4	18	-124.099	79725.2
G5	18	-2.72488	71409.4
G6	18
G7	18	-175.049	87765.6
G8	18	-229.879	85461.2
G9	18	98.742	100204
G10	18	-162.27	109186
G11	18	-112.792	121336
G12	18
H1	18	-112.367	88806.5
H2	18	-188.757	86337.8
H3	18	-117.337	90100.8
H4	18	-178.824	82297.9
H5	18	-114.96	82304.1
H6	18
H7	18	-217.38	85315.4
H8	18	-149.771	93682.5
H9	18	-70.2914	101736
H10	18	-214.101	115222
H11	18	32.8966	122284
H12	18
A1	19	-152.115	66735.6
A2	19	-197.485	68273
A3	19	-179.354	64760.1
A4	19	6234.11	63350.8
A5	19	-172.778	59458.5
A6	19
A7	19	-124.782	63329.9
A8	19	-76.2939	66653
A9	19	-95.81	72267.2
A10	19	-32.4058	75926.7
A11	19	-14.3198	80934.6
A12	19
B1	19	-217.883	69386
B2	19	-232.521	72898.2
B3	19	-204.243	66826
B4	19	-197.512	67926.5
B5	19	-192.618	65703
B6	19
B7	19	-131.696	69699.4
B8	19	-144.251	73326.5
B9	19	41.1804	83332.3
B10	19	-82.4341	85609.8
B11	19	-149.281	93989.1
B12	19
C1	19	-238.805	76878.9
C2	19	-273.465	79913.5
C3	19	-72.6037	71985.8
C4	19	-154.059	76868.1
C5	19	-186.075	73626.3
C6	19
C7	19	-118.006	80235.3
C8	19	-147.364	85041.5
C9	19	258.011	90264.5
C10	19	38181.1	143169
C11	19	4500.45	99442.9
C12	19
D1	19	-239.894	73407.5
D2	19	-221.917	71178.7
D3	19	-211.744	74684.6
D4	19	-175.868	78301.4
D5	19	-125.542	82766.6
D6	19
D7	19	-229.51	86271.7
D8	19	-158.062	91963.6
D9	19	15670.5	89391
D10	19	68.0486	95887.1
D11	19	75.2435	106426
D12	19
E1	19	-194.677	81895.8
E2	19	-207.558	77587.6
E3	19	-119.529	71229.5
E4	19	-185.465	73390.8
E5	19	-126.628	80234.6
E6	19
E7	19	-113.288	93429.1
E8	19	-122.953	91897.5
E9	19	-171.908	97567.3
E10	19	-129.892	99828.9
E11	19	1144.54	111976
E12	19
F1	19	-265.595	86198.7
F2	19	-192.475	83430.5
F3	19	-183.763	79174.1
F4	19	-125.248	77366.9
F5	19	-111.49	76223.6
F6	19
F7	19	-226.913	87014.1
F8	19	-199.085	90022.9
F9	19	-125.894	104685
F10	19	-80.1109	104723
F11	19	-59.2985	113982
F12	19
G1	19	-272.255	92496.6
G2	19	-199.868	87274.3
G3	19	-182.39	83322.9
G4	19	-156.133	79156.1
G5	19	-2.766	71446
G6	19
G7	19	-181.212	87400.9
G8	19	-226.766	85406.9
G9	19	385.579	99525.4
G10	19	-153.342	109218
G11	19	-100.756	121875
G12	19
H1	19	-106.982	88300.4
H2	19	-215.058	86382.3
H3	19	-115.54	89909.1
H4	19	-193.927	82109.5
H5	19	-129.906	82125.1
H6	19
H7	19	-203.795	84846.1
H8	19	-165.051	93526.4
H9	19	-24.4481	102017
H10	19	-194.547	115659
H11	19	22.7009	121938
H12	19
A1	20	-153.711	67291.6
A2	20	-197.266	68108.1
A3	20	-180.011	64906
A4	20	6368.65	62806.2
A5	20	-173.612	59736.9
A6	20
A7	20	-106.347	63428.8
A8	20	-86.7022	66904.4
A9	20	-67.1646	72118.5
A10	20	-18.0135	76092.4
A11	20	-29.9968	80795.4
A12	20
B1	20	-218.035	69472
B2	20	-230.459	72263.1
B3	20	-204.481	66885
B4	20	-180.925	68106.7
B5	20	-182.738	66038.1
B6	20
B7	20	-134.084	69898.5
B8	20	-142.96	73189.4
B9	20	80.5799	83348.2
B10	20	459.339	85423
B11	20	-123.211	93962.6
B12	20
C1	20	-238.591	76927.4
C2	20	-274.157	80013.7
C3	20	-83.1227	72336.8
C4	20	-141.687	76470
C5	20	-185.044	73869.4
C6	20
C7	20	-104.919	80202.5
C8	20	-140.611	85045.2
C9	20	728.399	90288.5
C10	20	39560.9	144054
C11	20	5289.22	99677.4
C12	20
D1	20	-241.921	73966.9
D2	20	-236.866	71274
D3	20	-215.639	74799.4
D4	20	-162.169	78141.7
D5	20	-95.927	83092.8
D6	20
D7	20	-229.394	86223.4
D8	20	-154.741	91748.3
D9	20	16319.8	89682
D10	20	1894.78	96064.8
D11	20	157.933	105883
D12	20
E1	20	-133.807	81409.9
E2	20	-213.467	77798.9
E3	20	-139.618	71583.7
E4	20	-186.401	73923.3
E5	20	-112.038	80285.4
E6	20
E7	20	-94.041	93584.7
E8	20	-122.188	91680.7
E9	20	-176.686	97768.8
E10	20	-77.7058	99597.3
E11	20	1099.52	111863
E12	20
F1	20	-291.593	86520.7
F2	20	-196.164	83309
F3	20	-180.788	79115.4
F4	20	-131.677	77807.6
F5	20	-103.768	76416.6
F6	20
F7	20	-231.866	87214.3
F8	20	-216.305	90361.2
F9	20	43.8948	104431
F10	20	-100.351	105011
F11	20	-111.878	114268
F12	20
G1	20	-287.161	91468
G2	20	-238.482	87633
G3	20	-173.258	83439.6
G4	20	-107.963	78872.9
G5	20	-2.79691	71379.1
G6	20
G7	20	-194.184	87859.9
G8	20	-229.222	85170.1
G9	20	279.363	99550
G10	20	-112.619	109397
G11	20	-96.6182	121043
G12	20
H1	20	-120.357	89097
H2	20	-211.864	85952.5
H3	20	-110.541	90529.2
H4	20	-185.226	82204.6
H5	20	-145.35	81981.6
H6	20
H7	20	-201.293	85027.2
H8	20	-156.269	93990.1
H9	20	-12.249	102215
H10	20	-183.252	115139
H11	20	59.6017	121792
H12	20
A1	21	-152.453	66734.1
A2	21	-197.084	68163.5
A3	21	-178.524	64455.6
A4	21	6357.24	62936.4
A5	21	-173.014	59485
A6	21
A7	21	-93.6893	63306.8
A8	21	-64.399	66963.4
A9	21	-58.1577	71882.4
A10	21	3402.26	75878.2
A11	21	-14.7014	81036
A12	21
B1	21	-218.51	69725
B2	21	-229.507	72112.1
B3	21	-204.592	66941.9
B4	21	-176.826	68188.2
B5	21	-194.202	66195.9
B6	21
B7	21	-139.481	70106.9
B8	21	-140.552	73550.9
B9	21	943.446	83739.6
B10	21	3683.8	85913.9
B11	21	-108.058	93983.1
B12	21
C1	21	-240.543	77249
C2	21	-274.166	80014
C3	21	-96.4134	72418.9
C4	21	-180.487	76860.9
C5	21	-153.847	73710.3
C6	21
C7	21	-130.092	80339.5
C8	21	-151.491	85222.1
C9	21	1353.7	90277.9
C10	21	42926.8	143742
C11	21	5726.49	99677.8
C12	21
D1	21	-240.945	73684.5
D2	21	-261.535	71213.2
D3	21	-190.919	74926.4
D4	21	-177.452	78382.6
D5	21	-123.722	82822.4
D6	21
D7	21	-231.431	86997.8
D8	21	-128.691	92213.2
D9	21	17208.2	89544.2
D10	21	5459.14	96254.8
D11	21	717.643	106822
D12	21
E1	21	-156.667	81250.9
E2	21	-233.246	77934
E3	21	-133.318	71357.1
E4	21	-200.949	74055.2
E5	21	-106.872	80712.5
E6	21
E7	21	-84.5084	93728.1
E8	21	-133.038	91803.3
E9	21	-136.769	97825.9
E10	21	620.025	99800.6
E11	21	1627.56	112106
E12	21
F1	21	-283.849	86220.3
F2	21	-190.432	83244.5
F3	21	-170.778	79623.4
F4	21	-109.607	78060.2
F5	21	-113.601	76678.8
F6	21
F7	21	-222.611	87143.4
F8	21	-227.001	90421.6
F9	21	174.301	104527
F10	21	-17.7368	104399
F11	21	-131.901	114055
F12	21
G1	21	-245.023	92170.3
[truncated: 10,391 more rows]

## Sheet: Amplification Data
Block Type	96fast
Chemistry	SYBR_GREEN
Experiment File Name	D:\vx\data\WeChat Files\wxid_h91xm8xuxfc221\FileStorage\File\2023-09\hy\hy\0702hy.eds
Experiment Run End Time	2023-07-02 15:02:29 下午 GMT+08:00
Instrument Type	sds7500fast
Passive Reference	ROX
Well	Cycle	Target Name	Rn	ΔRn
A1	1	actin	-0.00228315	1.04122e-06
A1	2	actin	-0.00228338	7.69675e-07
A1	3	actin	-0.00228231	1.80361e-06
A1	4	actin	-0.00228608	-2.00532e-06
A1	5	actin	-0.00228603	-2.00492e-06
A1	6	actin	-0.00228326	7.29612e-07
A1	7	actin	-0.00228285	1.09393e-06
A1	8	actin	-0.0022831	8.00967e-07
A1	9	actin	-0.0022822	1.66377e-06
A1	10	actin	-0.00228422	-3.994e-07
A1	11	actin	-0.00228102	2.75889e-06
A1	12	actin	-0.00228474	-1.00256e-06
A1	13	actin	-0.00228244	1.25374e-06
A1	14	actin	-0.00228447	-8.13389e-07
A1	15	actin	-0.00228537	-1.76154e-06
A1	16	actin	-0.00228527	-1.69757e-06
A1	17	actin	-0.00228278	7.47786e-07
A1	18	actin	-0.00228382	-3.31213e-07
A1	19	actin	-0.00227937	4.07854e-06
A1	20	actin	-0.00228425	-8.49619e-07
A1	21	actin	-0.00228449	-1.12791e-06
A1	22	actin	-0.00228316	1.55852e-07
A1	23	actin	-0.00228656	-3.28009e-06
A1	24	actin	-0.00228095	2.28473e-06
A1	25	actin	-0.00228225	9.39141e-07
A1	26	actin	-0.0022871	-3.94734e-06
A1	27	actin	-0.00228648	-3.37208e-06
A1	28	actin	-0.00228648	-3.40846e-06
A1	29	actin	-0.00227897	4.06045e-06
A1	30	actin	-0.00228355	-5.6223e-07
A1	31	actin	-0.00228389	-9.43436e-07
A1	32	actin	-0.00228445	-1.54374e-06
A1	33	actin	-0.00228186	9.98713e-07
A1	34	actin	-0.00228052	2.29878e-06
A1	35	actin	-0.00228307	-2.98278e-07
A1	36	actin	-0.00227943	3.30495e-06
A1	37	actin	-0.00228119	1.50301e-06
A1	38	actin	-0.00228193	7.19005e-07
A1	39	actin	-0.00228446	-1.84639e-06
A1	40	actin	-0.00228044	2.12937e-06
A2	1	actin	-0.00289735	-4.88307e-06
A2	2	actin	-0.00289062	1.79122e-06
A2	3	actin	-0.00289581	-3.44377e-06
A2	4	actin	-0.002892	3.08029e-07
A2	5	actin	-0.00289506	-2.80099e-06
A2	6	actin	-0.00289412	-1.90439e-06
A2	7	actin	-0.0028923	-1.37707e-07
A2	8	actin	-0.00288971	2.40244e-06
A2	9	actin	-0.00289082	1.23523e-06
A2	10	actin	-0.00288953	2.47479e-06
A2	11	actin	-0.00289208	-1.27127e-07
A2	12	actin	-0.00288969	2.21302e-06
A2	13	actin	-0.00288878	3.08052e-06
A2	14	actin	-0.00288993	1.87721e-06
A2	15	actin	-0.00289001	1.74191e-06
A2	16	actin	-0.0028927	-9.97378e-07
A2	17	actin	-0.00289228	-6.24416e-07
A2	18	actin	-0.00289094	6.56819e-07
A2	19	actin	-0.00289258	-1.02961e-06
A2	20	actin	-0.00289637	-4.86739e-06
A2	21	actin	-0.00289134	1.06542e-07
A2	22	actin	-0.00289331	-1.9112e-06
A2	23	actin	-0.00288963	1.72279e-06
A2	24	actin	-0.00289323	-1.93548e-06
A2	25	actin	-0.00289228	-1.03213e-06
A2	26	actin	-0.00288954	1.65913e-06
A2	27	actin	-0.00289089	2.57221e-07
A2	28	actin	-0.0028919	-8.03588e-07
A2	29	actin	-0.00288827	2.76847e-06
A2	30	actin	-0.00289183	-8.33223e-07
A2	31	actin	-0.00288943	1.50949e-06
A2	32	actin	-0.00288995	9.39019e-07
A2	33	actin	-0.00289173	-8.8757e-07
A2	34	actin	-0.00289153	-7.39522e-07
A2	35	actin	-0.00288765	3.08981e-06
A2	36	actin	-0.00289219	-1.5049e-06
A2	37	actin	-0.00289179	-1.15336e-06
A2	38	actin	-0.00289195	-1.36201e-06
A2	39	actin	-0.00289048	5.33361e-08
A2	40	actin	-0.0028931	-2.61261e-06
A3	1	actin	-0.00277133	-1.01076e-06
A3	2	actin	-0.00277149	-1.20204e-06
A3	3	actin	-0.00276976	4.89809e-07
A3	4	actin	-0.00276739	2.82823e-06
A3	5	actin	-0.00276659	3.59621e-06
A3	6	actin	-0.0027727	-2.55554e-06
A3	7	actin	-0.00277091	-7.93369e-07
A3	8	actin	-0.00276615	3.92412e-06
A3	9	actin	-0.00277286	-2.81273e-06
A3	10	actin	-0.00277139	-1.38049e-06
A3	11	actin	-0.00277208	-2.10961e-06
A3	12	actin	-0.00277025	-3.04834e-07
A3	13	actin	-0.00277073	-8.21148e-07
A3	14	actin	-0.00276957	3.04693e-07
A3	15	actin	-0.00276848	1.36138e-06
A3	16	actin	-0.00277069	-8.86493e-07
A3	17	actin	-0.00276903	7.36208e-07
A3	18	actin	-0.00277222	-2.48793e-06
A3	19	actin	-0.00276952	1.83444e-07
A3	20	actin	-0.00277342	-3.75175e-06
A3	21	actin	-0.00276972	-9.45796e-08
A3	22	actin	-0.00276816	1.43266e-06
A3	23	actin	-0.00276858	9.77349e-07
A3	24	actin	-0.00277018	-6.5632e-07
A3	25	actin	-0.00276888	6.10383e-07
A3	26	actin	-0.00277186	-2.40374e-06
A3	27	actin	-0.0027663	3.11748e-06
A3	28	actin	-0.00276863	7.59243e-07
A3	29	actin	-0.00276836	9.92643e-07
A3	30	actin	-0.00277157	-2.25012e-06
A3	31	actin	-0.00276784	1.44594e-06
A3	32	actin	-0.00276804	1.21321e-06
A3	33	actin	-0.00277154	-2.32175e-06
A3	34	actin	-0.00276779	1.3941e-06
A3	35	actin	-0.00276953	-3.83225e-07
A3	36	actin	-0.00276939	-2.83702e-07
A3	37	actin	-0.00277274	-3.6615e-06
A3	38	actin	-0.0027676	1.43689e-06
A3	39	actin	-0.00276585	3.15482e-06
A3	40	actin	-0.00276812	8.50601e-07
A4	1	actin	0.100249	0.00329787
A4	2	actin	0.0993733	0.00230681
A4	3	actin	0.0977879	0.000605768
A4	4	actin	0.09226	-0.00503781
A4	5	actin	0.0990022	0.00158863
A4	6	actin	0.096483	-0.00104623
A4	7	actin	0.0982125	0.000567594
A4	8	actin	0.094148	-0.00361261
A4	9	actin	0.103322	0.00544546
A4	10	actin	0.100339	0.00234664
A4	11	actin	0.0988899	0.00078227
A4	12	actin	0.0986621	0.000438801
A4	13	actin	0.0983468	7.80197e-06
A4	14	actin	0.104366	0.00591161
A4	15	actin	0.0935478	-0.00502252
A4	16	actin	0.0953788	-0.00330727
A4	17	actin	0.0986928	-0.000108916
A4	18	actin	0.0936937	-0.00522367
A4	19	actin	0.0984061	-0.00062698
A4	20	actin	0.101402	0.0022529
A4	21	actin	0.10101	0.00174604
A4	22	actin	0.102643	0.00326273
A4	23	actin	0.100869	0.00137283
A4	24	actin	0.0960072	-0.00360431
A4	25	actin	0.0993413	-0.000385864
A4	26	actin	0.098868	-0.000974815
A4	27	actin	0.10033	0.000371299
A4	28	actin	0.10686	0.00678557
A4	29	actin	0.0982471	-0.00194283
A4	30	actin	0.0980111	-0.00229444
A4	31	actin	0.0970954	-0.00332588
A4	32	actin	0.108527	0.0079903
A4	33	actin	0.100634	-1.90438e-05
A4	34	actin	0.0930569	-0.00771138
A4	35	actin	0.111653	0.0107689
A4	36	actin	0.0983221	-0.00267762
A4	37	actin	0.0991328	-0.00198258
A4	38	actin	0.0978907	-0.00334032
A4	39	actin	0.0885398	-0.012807
A4	40	actin	0.102226	0.000763464
A5	1	actin	-0.00290796	1.90841e-06
A5	2	actin	-0.00273957	0.000166145
A5	3	actin	-0.00290808	-6.5116e-06
A5	4	actin	-0.00290998	-1.25688e-05
A5	5	actin	-0.00290623	-1.29705e-05
A5	6	actin	-0.00290882	-1.97073e-05
A5	7	actin	-0.00287062	1.4339e-05
A5	8	actin	-0.00258084	0.000299961
A5	9	actin	-0.00288108	-4.43218e-06
A5	10	actin	-0.00290933	-3.68274e-05
A5	11	actin	-0.00290806	-3.9712e-05
A5	12	actin	-0.00290811	-4.39149e-05
A5	13	actin	-0.00276402	9.6023e-05
A5	14	actin	-0.00290907	-5.31831e-05
A5	15	actin	-0.00290957	-5.78368e-05
A5	16	actin	-0.0029076	-6.00143e-05
A5	17	actin	-0.00277965	6.3785e-05
A5	18	actin	-0.00290698	-6.7695e-05
A5	19	actin	-0.00290587	-7.07377e-05
A5	20	actin	-0.00290627	-7.5298e-05
A5	21	actin	-0.00290853	-8.1711e-05
A5	22	actin	-0.00273477	8.79063e-05
A5	23	actin	-0.00290651	-8.79934e-05
A5	24	actin	-0.00290815	-9.37872e-05
A5	25	actin	-0.00256626	0.000243956
A5	26	actin	-0.00270152	0.000104537
A5	27	actin	-0.00274295	5.89632e-05
A5	28	actin	-0.00290789	-0.000110129
A5	29	actin	-0.00290753	-0.000113926
A5	30	actin	-0.00289225	-0.000102795
A5	31	actin	-0.00290692	-0.00012162
A5	32	actin	-0.00249588	0.000285267
A5	33	actin	-0.00283657	-5.95732e-05
A5	34	actin	-0.00276021	1.2635e-05
A5	35	actin	-0.0029058	-0.000137106
A5	36	actin	-0.00269251	7.20318e-05
A5	37	actin	-0.00277612	-1.57338e-05
A5	38	actin	-0.00256534	0.000190897
A5	39	actin	-0.0027966	-4.45172e-05
A5	40	actin	-0.00290678	-0.000158855
A6	1
A6	2
A6	3
A6	4
A6	5
A6	6
A6	7
A6	8
A6	9
A6	10
A6	11
A6	12
A6	13
A6	14
A6	15
A6	16
A6	17
A6	18
A6	19
A6	20
A6	21
A6	22
A6	23
A6	24
A6	25
A6	26
A6	27
A6	28
A6	29
A6	30
A6	31
A6	32
A6	33
A6	34
A6	35
A6	36
A6	37
A6	38
A6	39
A6	40
A7	1	122	-0.00225139	-0.000132243
A7	2	122	-0.00192573	0.000176049
A7	3	122	-0.00225264	-0.000168219
A7	4	122	-0.00201081	5.625e-05
A7	5	122	-0.00171883	0.000330869
A7	6	122	-0.00177782	0.00025451
A7	7	122	-0.00172257	0.000292398
A7	8	122	-0.00193669	6.09154e-05
A7	9	122	-0.00182389	0.000156359
A7	10	122	-0.00230163	-0.000338747
A7	11	122	-0.00190882	3.66989e-05
A7	12	122	-0.00226855	-0.00034039
A7	13	122	-0.00209813	-0.000187327
A7	14	122	-0.00214142	-0.000247986
A7	15	122	-0.00209284	-0.000216765
A7	16	122	-0.00196084	-0.000102131
A7	17	122	-0.00192166	-8.03104e-05
A7	18	122	-0.00211401	-0.000290022
A7	19	122	-0.00197035	-0.000163727
A7	20	122	-0.00167663	0.000112634
A7	21	122	-0.00147993	0.000291977
A7	22	122	-0.00159556	0.000158983
A7	23	122	-0.00135315	0.000384028
A7	24	122	-0.000562689	0.00115713
A7	25	122	0.0356405	0.037343
A7	26	122	0.115104	0.116789
A7	27	122	0.277521	0.279189
A7	28	122	0.496678	0.498328
A7	29	122	0.773806	0.775439
A7	30	122	1.02282	1.02444
A7	31	122	1.2343	1.2359
A7	32	122	1.35919	1.36077
A7	33	122	1.47023	1.4718
A7	34	122	1.53944	1.54099
A7	35	122	1.58771	1.58923
A7	36	122	1.62114	1.62265
A7	37	122	1.65312	1.65462
A7	38	122	1.67751	1.67899
A7	39	122	1.69256	1.69402
A7	40	122	1.69919	1.70064
A8	1	122	-0.00129637	5.04394e-05
A8	2	122	-0.00132279	6.61432e-06
A8	3	122	-0.00147311	-0.000161109
A8	4	122	-0.000992445	0.000302151
A8	5	122	-0.00128843	-1.1242e-05
A8	6	122	-0.001009	0.000250789
A8	7	122	-0.00140891	-0.000166529
A8	8	122	-0.00115692	6.8058e-05
A8	9	122	-0.00158507	-0.000377496
A8	10	122	-0.00112895	6.1218e-05
A8	11	122	-0.00103986	0.000132911
A8	12	122	-0.00120443	-4.90643e-05
A8	13	122	-0.0013503	-0.000212346
A8	14	122	-0.000885766	0.000234788
A8	15	122	-0.00105708	4.60648e-05
A8	16	122	-0.000945144	0.000140601
A8	17	122	-0.00144318	-0.000374839
A8	18	122	-0.00101487	3.60644e-05
A8	19	122	-0.00114464	-0.000111109
A8	20	122	-0.00129591	-0.000279783
A8	21	122	-0.000961705	3.70192e-05
A8	22	122	-0.000547465	0.000433854
A8	23	122	-2.73074e-05	0.000936608
A8	24	122	0.0342747	0.0352212
A8	25	122	0.0966843	0.0976134
A8	26	122	0.227218	0.228129
A8	27	122	0.422885	0.423779
A8	28	122	0.671606	0.672483
A8	29	122	0.951077	0.951936
A8	30	122	1.18322	1.18406
A8	31	122	1.36468	1.36551
A8	32	122	1.47461	1.47542
A8	33	122	1.55359	1.55438
A8	34	122	1.61325	1.61403
A8	35	122	1.65009	1.65084
A8	36	122	1.67431	1.67505
A8	37	122	1.71289	1.71361
A8	38	122	1.71353	1.71423
A8	39	122	1.73509	1.73577
A8	40	122	1.73113	1.7318
A9	1	122	-0.00178582	-1.74222e-05
A9	2	122	-0.0013955	0.000342849
A9	3	122	-0.00160783	0.000100479
A9	4	122	-0.00139826	0.000280003
A9	5	122	-0.00152769	0.000120529
A9	6	122	-0.00156105	5.7123e-05
A9	7	122	-0.00167743	-8.93006e-05
A9	8	122	-0.0015586	-5.23279e-07
A9	9	122	-0.0016745	-0.000146463
A9	10	122	-0.00148697	1.10218e-05
A9	11	122	-0.00163229	-0.000164342
A9	12	122	-0.00153315	-9.52468e-05
A9	13	122	-0.00147614	-6.82876e-05
A9	14	122	-0.00133002	4.7785e-05
A9	15	122	-0.00159447	-0.00024671
A9	16	122	-0.00181594	-0.00049822
A9	17	122	-0.00163146	-0.000343786
A9	18	122	-0.000748142	0.000509484
A9	19	122	-0.00132577	-9.81935e-05
A9	20	122	-0.000931309	0.000266226
A9	21	122	-0.000809067	0.000358422
A9	22	122	-0.00030739	0.000830054
A9	23	122	0.0252563	0.0263637
A9	24	122	0.0953107	0.0963881
A9	25	122	0.217101	0.218148
A9	26	122	0.414276	0.415293
A9	27	122	0.66541	0.666397
A9	28	122	0.95033	0.951287
A9	29	122	1.19158	1.19251
A9	30	122	1.34663	1.34753
A9	31	122	1.48514	1.486
A9	32	122	1.56792	1.56876
A9	33	122	1.63034	1.63114
A9	34	122	1.66759	1.66837
A9	35	122	1.69728	1.69802
A9	36	122	1.72131	1.72203
A9	37	122	1.7471	1.74779
A9	38	122	1.74144	1.7421
A9	39	122	1.76294	1.76357
A9	40	122	1.7607	1.76129
A10	1	122	-0.00140664	0.000345164
A10	2	122	-0.00158143	0.000126506
A10	3	122	-0.00146743	0.000196634
A10	4	122	-0.00144874	0.000171458
A10	5	122	-0.00130451	0.000271816
A10	6	122	-0.00182477	-0.000292314
A10	7	122	-0.00163387	-0.000145287
A10	8	122	-0.00139169	5.30251e-05
A10	9	122	-0.00129418	0.000106671
A10	10	122	-0.00155642	-0.000199444
A10	11	122	-0.00145146	-0.000138347
A10	12	122	-0.00120957	5.96757e-05
A10	13	122	-0.00117349	5.18843e-05
A10	14	122	-0.00158054	-0.000399041
A10	15	122	-0.00126516	-0.000127527
A10	16	122	-0.00137815	-0.000284389
A10	17	122	-0.0012884	-0.000238506
A10	18	122	-0.00062769	0.000378337
A10	19	122	-0.000426804	0.000535354
A10	20	122	-0.000236732	0.000681557
A10	21	122	0.0448385	0.0457129
A10	22	122	0.100561	0.101391
A10	23	122	0.223493	0.22428
A10	24	122	0.428297	0.42904
A10	25	122	0.69832	0.699019
A10	26	122	0.975582	0.976237
A10	27	122	1.21342	1.21403
A10	28	122	1.39924	1.39981
A10	29	122	1.52019	1.52071
A10	30	122	1.60355	1.60403
A10	31	122	1.64806	1.6485
A10	32	122	1.69736	1.69775
A10	33	122	1.73207	1.73241
A10	34	122	1.75645	1.75675
A10	35	122	1.76811	1.76837
A10	36	122	1.79448	1.7947
A10	37	122	1.80116	1.80133
A10	38	122	1.79958	1.79971
A10	39	122	1.79475	1.79483
A10	40	122	1.78382	1.78386
A11	1	122	-0.000525559	8.48909e-06
A11	2	122	-0.000499948	1.04584e-05
A11	3	122	-0.000596058	-0.000109293
A11	4	122	-0.000610152	-0.000147027
A11	5	122	3.23523e-05	0.000471835
A11	6	122	-0.00103461	-0.000618765
A11	7	122	-0.000554104	-0.000161904
A11	8	122	0.000150804	0.000519363
A11	9	122	8.06579e-05	0.000425576
A11	10	122	-0.000208065	0.000113212
A11	11	122	-0.000151591	0.000146045
A11	12	122	-0.000687028	-0.000413034
A11	13	122	-0.000336091	-8.57378e-05
A11	14	122	-9.67494e-05	0.000129963
A11	15	122	-0.000287941	-8.487e-05
A11	16	122	-0.000329166	-0.000149737
A11	17	122	-0.000101328	5.44606e-05
A11	18	122	-0.00032145	-0.000189303
A11	19	122	-0.000176931	-6.84246e-05
A11	20	122	-0.000371268	-0.000286403
A11	21	122	-0.000181418	-0.000120194
A11	22	122	0.000536654	0.000574237
A11	23	122	0.000812698	0.000826639
A11	24	122	0.0275949	0.0275852
A11	25	122	0.0717351	0.0717017
A11	26	122	0.151954	0.151897
A11	27	122	0.318125	0.318044
A11	28	122	0.544912	0.544807
A11	29	122	0.83575	0.835622
A11	30	122	1.0997	1.09955
A11	31	122	1.31936	1.31919
A11	32	122	1.46188	1.46168
A11	33	122	1.57697	1.57674
A11	34	122	1.63348	1.63323
A11	35	122	1.68301	1.68274
A11	36	122	1.73231	1.73201
A11	37	122	1.753	1.75268
A11	38	122	1.76162	1.76128
A11	39	122	1.77872	1.77835
A11	40	122	1.78776	1.78737
A12	1
A12	2
A12	3
A12	4
A12	5
A12	6
A12	7
A12	8
A12	9
A12	10
A12	11
A12	12
A12	13
A12	14
A12	15
A12	16
A12	17
A12	18
A12	19
A12	20
A12	21
A12	22
A12	23
A12	24
A12	25
A12	26
A12	27
A12	28
A12	29
A12	30
A12	31
A12	32
A12	33
A12	34
A12	35
A12	36
A12	37
A12	38
A12	39
A12	40
B1	1	actin	-0.00313845	-6.61711e-06
B1	2	actin	-0.00313977	-7.82346e-06
B1	3	actin	-0.00313822	-6.1597e-06
B1	4	actin	-0.00313734	-5.17162e-06
B1	5	actin	-0.00314011	-7.82687e-06
B1	6	actin	-0.00314134	-8.948e-06
B1	7	actin	-0.00313885	-6.34268e-06
B1	8	actin	-0.00314051	-7.88104e-06
B1	9	actin	-0.00313701	-4.27524e-06
B1	10	actin	-0.00313465	-1.79867e-06
B1	11	actin	-0.00313474	-1.77917e-06
B1	12	actin	-0.00313936	-6.28635e-06
B1	13	actin	-0.00314045	-7.25451e-06
B1	14	actin	-0.00304384	8.94642e-05
B1	15	actin	-0.00313885	-5.42806e-06
B1	16	actin	-0.0031342	-6.66723e-07
B1	17	actin	-0.00314008	-6.43795e-06
B1	18	actin	-0.00314049	-6.7288e-06
B1	19	actin	-0.00314015	-6.28112e-06
B1	20	actin	-0.00313845	-4.46393e-06
B1	21	actin	-0.00313387	2.25695e-07
B1	22	actin	-0.00314015	-5.94088e-06
B1	23	actin	-0.00308032	5.40116e-05
B1	24	actin	-0.00314037	-5.92468e-06
B1	25	actin	-0.00313995	-5.39411e-06
B1	26	actin	-0.00313492	-2.49069e-07
B1	27	actin	-0.00313796	-3.18046e-06
B1	28	actin	-0.00313288	2.01068e-06
B1	29	actin	-0.00313923	-4.22224e-06
B1	30	actin	-0.00314195	-6.83093e-06
B1	31	actin	-0.00313528	-4.8158e-08
B1	32	actin	-0.00313724	-1.88897e-06
B1	33	actin	-0.00314193	-6.46926e-06
B1	34	actin	-0.0031353	2.79282e-07
B1	35	actin	-0.00313786	-2.16782e-06
B1	36	actin	-0.00313514	6.66843e-07
B1	37	actin	-0.00314462	-8.70697e-06
B1	38	actin	-0.0031384	-2.37147e-06
B1	39	actin	-0.00313568	4.67154e-07
B1	40	actin	-0.00313554	7.15999e-07
B2	1	actin	-0.00319126	-2.99071e-06
B2	2	actin	-0.00318618	2.06867e-06
B2	3	actin	-0.00318505	3.1867e-06
B2	4	actin	-0.00318556	2.6642e-06
B2	5	actin	-0.00318942	-1.21735e-06
B2	6	actin	-0.00319018	-1.99084e-06
B2	7	actin	-0.0031911	-2.92428e-06
B2	8	actin	-0.00318558	2.58656e-06
B2	9	actin	-0.00318955	-1.3993e-06
B2	10	actin	-0.00318935	-1.21446e-06
B2	11	actin	-0.00318939	-1.27479e-06
B2	12	actin	-0.00318782	2.83985e-07
B2	13	actin	-0.00319056	-2.47113e-06
B2	14	actin	-0.00318984	-1.77127e-06
B2	15	actin	-0.00318587	2.18776e-06
B2	16	actin	-0.00318944	-1.39902e-06
B2	17	actin	-0.00318424	3.78516e-06
B2	18	actin	-0.0031889	-8.8592e-07
B2	19	actin	-0.00318967	-1.67315e-06
B2	20	actin	-0.00318917	-1.18726e-06
B2	21	actin	-0.00318263	5.3336e-06
B2	22	actin	-0.00318769	2.63921e-07
B2	23	actin	-0.00319121	-3.27699e-06
B2	24	actin	-0.00318526	2.66086e-06
B2	25	actin	-0.00318886	-9.5014e-07
B2	26	actin	-0.00318876	-8.66348e-07
B2	27	actin	-0.00318535	2.53109e-06
B2	28	actin	-0.00318983	-1.97049e-06
B2	29	actin	-0.00318798	-1.30918e-07
B2	30	actin	-0.00318792	-8.36811e-08
B2	31	actin	-0.00318319	4.62436e-06
B2	32	actin	-0.00318545	2.35354e-06
B2	33	actin	-0.00319074	-2.94805e-06
B2	34	actin	-0.00318664	1.13578e-06
B2	35	actin	-0.00319056	-2.80491e-06
B2	36	actin	-0.00318933	-1.58397e-06
B2	37	actin	-0.00318624	1.48564e-06
B2	38	actin	-0.00318892	-1.21103e-06
B2	39	actin	-0.00318755	1.52163e-07
B2	40	actin	-0.00318892	-1.2367e-06
B3	1	actin	-0.00305976	-2.07472e-06
B3	2	actin	-0.00305619	1.4509e-06
B3	3	actin	-0.00305978	-2.17977e-06
B3	4	actin	-0.00305839	-8.26467e-07
B3	5	actin	-0.0030554	2.11358e-06
B3	6	actin	-0.00305417	3.30646e-06
B3	7	actin	-0.00305815	-7.09077e-07
B3	8	actin	-0.00306036	-2.96767e-06
B3	9	actin	-0.00305869	-1.32985e-06
B3	10	actin	-0.00305895	-1.63873e-06
B3	11	actin	-0.00305767	-3.94154e-07
B3	12	actin	-0.00305349	3.748e-06
B3	13	actin	-0.00305795	-7.52529e-07
B3	14	actin	-0.00305836	-1.20832e-06
B3	15	actin	-0.00305632	7.88063e-07
B3	16	actin	-0.00305967	-2.59557e-06
B3	17	actin	-0.00305875	-1.72469e-06
B3	18	actin	-0.00305536	1.62653e-06
B3	19	actin	-0.00305633	6.17301e-07
B3	20	actin	-0.0030572	-2.96467e-07
B3	21	actin	-0.00305626	6.10734e-07
B3	22	actin	-0.00305514	1.68348e-06
B3	23	actin	-0.00305693	-1.39262e-07
B3	24	actin	-0.00305519	1.55421e-06
B3	25	actin	-0.00305535	1.35476e-06
B3	26	actin	-0.00305422	2.44474e-06
B3	27	actin	-0.003056	6.24791e-07
B3	28	actin	-0.00305527	1.30894e-06
B3	29	actin	-0.00305715	-6.07863e-07
B3	30	actin	-0.00305716	-6.60158e-07
B3	31	actin	-0.00305435	2.11039e-06
B3	32	actin	-0.00305447	1.95006e-06
B3	33	actin	-0.00305964	-3.26246e-06
B3	34	actin	-0.00305441	1.92556e-06
B3	35	actin	-0.00305778	-1.48252e-06
B3	36	actin	-0.00305716	-9.07104e-07
B3	37	actin	-0.00305852	-2.30027e-06
B3	38	actin	-0.00305883	-2.65385e-06
B3	39	actin	-0.00305527	8.69205e-07
B3	40	actin	-0.00305251	3.58829e-06
B4	1	actin	-0.00279537	4.36962e-06
B4	2	actin	-0.00250084	0.000293499
B4	3	actin	-0.00269619	9.27633e-05
B4	4	actin	-0.00269691	8.66448e-05
B4	5	actin	-0.00290894	-0.000130783
B4	6	actin	-0.00290953	-0.00013676
B4	7	actin	-0.00291165	-0.00014428
B4	8	actin	-0.00284419	-8.22178e-05
B4	9	actin	-0.00254145	0.000215129
B4	10	actin	-0.00270949	4.16937e-05
B4	11	actin	-0.00265845	8.73419e-05
B4	12	actin	-0.00290721	-0.00016681
B4	13	actin	-0.0027222	1.28018e-05
B4	14	actin	-0.0028106	-8.09936e-05
B4	15	actin	-0.00252768	0.000196532
B4	16	actin	-0.00248076	0.000238058
B4	17	actin	-0.00290837	-0.000194945
B4	18	actin	-0.00290673	-0.000198702
B4	19	actin	-0.00290773	-0.000205097
B4	20	actin	-0.0026565	4.07413e-05
B4	21	actin	-0.0025932	9.86452e-05
B4	22	actin	-0.00257741	0.00010904
B4	23	actin	-0.00221223	0.000468826
B4	24	actin	-0.00249351	0.000182149
B4	25	actin	-0.00272913	-5.88655e-05
B4	26	actin	-0.00282426	-0.000159388
B4	27	actin	-0.00274115	-8.16748e-05
B4	28	actin	-0.00266896	-1.48721e-05
B4	29	actin	-0.00232567	0.000323018
B4	30	actin	-0.00268164	-3.83435e-05
B4	31	actin	-0.00285674	-0.000218835
B4	32	actin	-0.00290856	-0.000276054
B4	33	actin	-0.00277128	-0.000144168
B4	34	actin	-0.00274443	-0.000122711
B4	35	actin	-0.00269691	-8.05834e-05
B4	36	actin	-0.0026637	-5.27733e-05
B4	37	actin	-0.00243405	0.000171483
B4	38	actin	-0.00257086	2.92834e-05
B4	39	actin	-0.00240004	0.000194705
B4	40	actin	-0.0026648	-7.54497e-05
B5	1	actin	-0.00293413	-2.96881e-05
B5	2	actin	-0.00293382	-3.11315e-05
B5	3	actin	-0.00293308	-3.21435e-05
B5	4	actin	-0.00272592	0.000173275
B5	5	actin	-0.0028638	3.36477e-05
B5	6	actin	-0.00293596	-4.02654e-05
B5	7	actin	-0.00293237	-3.84259e-05
B5	8	actin	-0.00293314	-4.0944e-05
B5	9	actin	-0.0028504	4.00448e-05
B5	10	actin	-0.00293423	-4.55257e-05
B5	11	actin	-0.00293659	-4.96389e-05
B5	12	actin	-0.00293544	-5.02328e-05
B5	13	actin	-0.00293414	-5.06827e-05
B5	14	actin	-0.00293311	-5.14022e-05
B5	15	actin	-0.00293578	-5.58261e-05
B5	16	actin	-0.00291177	-3.35618e-05
B5	17	actin	-0.00263604	0.000240418
B5	18	actin	-0.00293524	-6.05282e-05
B5	19	actin	-0.00293165	-5.86864e-05
B5	20	actin	-0.00276716	0.000104056
B5	21	actin	-0.00293374	-6.42778e-05
B5	22	actin	-0.0027802	8.75184e-05
B5	23	actin	-0.0027117	0.000154263
B5	24	actin	-0.00293567	-7.14495e-05
B5	25	actin	-0.00293239	-6.9915e-05
B5	26	actin	-0.0029193	-5.85805e-05
B5	27	actin	-0.00270572	0.000153255
B5	28	actin	-0.00293207	-7.48492e-05
B5	29	actin	-0.00268171	0.000173764
B5	30	actin	-0.00292991	-7.61854e-05
B5	31	actin	-0.00288333	-3.13486e-05
B5	32	actin	-0.00293256	-8.23298e-05
B5	33	actin	-0.0029347	-8.62233e-05
B5	34	actin	-0.00287944	-3.27077e-05
B5	35	actin	-0.00293118	-8.61979e-05
B5	36	actin	-0.00293279	-8.95512e-05
B5	37	actin	-0.0025431	0.000298386
B5	38	actin	-0.00283537	4.36385e-06
B5	39	actin	-0.0028695	-3.15138e-05
B5	40	actin	-0.00282358	1.26608e-05
B6	1
B6	2
B6	3
B6	4
B6	5
B6	6
B6	7
B6	8
B6	9
B6	10
B6	11
B6	12
B6	13
B6	14
B6	15
B6	16
B6	17
B6	18
B6	19
B6	20
B6	21
B6	22
B6	23
B6	24
B6	25
B6	26
B6	27
B6	28
B6	29
B6	30
B6	31
B6	32
B6	33
B6	34
B6	35
B6	36
B6	37
B6	38
B6	39
B6	40
B7	1	122	-0.00230478	-1.55032e-05
B7	2	122	-0.00215103	0.000126435
B7	3	122	-0.00216586	9.97906e-05
B7	4	122	-0.00216261	9.12218e-05
B7	5	122	-0.00219069	5.13291e-05
B7	6	122	-0.00222923	9.71311e-07
B7	7	122	-0.00243737	-0.000218985
B7	8	122	-0.00245531	-0.00024874
B7	9	122	-0.0018152	0.000379554
B7	10	122	-0.00238677	-0.000203826
B7	11	122	-0.00198652	0.000184615
B7	12	122	-0.00208037	7.89446e-05
B7	13	122	-0.00211721	3.02893e-05
B7	14	122	-0.00214027	-4.58774e-06
B7	15	122	-0.00237687	-0.000252998
B7	16	122	-0.0021306	-1.85459e-05
B7	17	122	-0.00219436	-9.41196e-05
B7	18	122	-0.00249287	-0.00040444
B7	19	122	-0.00188949	0.000187128
B7	20	122	-0.00191827	0.000146534
B7	21	122	-0.00198955	6.34377e-05
B7	22	122	-0.00205942	-1.82523e-05
B7	23	122	-0.00187868	0.00015068
B7	24	122	-0.0011873	0.000830242
B7	25	122	0.0520159	0.0540216
B7	26	122	0.140045	0.142039
B7	27	122	0.297393	0.299375
B7	28	122	0.509717	0.511687
B7	29	122	0.804002	0.80596
B7	30	122	1.05439	1.05634
B7	31	122	1.29146	1.2934
B7	32	122	1.43565	1.43757
B7	33	122	1.56646	1.56837
B7	34	122	1.64202	1.64392
B7	35	122	1.71585	1.71774
B7	36	122	1.75291	1.75479
B7	37	122	1.78991	1.79178
B7	38	122	1.81501	1.81686
B7	39	122	1.83153	1.83337
B7	40	122	1.8583	1.86013
B8	1	122	-0.00212556	0.000233293
B8	2	122	-0.00229856	3.68868e-05
B8	3	122	-0.00247454	-0.000162499
B8	4	122	-0.0022649	2.37387e-05
B8	5	122	-0.00205862	0.000206609
B8	6	122	-0.00213456	0.000107273
B8	7	122	-0.00234067	-0.00012225
B8	8	122	-0.00214185	5.3172e-05
B8	9	122	-0.00229433	-0.000122721
B8	10	122	-0.00178302	0.000365184
B8	11	122	-0.00238095	-0.000256149
B8	12	122	-0.00209032	1.10749e-05
B8	13	122	-0.00200408	7.3911e-05
B8	14	122	-0.0022386	-0.000184008
B8	15	122	-0.00197298	5.81997e-05
B8	16	122	-0.00208809	-8.03144e-05
B8	17	122	-0.00196083	2.35453e-05
B8	18	122	-0.00211297	-0.000152005
B8	19	122	-0.00196724	-2.96799e-05
B8	20	122	-0.00195328	-3.91248e-05
B8	21	122	-0.00191094	-2.01905e-05
B8	22	122	-0.00162111	0.000246235
B8	23	122	0.00105514	0.00289908
B8	24	122	0.0402412	0.0420618
B8	25	122	0.122464	0.124261
B8	26	122	0.244489	0.246262
B8	27	122	0.458087	0.459837
B8	28	122	0.718129	0.719856
B8	29	122	1.02927	1.03098
B8	30	122	1.2571	1.25878
B8	31	122	1.45115	1.4528
B8	32	122	1.56925	1.57088
B8	33	122	1.65895	1.66056
B8	34	122	1.73334	1.73493
B8	35	122	1.76768	1.76924
B8	36	122	1.80404	1.80558
B8	37	122	1.83005	1.83157
B8	38	122	1.85277	1.85427
B8	39	122	1.87028	1.87175
B8	40	122	1.859	1.86044
B9	1	122	-0.000184333	-0.000609149
B9	2	122	0.00019807	-0.000234557
B9	3	122	0.000290312	-0.000150126
B9	4	122	0.000544716	9.64673e-05
B9	5	122	0.000465154	9.09475e-06
B9	6	122	8.92675e-05	-0.000374603
B9	7	122	0.000564124	9.24426e-05
B9	8	122	0.000441123	-3.83699e-05
B9	9	122	0.000816682	0.000329378
B9	10	122	0.000489004	-6.111e-06
B9	11	122	0.000554522	5.15965e-05
B9	12	122	0.000674066	0.00016333
B9	13	122	0.000671036	0.000152489
B9	14	122	0.0005219	-4.4584e-06
B9	15	122	0.000507949	-2.62206e-05
B9	16	122	0.000414931	-0.00012705
B9	17	122	0.00045521	-9.45817e-05
B9	18	122	0.000555568	-2.03449e-06
B9	19	122	0.000494171	-7.12431e-05
B9	20	122	0.000966787	0.000393562
B9	21	122	0.0112664	0.0106854
B9	22	122	0.0291643	0.0285754
B9	23	122	0.0712349	0.0706382
B9	24	122	0.136342	0.135738
B9	25	122	0.252892	0.252279
B9	26	122	0.447803	0.447183
B9	27	122	0.707033	0.706405
B9	28	122	0.969584	0.968948
B9	29	122	1.24459	1.24394
B9	30	122	1.42029	1.41964
B9	31	122	1.56397	1.56331
B9	32	122	1.64706	1.64639
B9	33	122	1.70339	1.70271
B9	34	122	1.76517	1.76449
B9	35	122	1.80129	1.8006
B9	36	122	1.82246	1.82177
B9	37	122	1.83405	1.83335
B9	38	122	1.86678	1.86607
B9	39	122	1.87306	1.87234
B9	40	122	1.87322	1.87249
B10	1	122	-0.00188045	4.14442e-05
B10	2	122	-0.00203888	-0.000150235
B10	3	122	-0.00208897	-0.000233575
B10	4	122	-0.00168731	0.000134832
B10	5	122	-0.00157526	0.000213632
B10	6	122	-0.00174182	1.38199e-05
B10	7	122	-0.00154449	0.000177898
B10	8	122	-0.00169051	-1.37074e-06
B10	9	122	-0.00144411	0.000211782
B10	10	122	-0.00161209	1.05432e-05
B10	11	122	-0.00187128	-0.000281895
B10	12	122	-0.00173979	-0.000183657
B10	13	122	-0.0017968	-0.000273916
B10	14	122	-0.00135973	0.0001299
B10	15	122	-0.00155352	-9.71433e-05
B10	16	122	-0.00178976	-0.00036663
B10	17	122	-0.00134016	4.97152e-05
B10	18	122	-0.00122103	0.000135596
B10	19	122	-0.000962905	0.000360468
B10	20	122	0.00537723	0.00666736
B10	21	122	0.0428779	0.0441347
B10	22	122	0.114911	0.116135
B10	23	122	0.246665	0.247856
B10	24	122	0.454158	0.455315
B10	25	122	0.726926	0.72805
B10	26	122	1.01065	1.01174
B10	27	122	1.28136	1.28242
B10	28	122	1.44069	1.44172
B10	29	122	1.58152	1.58251
B10	30	122	1.66531	1.66627
B10	31	122	1.71733	1.71826
B10	32	122	1.75269	1.75358
B10	33	122	1.78896	1.78982
B10	34	122	1.82303	1.82386
B10	35	122	1.83308	1.83387
B10	36	122	1.84914	1.8499
B10	37	122	1.84278	1.8435
B10	38	122	1.8559	1.85659
B10	39	122	1.86891	1.86957
B10	40	122	1.86496	1.86558
B11	1	122	-0.00156478	8.50876e-05
B11	2	122	-0.00162528	-1.76955e-06
B11	3	122	-0.00127672	0.000320437
B11	4	122	-0.00133774	0.000233062
B11	5	122	-0.00145913	8.53091e-05
B11	6	122	-0.00156246	-4.43713e-05
B11	7	122	-0.00147237	1.9355e-05
B11	8	122	-0.00141009	5.52839e-05
B11	9	122	-0.0014473	-8.28402e-06
B11	10	122	-0.0014334	-2.0745e-05
B11	11	122	-0.00193445	-0.000548151
B11	12	122	-0.00158743	-0.000227484
B11	13	122	-0.00127877	5.48173e-05
B11	14	122	-0.0015737	-0.000266472
B11	15	122	-0.00107387	0.000206995
B11	16	122	-0.00120862	4.58934e-05
B11	17	122	-0.00128617	-5.80127e-05
B11	18	122	-0.00147141	-0.000269615
B11	19	122	-0.00158828	-0.000412843
B11	20	122	-0.00131128	-0.000162198
B11	21	122	-0.00114976	-2.7039e-05
B11	22	122	-0.000626625	0.000469744
B11	23	122	-0.000515693	0.000554318
B11	24	122	0.00135824	0.00240189
B11	25	122	0.0483249	0.0493422
B11	26	122	0.12821	0.129201
B11	27	122	0.273618	0.274583
B11	28	122	0.496492	0.49743
B11	29	122	0.778415	0.779327
B11	30	122	1.04429	1.04517
B11	31	122	1.30108	1.30194
B11	32	122	1.4527	1.45353
B11	33	122	1.55759	1.5584
B11	34	122	1.65102	1.6518
B11	35	122	1.69801	1.69876
B11	36	122	1.72345	1.72418
B11	37	122	1.75843	1.75913
B11	38	122	1.78059	1.78127
B11	39	122	1.79319	1.79383
B11	40	122	1.80124	1.80186
B12	1
B12	2
B12	3
B12	4
B12	5
B12	6
B12	7
B12	8
B12	9
B12	10
B12	11
B12	12
B12	13
B12	14
B12	15
B12	16
B12	17
B12	18
B12	19
B12	20
B12	21
B12	22
B12	23
B12	24
B12	25
B12	26
B12	27
B12	28
B12	29
B12	30
B12	31
B12	32
B12	33
B12	34
B12	35
B12	36
B12	37
B12	38
B12	39
B12	40
C1	1	actin	-0.00310486	-5.7815e-05
C1	2	actin	-0.00310989	-6.13774e-05
C1	3	actin	-0.0031073	-5.73078e-05
C1	4	actin	-0.00310671	-5.52476e-05
C1	5	actin	-0.00310344	-5.05073e-05
C1	6	actin	-0.00310488	-5.04771e-05
C1	7	actin	-0.00310829	-5.24106e-05
C1	8	actin	-0.00310681	-4.9457e-05
C1	9	actin	-0.003104	-4.51747e-05
C1	10	actin	-0.00291444	0.000145862
C1	11	actin	-0.00310984	-4.80713e-05
C1	12	actin	-0.0031099	-4.66597e-05
C1	13	actin	-0.00278909	0.000275627
C1	14	actin	-0.00311145	-4.52571e-05
C1	15	actin	-0.00310665	-3.89845e-05
C1	16	actin	-0.0026072	0.000461934
C1	17	actin	-0.00310972	-3.91083e-05
C1	18	actin	-0.00310642	-3.43356e-05
C1	19	actin	-0.00310625	-3.27003e-05
C1	20	actin	-0.00310151	-2.64836e-05
C1	21	actin	-0.00311387	-3.7372e-05
C1	22	actin	-0.00310477	-2.67948e-05
C1	23	actin	-0.0031004	-2.09518e-05
C1	24	actin	-0.00310302	-2.21077e-05
C1	25	actin	-0.00310482	-2.24314e-05
C1	26	actin	-0.00310464	-2.07737e-05
C1	27	actin	-0.0031041	-1.87612e-05
C1	28	actin	-0.00302952	5.72858e-05
C1	29	actin	-0.00311108	-2.28001e-05
C1	30	actin	-0.00310433	-1.45757e-05
C1	31	actin	-0.0031067	-1.54743e-05
C1	32	actin	-0.00309797	-5.27241e-06
C1	33	actin	-0.00310412	-9.94635e-06
C1	34	actin	-0.00310365	-8.00812e-06
C1	35	actin	-0.00310775	-1.06359e-05
C1	36	actin	-0.00310404	-5.45136e-06
C1	37	actin	-0.00310431	-4.24702e-06
C1	38	actin	-0.0031044	-2.86666e-06
C1	39	actin	-0.00310306	-5.55551e-08
C1	40	actin	-0.00311163	-7.14464e-06
C2	1	actin	-0.00342267	3.8603e-05
C2	2	actin	-0.00335106	0.000104665
C2	3	actin	-0.00342431	2.58651e-05
C2	4	actin	-0.00342316	2.14696e-05
C2	5	actin	-0.00342202	1.7054e-05
C2	6	actin	-0.00342226	1.12699e-05
C2	7	actin	-0.00340435	2.36297e-05
C2	8	actin	-0.00342159	8.37769e-07
C2	9	actin	-0.00328794	0.000128938
C2	10	actin	-0.00342104	-9.71144e-06
C2	11	actin	-0.0034294	-2.36137e-05
C2	12	actin	-0.00341412	-1.38823e-05
C2	13	actin	-0.00342529	-3.06085e-05
C2	14	actin	-0.00342809	-3.89529e-05
C2	15	actin	-0.00342457	-4.0981e-05
C2	16	actin	-0.00342176	-4.37186e-05
C2	17	actin	-0.00342279	-5.02999e-05
C2	18	actin	-0.00333993	2.70139e-05
C2	19	actin	-0.00342202	-6.06249e-05
C2	20	actin	-0.00342638	-7.05358e-05
C2	21	actin	-0.00342647	-7.61793e-05
C2	22	actin	-0.00342579	-8.10421e-05
C2	23	actin	-0.0034234	-8.4209e-05
C2	24	actin	-0.0034224	-8.87503e-05
C2	25	actin	-0.00328015	4.79432e-05
C2	26	actin	-0.00328947	3.30812e-05
C2	27	actin	-0.00342304	-0.000106039
C2	28	actin	-0.00318264	0.000128807
C2	29	actin	-0.00332842	-2.25181e-05
C2	30	actin	-0.0030725	0.000227854
C2	31	actin	-0.00307254	0.000222266
C2	32	actin	-0.00300344	0.000285813
C2	33	actin	-0.00342549	-0.000141783
C2	34	actin	-0.00342265	-0.000144495
C2	35	actin	-0.00300438	0.000268228
C2	36	actin	-0.00312462	0.00014244
C2	37	actin	-0.00341583	-0.00015432
C2	38	actin	-0.00341309	-0.000157128
C2	39	actin	-0.00342353	-0.000173117
C2	40	actin	-0.00301255	0.000232309
C3	1	actin	-0.00149728	-0.000114935
C3	2	actin	-0.00136286	1.27456e-05
C3	3	actin	-0.00123748	0.000131386
C3	4	actin	-0.00129174	7.03838e-05
C3	5	actin	-0.00129871	5.66635e-05
C3	6	actin	-0.00143324	-8.46095e-05
C3	7	actin	-0.00185002	-0.000508131
C3	8	actin	-0.00114051	0.000194643
C3	9	actin	-0.00134964	-2.12281e-05
C3	10	actin	-0.00118815	0.000133515
C3	11	actin	-0.00133427	-1.935e-05
C3	12	actin	-0.00097796	0.000330219
C3	13	actin	-0.00154552	-0.00024408
C3	14	actin	-0.00136316	-6.84686e-05
C3	15	actin	-0.00124105	4.69013e-05
C3	16	actin	-0.00141734	-0.000136133
C3	17	actin	-0.00131759	-4.31182e-05
C3	18	actin	-0.00166315	-0.000395421
C3	19	actin	-0.00100858	0.000252398
C3	20	actin	-0.00114911	0.000105132
C3	21	actin	-0.00133133	-8.38318e-05
C3	22	actin	-0.00101352	0.000227239
C3	23	actin	-0.00113264	0.000101368
C3	24	actin	-0.00143254	-0.000205268
C3	25	actin	-0.00134933	-0.000128803
C3	26	actin	-0.000877514	0.000336271
C3	27	actin	-0.00120121	5.82845e-06
C3	28	actin	-0.00121963	-1.93332e-05
C3	29	actin	-0.00108152	0.000112043
C3	30	actin	-0.0011764	1.04108e-05
C3	31	actin	-0.00121135	-3.12817e-05
C3	32	actin	-0.000901935	0.000271396
C3	33	actin	-0.0013498	-0.000183215
C3	34	actin	-0.00138042	-0.000220578
C3	35	actin	-0.00122078	-6.76743e-05
C3	36	actin	-0.00131491	-0.000168553
C3	37	actin	-0.000461314	0.000678304
C3	38	actin	-0.00113766	-4.78324e-06
C3	39	actin	-0.00155637	-0.000430242
C3	40	actin	-0.00129468	-0.000175288
C4	1	actin	-0.00233736	-0.000313829
C4	2	actin	-0.002409	-0.000384638
C4	3	actin	-0.00199588	2.93107e-05
C4	4	actin	-0.00222367	-0.000197642
C4	5	actin	-0.0017009	0.000325961
C4	6	actin	-0.00205334	-2.56428e-05
C4	7	actin	-0.00206079	-3.22619e-05
C4	8	actin	-0.00206079	-3.14287e-05
C4	9	actin	-0.00203064	-4.41738e-07
C4	10	actin	-0.00220078	-0.000169751
C4	11	actin	-0.00154029	0.000491571
C4	12	actin	-0.0022013	-0.000168611
C4	13	actin	-0.00203513	-1.59972e-06
C4	14	actin	-0.00196632	6.80383e-05
C4	15	actin	-0.00224892	-0.00021373
C4	16	actin	-0.00206809	-3.20638e-05
C4	17	actin	-0.00203163	5.23445e-06
C4	18	actin	-0.00238897	-0.000351277
C4	19	actin	-0.0020042	3.43312e-05
C4	20	actin	-0.00185285	0.000186513
C4	21	actin	-0.00234823	-0.00030804
C4	22	actin	-0.00206473	-2.37054e-05
C4	23	actin	-0.00186698	0.000174885
C4	24	actin	-0.00192688	0.000115815
C4	25	actin	-0.00205742	-1.3894e-05
C4	26	actin	-0.00217419	-0.000129831
C4	27	actin	-0.00220185	-0.000156653
C4	28	actin	-0.0018263	0.000219724
C4	29	actin	-0.00184846	0.000198398
C4	30	actin	-0.00195074	9.69528e-05
C4	31	actin	-0.00194119	0.00010734
C4	32	actin	-0.00160564	0.000443721
C4	33	actin	-0.0024183	-0.000368106
C4	34	actin	-0.0020201	3.09236e-05
C4	35	actin	-0.00245677	-0.000404909
C4	36	actin	-0.00194882	0.000103873
C4	37	actin	-0.00195037	0.000103158
C4	38	actin	-0.00236653	-0.000312173
C4	39	actin	-0.00184918	0.000206011
C4	40	actin	-0.00163872	0.000417307
C5	1	actin	-0.00288882	-0.000364348
C5	2	actin	-0.0023978	0.000122082
C5	3	actin	-0.00247772	3.75696e-05
C5	4	actin	-0.00275024	-0.000239538
C5	5	actin	-0.00236615	0.00013996
C5	6	actin	-0.00264713	-0.000145614
C5	7	actin	-0.00260433	-0.000107407
C5	8	actin	-0.0024457	4.66361e-05
C5	9	actin	-0.00254945	-6.17105e-05
C5	10	actin	-0.00247124	1.19125e-05
C5	11	actin	-0.00237613	0.000102426
C5	12	actin	-0.00236034	0.000113634
C5	13	actin	-0.00230376	0.000165618
C5	14	actin	-0.00254306	-7.82768e-05
C5	15	actin	-0.00248504	-2.4849e-05
C5	16	actin	-0.0024154	4.02043e-05
C5	17	actin	-0.0025679	-0.000116885
C5	18	actin	-0.00246484	-1.84175e-05
C5	19	actin	-0.0025273	-8.54646e-05
C5	20	actin	-0.00250501	-6.77733e-05
C5	21	actin	-0.00208718	0.000345469
C5	22	actin	-0.00254519	-0.000117133
C5	23	actin	-0.00225337	0.000170101
C5	24	actin	-0.00261309	-0.000194218
C5	25	actin	-0.00247599	-6.17059e-05
C5	26	actin	-0.00248507	-7.53766e-05
C5	27	actin	-0.00230275	0.000102354
C5	28	actin	-0.00212065	0.000279863
C5	29	actin	-0.00237457	2.13436e-05
C5	30	actin	-0.00219306	0.000198267
C5	31	actin	-0.00238852	-1.78522e-06
C5	32	actin	-0.00225485	0.000127291
C5	33	actin	-0.00248123	-0.000103676
C5	34	actin	-0.00230294	7.00247e-05
C5	35	actin	-0.00246571	-9.73436e-05
C5	36	actin	-0.00246845	-0.000104669
C5	37	actin	-0.00252507	-0.000165887
C5	38	actin	-0.00250376	-0.000149165
C5	39	actin	-0.00230578	4.42236e-05
C5	40	actin	-0.00229149	5.39291e-05
C6	1
C6	2
C6	3
C6	4
C6	5
C6	6
C6	7
C6	8
C6	9
C6	10
C6	11
C6	12
C6	13
C6	14
C6	15
C6	16
C6	17
C6	18
C6	19
C6	20
C6	21
C6	22
C6	23
C6	24
C6	25
C6	26
C6	27
C6	28
C6	29
C6	30
C6	31
C6	32
C6	33
C6	34
C6	35
C6	36
C6	37
C6	38
C6	39
C6	40
C7	1	122	-0.00173394	9.14885e-05
C7	2	122	-0.00170547	0.000104405
C7	3	122	-0.00174042	5.38971e-05
C7	4	122	-0.00158895	0.000189821
C7	5	122	-0.00174246	2.07525e-05
C7	6	122	-0.00170641	4.12586e-05
C7	7	122	-0.00177996	-4.78487e-05
C7	8	122	-0.00182895	-0.000112386
C7	9	122	-0.0018799	-0.000178887
C7	10	122	-0.00182691	-0.000141456
C7	11	122	-0.00154487	0.000125034
C7	12	122	-0.00156414	9.0213e-05
C7	13	122	-0.00180731	-0.000168508
C7	14	122	-0.00169607	-7.28186e-05
C7	15	122	-0.00164624	-3.85388e-05
C7	16	122	-0.00150703	8.51145e-05
C7	17	122	-0.00154934	2.72532e-05
C7	18	122	-0.00162555	-6.45078e-05
C7	19	122	-0.00147075	7.47428e-05
C7	20	122	-0.00130818	0.000221758
C7	21	122	-0.00161928	-0.000104894
C7	22	122	0.00138879	0.00288762
C7	23	122	0.0198213	0.0213046
C7	24	122	0.0506527	0.0521205
C7	25	122	0.108065	0.109517
C7	26	122	0.219297	0.220734
C7	27	122	0.398516	0.399937
C7	28	122	0.649046	0.650452
C7	29	122	0.957754	0.959144
C7	30	122	1.21428	1.21566
C7	31	122	1.45665	1.458
C7	32	122	1.60333	1.60467
C7	33	122	1.72035	1.72168
C7	34	122	1.77826	1.77957
C7	35	122	1.83682	1.83812
C7	36	122	1.8785	1.87978
C7	37	122	1.91163	1.91289
C7	38	122	1.9266	1.92785
C7	39	122	1.94958	1.95081
C7	40	122	1.93759	1.93881
C8	1	122	-0.00196838	7.83624e-05
C8	2	122	-0.00192517	0.000105251
C8	3	122	-0.00183653	0.000177573
C8	4	122	-0.00200425	-6.47953e-06
C8	5	122	-0.00204414	-6.26939e-05
C8	6	122	-0.00197885	-1.37208e-05
C8	7	122	-0.00211778	-0.000168974
C8	8	122	-0.00190544	2.70371e-05
C8	9	122	-0.00205517	-0.000139018
C8	10	122	-0.00198351	-8.36788e-05
C8	11	122	-0.00158914	0.000294364
C8	12	122	-0.00187079	-3.61092e-06
C8	13	122	-0.0019215	-7.06383e-05
C8	14	122	-0.00179716	3.73795e-05
C8	15	122	-0.00185228	-3.4066e-05
C8	16	122	-0.00173036	7.15337e-05
C8	17	122	-0.00173137	5.41948e-05
C8	18	122	-0.00189441	-0.000125169
C8	19	122	-0.00173285	2.00653e-05
C8	20	122	-0.00165336	8.32294e-05
C8	21	122	-0.0017776	-5.73274e-05
C8	22	122	0.00166038	0.00336433
C8	23	122	0.023676	0.0253636
C8	24	122	0.0628916	0.0645629
C8	25	122	0.13992	0.141575
C8	26	122	0.286535	0.288174
C8	27	122	0.499317	0.500939
C8	28	122	0.779156	0.780762
C8	29	122	1.085	1.08659
C8	30	122	1.32332	1.32489
C8	31	122	1.51083	1.51238
C8	32	122	1.62344	1.62498
C8	33	122	1.71518	1.71671
C8	34	122	1.76972	1.77123
C8	35	122	1.81712	1.81861
C8	36	122	1.86123	1.8627
C8	37	122	1.87235	1.87381
C8	38	122	1.88057	1.88201
C8	39	122	1.89221	1.89363
C8	40	122	1.90604	1.90745
C9	1	122	-0.000882333	0.000985068
C9	2	122	-0.000798223	0.000866749
C9	3	122	-0.000471885	0.000990658
C9	4	122	-0.000544581	0.000715533
C9	5	122	-0.00041502	0.000642665
C9	6	122	-0.000582837	0.00027242
C9	7	122	-0.0004435	0.000209327
C9	8	122	-0.00063711	-0.000186711
C9	9	122	-0.000492075	-0.000244106
C9	10	122	-0.000450175	-0.000404635
C9	11	122	0.00103199	0.000875102
C9	12	122	-0.000439033	-0.00079835
C9	13	122	-0.000478422	-0.00104017
C9	14	122	-0.00030262	-0.0010668
C9	15	122	-0.000510067	-0.00147667
C9	16	122	-0.000785561	-0.00195459
C9	17	122	-0.000399902	-0.00177136
C9	18	122	-0.000359206	-0.0019331
C9	19	122	0.00285839	0.00108207
C9	20	122	0.00806746	0.00608871
C9	21	122	0.0149948	0.0128136
C9	22	122	0.0367935	0.0344099
C9	23	122	0.0753226	0.0727366
C9	24	122	0.152786	0.149997
C9	25	122	0.270063	0.267072
C9	26	122	0.471734	0.46854
C9	27	122	0.752211	0.748815
C9	28	122	1.03998	1.03638
C9	29	122	1.31264	1.30884
C9	30	122	1.49212	1.48812
C9	31	122	1.62631	1.62211
C9	32	122	1.71174	1.70733
C9	33	122	1.77855	1.77394
C9	34	122	1.81395	1.80914
C9	35	122	1.85052	1.84551
C9	36	122	1.87793	1.87271
C9	37	122	1.90259	1.89717
C9	38	122	1.90448	1.89885
C9	39	122	1.91779	1.91197
C9	40	122	1.90766	1.90164
C10	1	122	0.24799	-0.000515069
C10	2	122	0.247781	-0.00123822
C10	3	122	0.251325	0.00179252
C10	4	122	0.252427	0.00238043
C10	5	122	0.249594	-0.000967114
C10	6	122	0.250792	-0.000283118
C10	7	122	0.254886	0.00329725
C10	8	122	0.252117	1.48221e-05
C10	9	122	0.251557	-0.00105988
C10	10	122	0.252708	-0.00042261
C10	11	122	0.252711	-0.000933926
C10	12	122	0.250822	-0.00333614
C10	13	122	0.251635	-0.00303767
C10	14	122	0.25452	-0.000666322
C10	15	122	0.250004	-0.00569665
C10	16	122	0.257052	0.000837301
C10	17	122	0.257738	0.00101013
C10	18	122	0.255384	-0.00185787
C10	19	122	0.266685	0.00892885
C10	20	122	0.274626	0.0163563
C10	21	122	0.298637	0.0398531
C10	22	122	0.345138	0.0858401
C10	23	122	0.41485	0.155037
C10	24	122	0.534228	0.273902
C10	25	122	0.686962	0.426122
C10	26	122	0.856297	0.594943
C10	27	122	0.997355	0.735487
C10	28	122	1.09207	0.829691
C10	29	122	1.17167	0.908778
C10	30	122	1.21616	0.95275
C10	31	122	1.24386	0.979931
C10	32	122	1.26844	1.004
C10	33	122	1.27976	1.01481
C10	34	122	1.29633	1.03086
C10	35	122	1.30218	1.0362
C10	36	122	1.30926	1.04276
C10	37	122	1.31154	1.04453
C10	38	122	1.31678	1.04926
C10	39	122	1.3163	1.04827
C10	40	122	1.31729	1.04874
C11	1	122	0.00562297	-0.00607109
C11	2	122	0.00492942	-0.00895559
C11	3	122	0.018171	0.002095
C11	4	122	0.0150383	-0.00322862
C11	5	122	0.0223018	0.00184393
C11	6	122	0.0252533	0.00260446
C11	7	122	0.024505	-0.000334821
C11	8	122	0.0272346	0.000203898
C11	9	122	0.0247077	-0.00451401
C11	10	122	0.0369223	0.0055096
C11	11	122	0.0360061	0.00240251
C11	12	122	0.03359	-0.00220455
C11	13	122	0.0372826	-0.000702938
C11	14	122	0.0411777	0.00100119
C11	15	122	0.0414946	-0.000872832
C11	16	122	0.0440398	-0.000518607
C11	17	122	0.0412304	-0.00551893
C11	18	122	0.0456859	-0.0032544
C11	19	122	0.0452566	-0.00587464
C11	20	122	0.0530634	-0.000258825
C11	21	122	0.0574501	0.00193688
C11	22	122	0.0673899	0.00968572
C11	23	122	0.0734885	0.0135934
C11	24	122	0.0955348	0.0334488
C11	25	122	0.14726	0.0829834
C11	26	122	0.238488	0.17202
C11	27	122	0.388471	0.319812
C11	28	122	0.594656	0.523807
C11	29	122	0.873917	0.800876
C11	30	122	1.12858	1.05335
C11	31	122	1.34213	1.26471
C11	32	122	1.47189	1.39227
C11	33	122	1.59354	1.51174
C11	34	122	1.64895	1.56495
C11	35	122	1.70003	1.61384
C11	36	122	1.73814	1.64976
C11	37	122	1.76284	1.67227
C11	38	122	1.77862	1.68586
C11	39	122	1.80223	1.70728
C11	40	122	1.79668	1.69954
C12	1
C12	2
C12	3
C12	4
C12	5
C12	6
C12	7
C12	8
C12	9
C12	10
C12	11
C12	12
C12	13
C12	14
C12	15
C12	16
C12	17
C12	18
C12	19
C12	20
C12	21
C12	22
C12	23
C12	24
C12	25
C12	26
C12	27
C12	28
C12	29
C12	30
C12	31
C12	32
C12	33
C12	34
C12	35
C12	36
C12	37
C12	38
C12	39
C12	40
D1	1	actin	-0.00326563	2.29573e-05
D1	2	actin	-0.00326953	1.7548e-05
D1	3	actin	-0.00326848	1.70925e-05
D1	4	actin	-0.00326813	1.59385e-05
D1	5	actin	-0.00327172	1.08342e-05
D1	6	actin	-0.00326969	1.13641e-05
D1	7	actin	-0.00326774	1.18003e-05
D1	8	actin	-0.00326025	1.77876e-05
D1	9	actin	-0.00326996	6.57182e-06
D1	10	actin	-0.00327232	2.70881e-06
D1	11	actin	-0.00326769	5.82746e-06
D1	12	actin	-0.00327045	1.5563e-06
D1	13	actin	-0.00326775	2.75247e-06
D1	14	actin	-0.00326972	-7.24269e-07
D1	15	actin	-0.00326662	8.75163e-07
D1	16	actin	-0.00326753	-1.54755e-06
D1	17	actin	-0.00326806	-3.57912e-06
D1	18	actin	-0.00326768	-4.70869e-06
D1	19	actin	-0.00326798	-6.5165e-06
D1	20	actin	-0.00327066	-1.07041e-05
D1	21	actin	-0.00326996	-1.15098e-05
D1	22	actin	-0.00326892	-1.19758e-05
D1	23	actin	-0.00326665	-1.1215e-05
D1	24	actin	-0.00326817	-1.42354e-05
D1	25	actin	-0.0032666	-1.41727e-05
D1	26	actin	-0.00326982	-1.8903e-05
D1	27	actin	-0.00327068	-2.12731e-05
D1	28	actin	-0.00326944	-2.15365e-05
D1	29	actin	-0.00326875	-2.23527e-05
D1	30	actin	-0.00326732	-2.24289e-05
D1	31	actin	-0.00326746	-2.40808e-05
D1	32	actin	-0.00327031	-2.84313e-05
D1	33	actin	-0.00326779	-2.74209e-05
D1	34	actin	-0.0032696	-3.07384e-05
D1	35	actin	-0.00327069	-3.33367e-05
D1	36	actin	-0.00326996	-3.41119e-05
D1	37	actin	-0.00326586	-3.15143e-05
D1	38	actin	-0.0029128	0.000320037
D1	39	actin	-0.00324946	-1.81289e-05
D1	40	actin	-0.00326662	-3.67967e-05
D2	1	actin	-0.00367269	-0.000147905
D2	2	actin	-0.00339082	0.000128325
D2	3	actin	-0.00364942	-0.000135923
D2	4	actin	-0.00350192	5.94382e-06
D2	5	actin	-0.0034105	9.17172e-05
D2	6	actin	-0.00335298	0.000143596
D2	7	actin	-0.00336173	0.000129206
D2	8	actin	-0.00367189	-0.000186593
D2	9	actin	-0.00319963	0.000280024
D2	10	actin	-0.0036764	-0.000202382
D2	11	actin	-0.00364537	-0.000176997
D2	12	actin	-0.00344171	2.10207e-05
D2	13	actin	-0.00355952	-0.00010243
D2	14	actin	-0.00355576	-0.000104302
D2	15	actin	-0.00359439	-0.000148579
D2	16	actin	-0.00346224	-2.20714e-05
D2	17	actin	-0.00339869	3.58453e-05
D2	18	actin	-0.00333906	8.98361e-05
D2	19	actin	-0.00311774	0.000305511
D2	20	actin	-0.00332332	9.42873e-05
D2	21	actin	-0.00367256	-0.000260593
D2	22	actin	-0.00340587	4.60789e-07
D2	23	actin	-0.00366711	-0.000266423
D2	24	actin	-0.00322354	0.000171503
D2	25	actin	-0.00283473	0.000554681
D2	26	actin	-0.00317194	0.000211829
D2	27	actin	-0.00361673	-0.000238604
D2	28	actin	-0.00317361	0.000198875
D2	29	actin	-0.0035096	-0.000142758
D2	30	actin	-0.00367618	-0.000314972
D2	31	actin	-0.00366937	-0.000313807
D2	32	actin	-0.00323768	0.000112239
D2	33	actin	-0.00305936	0.00028492
D2	34	actin	-0.0032944	4.42414e-05
D2	35	actin	-0.00339251	-5.95078e-05
D2	36	actin	-0.00310984	0.00021752
D2	37	actin	-0.00363257	-0.000310847
D2	38	actin	-0.00342103	-0.000104946
D2	39	actin	-0.00321196	9.84799e-05
D2	40	actin	-0.00285026	0.000454538
D3	1	actin	-0.0028646	9.91898e-05
D3	2	actin	-0.00280679	0.000152477
D3	3	actin	-0.0031201	-0.000165351
D3	4	actin	-0.0027955	0.000154737
D3	5	actin	-0.00311765	-0.000171936
D3	6	actin	-0.00287033	7.08616e-05
D3	7	actin	-0.00291612	2.05561e-05
D3	8	actin	-0.00303588	-0.000103721
D3	9	actin	-0.00311993	-0.000192298
D3	10	actin	-0.00303695	-0.000113837
D3	11	actin	-0.00293974	-2.11432e-05
D3	12	actin	-0.00311941	-0.000205331
D3	13	actin	-0.00260782	0.000301739
D3	14	actin	-0.00277466	0.000130373
D3	15	actin	-0.00294479	-4.42769e-05
D3	16	actin	-0.00277403	0.000121967
D3	17	actin	-0.00294544	-5.39605e-05
D3	18	actin	-0.00281807	6.88937e-05
D3	19	actin	-0.00283517	4.72671e-05
D3	20	actin	-0.00288289	-4.97483e-06
D3	21	actin	-0.00254808	0.000325316
D3	22	actin	-0.00281177	5.71093e-05
D3	23	actin	-0.00260502	0.000259339
D3	24	actin	-0.00297782	-0.00011798
D3	25	actin	-0.00251107	0.000344248
D3	26	actin	-0.00292682	-7.60215e-05
D3	27	actin	-0.00270088	0.000145399
D3	28	actin	-0.0028547	-1.29395e-05
D3	29	actin	-0.00311794	-0.000280694
D3	30	actin	-0.00302265	-0.000189929
D3	31	actin	-0.00311872	-0.000290519
D3	32	actin	-0.00298189	-0.000158209
D3	33	actin	-0.00272809	9.10802e-05
D3	34	actin	-0.00297233	-0.000157688
D3	35	actin	-0.00286383	-5.37038e-05
D3	36	actin	-0.00237744	0.000428169
D3	37	actin	-0.00263811	0.000162976
D3	38	actin	-0.00279188	4.68429e-06
D3	39	actin	-0.00311225	-0.000320201
D3	40	actin	-0.00294883	-0.000161304
D4	1	actin	-0.00201106	5.65013e-05
D4	2	actin	-0.00217211	-0.000109866
D4	3	actin	-0.00214709	-9.0163e-05
D4	4	actin	-0.00222632	-0.000174711
D4	5	actin	-0.00211928	-7.29914e-05
D4	6	actin	-0.00186202	0.000178947
D4	7	actin	-0.00202215	1.35027e-05
D4	8	actin	-0.0018204	0.000209931
D4	9	actin	-0.0021097	-8.46845e-05
D4	10	actin	-0.00193671	8.29875e-05
D4	11	actin	-0.00197014	4.42384e-05
D4	12	actin	-0.00206602	-5.69582e-05
D4	13	actin	-0.00223298	-0.000229229
D4	14	actin	-0.0018954	0.000103029
D4	15	actin	-0.00157348	0.000419635
D4	16	actin	-0.00177455	0.000213245
D4	17	actin	-0.00200137	-1.88903e-05
D4	18	actin	-0.00211615	-0.000138988
D4	19	actin	-0.00224604	-0.0002742
D4	20	actin	-0.00207531	-0.000108791
D4	21	actin	-0.00226392	-0.000302714
D4	22	actin	-0.00184585	0.000110036
D4	23	actin	-0.00188026	7.03111e-05
D4	24	actin	-0.00217484	-0.000229585
D4	25	actin	-0.00187304	6.68966e-05
D4	26	actin	-0.0018047	0.000129914
D4	27	actin	-0.00183495	9.43479e-05
D4	28	actin	-0.00193318	-9.19868e-06
D4	29	actin	-0.00183598	8.26846e-05
D4	30	actin	-0.00200449	-9.11403e-05
D4	31	actin	-0.00191332	-5.28687e-06
D4	32	actin	-0.00177058	0.000132135
D4	33	actin	-0.00172663	0.000170763
D4	34	actin	-0.00200332	-0.000111242
D4	35	actin	-0.00196967	-8.29144e-05
D4	36	actin	-0.00200664	-0.0001252
D4	37	actin	-0.00174553	0.000130592
D4	38	actin	-0.00181761	5.31928e-05
D4	39	actin	-0.00196499	-9.94992e-05
D4	40	actin	-0.00192273	-6.25571e-05
D5	1	actin	-0.00171048	-0.000131945
D5	2	actin	-0.00171981	-0.00015257
D5	3	actin	-0.00144185	0.000114098
D5	4	actin	-0.00164096	-9.63081e-05
D5	5	actin	-0.0013944	0.000138951
D5	6	actin	-0.00155346	-3.13999e-05
D5	7	actin	-0.00144497	6.57893e-05
D5	8	actin	-0.0014632	3.62648e-05
D5	9	actin	-0.00155667	-6.85065e-05
D5	10	actin	-0.0017177	-0.000240833
D5	11	actin	-0.00155537	-8.97919e-05
D5	12	actin	-0.00153765	-8.33715e-05
D5	13	actin	-0.00155832	-0.000115341
D5	14	actin	-0.00151455	-8.28693e-05
D5	15	actin	-0.00149627	-7.58815e-05
D5	16	actin	-0.0013146	9.44952e-05
D5	17	actin	-0.00122945	0.000168349
D5	18	actin	-0.00128944	9.70561e-05
D5	19	actin	-0.00151682	-0.000141617
D5	20	actin	-0.00115446	0.000209448
D5	21	actin	-0.00149382	-0.000141216
D5	22	actin	-0.00129979	4.152e-05
D5	23	actin	-0.00118233	0.000147683
D5	24	actin	-0.00109812	0.000220604
D5	25	actin	-0.00122794	7.94857e-05
D5	26	actin	-0.00134997	-5.38402e-05
D5	27	actin	-0.00115313	0.000131695
D5	28	actin	-0.00143028	-0.000156747
D5	29	actin	-0.00126624	-4.00786e-06
D5	30	actin	-0.00132514	-7.41999e-05
D5	31	actin	-0.00138475	-0.000145108
D5	32	actin	-0.000868906	0.000359441
D5	33	actin	-0.00123476	-1.77131e-05
D5	34	actin	-0.00137702	-0.00017127
D5	35	actin	-0.00107805	0.000116411
D5	36	actin	-0.00119832	-1.51582e-05
D5	37	actin	-0.00135637	-0.000184503
D5	38	actin	-0.00102184	0.000138725
D5	39	actin	-0.0013196	-0.000170333
D5	40	actin	-0.00105721	8.07644e-05
D6	1
D6	2
D6	3
D6	4
D6	5
D6	6
D6	7
D6	8
D6	9
D6	10
D6	11
D6	12
D6	13
D6	14
D6	15
D6	16
D6	17
D6	18
D6	19
D6	20
D6	21
D6	22
D6	23
D6	24
D6	25
D6	26
D6	27
D6	28
D6	29
D6	30
D6	31
D6	32
D6	33
D6	34
D6	35
D6	36
D6	37
D6	38
D6	39
D6	40
D7	1	122	-0.00266063	-2.18688e-07
D7	2	122	-0.00266039	1.9972e-08
D7	3	122	-0.00266046	-4.96362e-08
D7	4	122	-0.00266014	2.67487e-07
D7	5	122	-0.00266052	-1.14579e-07
D7	6	122	-0.00266061	-2.01417e-07
D7	7	122	-0.00266042	-7.46091e-09
D7	8	122	-0.00266031	1.02676e-07
D7	9	122	-0.00266029	1.17818e-07
D7	10	122	-0.00266042	-1.27913e-08
D7	11	122	-0.00266037	3.58785e-08
D7	12	122	-0.00266056	-1.53172e-07
D7	13	122	-0.00266037	3.35666e-08
D7	14	122	-0.00266054	-1.31269e-07
D7	15	122	-0.00266014	2.59662e-07
D7	16	122	-0.00266066	-2.54187e-07
D7	17	122	-0.0026604	-6.26542e-10
D7	18	122	-0.00266043	-3.34474e-08
D7	19	122	-0.00266032	8.13463e-08
D7	20	122	-0.00266046	-6.30005e-08
D7	21	122	-0.00266019	2.06626e-07
D7	22	122	-0.00266048	-8.34731e-08
D7	23	122	0.00153084	0.00419123
D7	24	122	0.0383974	0.0410578
D7	25	122	0.101658	0.104318
D7	26	122	0.212023	0.214683
D7	27	122	0.404589	0.407249
D7	28	122	0.649486	0.652146
D7	29	122	0.963727	0.966387
D7	30	122	1.21785	1.22051
D7	31	122	1.46764	1.4703
D7	32	122	1.59599	1.59865
D7	33	122	1.72551	1.72817
D7	34	122	1.7977	1.80036
D7	35	122	1.84121	1.84387
D7	36	122	1.89368	1.89634
D7	37	122	1.9239	1.92656
D7	38	122	1.93927	1.94193
D7	39	122	1.96512	1.96778
D7	40	122	1.96054	1.9632
D8	1	122	-0.00203938	-0.00013114
D8	2	122	-0.00191945	-2.21449e-05
D8	3	122	-0.00207366	-0.000187294
D8	4	122	-0.0017889	8.65173e-05
D8	5	122	-0.00173559	0.000128889
D8	6	122	-0.0018571	-3.5649e-06
D8	7	122	-0.00170269	0.000139908
D8	8	122	-0.00171801	0.00011365
D8	9	122	-0.001711	0.000109713
D8	10	122	-0.00203762	-0.000227846
D8	11	122	-0.00183624	-3.74046e-05
D8	12	122	-0.00183744	-4.95491e-05
D8	13	122	-0.00175102	2.59328e-05
D8	14	122	-0.00184109	-7.50813e-05
D8	15	122	-0.0017594	-4.32432e-06
D8	16	122	-0.00179038	-4.62514e-05
D8	17	122	-0.00187102	-0.000137827
D8	18	122	-0.0018579	-0.000135651
D8	19	122	-0.00171875	-7.43909e-06
D8	20	122	-0.00168658	1.37837e-05
D8	21	122	-0.00139559	0.000293839
D8	22	122	-0.00160282	7.56675e-05
D8	23	122	0.0202606	0.0219282
D8	24	122	0.0632615	0.0649181
D8	25	122	0.13603	0.137676
D8	26	122	0.273579	0.275214
D8	27	122	0.474388	0.476012
D8	28	122	0.746821	0.748434
D8	29	122	1.04548	1.04708
D8	30	122	1.28607	1.28766
D8	31	122	1.49417	1.49575
D8	32	122	1.60958	1.61115
D8	33	122	1.716	1.71755
D8	34	122	1.775	1.77655
D8	35	122	1.82508	1.82661
D8	36	122	1.86166	1.86319
D8	37	122	1.89891	1.90042
D8	38	122	1.90462	1.90613
D8	39	122	1.92944	1.93093
D8	40	122	1.9277	1.92918
D9	1	122	0.146869	-0.00348474
D9	2	122	0.152473	0.00122684
D9	3	122	0.154756	0.00261652
D9	4	122	0.161966	0.00893371
D9	5	122	0.151794	-0.00213173
D9	6	122	0.151969	-0.00284935
D9	7	122	0.152789	-0.00292253
D9	8	122	0.153547	-0.003058
D9	9	122	0.156772	-0.000726065
D9	10	122	0.158205	-0.000186603
D9	11	122	0.159717	0.000432401
D9	12	122	0.161735	0.00155801
D9	13	122	0.15687	-0.00420087
D9	14	122	0.162782	0.000818505
D9	15	122	0.159851	-0.0030055
D9	16	122	0.160125	-0.00362469
D9	17	122	0.163478	-0.00116496
D9	18	122	0.166173	0.000637555
D9	19	122	0.175303	0.00887359
D9	20	122	0.181974	0.014652
D9	21	122	0.192175	0.0239597
D9	22	122	0.21639	0.0472813
D9	23	122	0.258489	0.0884872
D9	24	122	0.34638	0.175485
D9	25	122	0.493469	0.321682
D9	26	122	0.700397	0.527717
D9	27	122	0.990562	0.816988
D9	28	122	1.25755	1.08308
D9	29	122	1.50239	1.32703
D9	30	122	1.65968	1.48343
D9	31	122	1.78424	1.60709
D9	32	122	1.84344	1.6654
D9	33	122	1.91874	1.73981
D9	34	122	1.93928	1.75945
D9	35	122	1.95969	1.77898
D9	36	122	1.99163	1.81002
D9	37	122	2.00269	1.82019
D9	38	122	2.01046	1.82706
D9	39	122	2.02791	1.84362
D9	40	122	2.0282	1.84302
D10	1	122	-0.00191509	0.000242269
D10	2	122	-0.0020955	3.29372e-05
D10	3	122	-0.00217887	-7.93525e-05
D10	4	122	-0.0020539	1.66982e-05
D10	5	122	-0.00224741	-0.000205733
D10	6	122	-0.00189446	0.000118297
D10	7	122	-0.00189378	9.00532e-05
D10	8	122	-0.00175104	0.000203873
D10	9	122	-0.0019894	-6.34122e-05
D10	10	122	-0.00170296	0.00019411
D10	11	122	-0.00207497	-0.000206824
D10	12	122	-0.0018318	7.43093e-06
D10	13	122	-0.00188732	-7.70151e-05
D10	14	122	-0.00182278	-4.13924e-05
D10	15	122	-0.00168934	6.31283e-05
D10	16	122	-0.00174278	-1.92306e-05
D10	17	122	-0.00169173	2.90018e-06
D10	18	122	-0.00166924	-3.5306e-06
D10	19	122	0.000709674	0.00234646
D10	20	122	0.0197239	0.0213318
D10	21	122	0.0567155	0.0582944
D10	22	122	0.137029	0.138579
D10	23	122	0.271028	0.272549
D10	24	122	0.47079	0.472282
D10	25	122	0.739713	0.741176
D10	26	122	1.02506	1.0265
D10	27	122	1.28723	1.28864
D10	28	122	1.45482	1.45619
D10	29	122	1.5882	1.58955
D10	30	122	1.6571	1.65842
D10	31	122	1.73251	1.7338
D10	32	122	1.77409	1.77536
D10	33	122	1.79369	1.79492
D10	34	122	1.82278	1.82399
D10	35	122	1.83673	1.8379
D10	36	122	1.84524	1.84639
D10	37	122	1.8567	1.85782
D10	38	122	1.86171	1.8628
D10	39	122	1.86344	1.8645
D10	40	122	1.87125	1.87228
D11	1	122	0.00322218	0.00490614
D11	2	122	-0.000473203	0.000998614
D11	3	122	-0.00238227	-0.0011226
D11	4	122	-0.00210416	-0.00105663
D11	5	122	0.00131663	0.00215201
D11	6	122	-0.00168419	-0.00106096
D11	7	122	0.00220007	0.00261116
D11	8	122	0.00209753	0.00229647
D11	9	122	0.00236617	0.00235297
D11	10	122	0.00133091	0.00110556
D11	11	122	-0.00186816	-0.00230566
D11	12	122	-0.0022625	-0.00291214
D11	13	122	-0.00188405	-0.00274584
D11	14	122	-0.00185322	-0.00292716
D11	15	122	0.000297871	-0.000988208
D11	16	122	0.00444221	0.00294398
D11	17	122	0.00185516	0.000144789
D11	18	122	0.00155848	-0.000364035
D11	19	122	0.000707001	-0.00142766
D11	20	122	0.00149158	-0.000855224
D11	21	122	0.00671812	0.00415917
D11	22	122	0.00797086	0.00519976
D11	23	122	0.0308858	0.0279025
D11	24	122	0.0517317	0.0485363
D11	25	122	0.0941405	0.090733
D11	26	122	0.172828	0.169208
D11	27	122	0.320437	0.316605
D11	28	122	0.526932	0.522888
D11	29	122	0.807682	0.803426
D11	30	122	1.06077	1.0563
D11	31	122	1.28584	1.28116
D11	32	122	1.43194	1.42704
D11	33	122	1.55306	1.54795
D11	34	122	1.60487	1.59956
D11	35	122	1.66911	1.66358
D11	36	122	1.70542	1.69968
D11	37	122	1.73585	1.7299
D11	38	122	1.75189	1.74573
D11	39	122	1.76716	1.76078
D11	40	122	1.76837	1.76178
D12	1
D12	2
D12	3
D12	4
D12	5
D12	6
D12	7
D12	8
D12	9
D12	10
D12	11
D12	12
D12	13
D12	14
D12	15
D12	16
D12	17
D12	18
D12	19
D12	20
D12	21
D12	22
D12	23
D12	24
D12	25
D12	26
D12	27
D12	28
D12	29
D12	30
D12	31
D12	32
D12	33
D12	34
D12	35
D12	36
D12	37
D12	38
D12	39
D12	40
E1	1	626	-0.00209698	-1.43978e-05
E1	2	626	-0.00189543	0.00017328
E1	3	626	-0.00196508	8.97521e-05
E1	4	626	-0.00220352	-0.000162559
E1	5	626	-0.00187183	0.000155256
E1	6	626	-0.0016247	0.000388502
E1	7	626	-0.00190329	9.60406e-05
E1	8	626	-0.00175436	0.000231095
E1	9	626	-0.00193648	3.51036e-05
E1	10	626	-0.00213741	-0.000179698
E1	11	626	-0.00201963	-7.57974e-05
E1	12	626	-0.00222885	-0.000298894
E1	13	626	-0.0019215	-5.41616e-06
E1	14	626	-0.00186875	3.34557e-05
E1	15	626	-0.00217122	-0.000282887
E1	16	626	-0.00204166	-0.0001672
E1	17	626	-0.00161515	0.000245432
E1	18	626	-0.00205365	-0.000206937
E1	19	626	-0.00237713	-0.000544299
E1	20	626	-0.00164362	0.000175339
E1	21	626	-0.00192819	-0.000123104
E1	22	626	-0.00205548	-0.000264274
E1	23	626	-0.00174522	3.21118e-05
E1	24	626	-0.00174321	2.02459e-05
E1	25	626	-0.00160552	0.000144068
E1	26	626	-0.00169438	4.13292e-05
E1	27	626	-0.00153963	0.000182205
E1	28	626	-0.00128617	0.000421794
E1	29	626	-0.00135846	0.000335629
E1	30	626	-0.00187977	-0.000199556
E1	31	626	-0.00163896	2.73763e-05
E1	32	626	-0.00180213	-0.000149672
E1	33	626	-0.0016475	-8.91376e-06
E1	34	626	-0.00177094	-0.000146225
E1	35	626	-0.00123837	0.000372462
E1	36	626	-0.00162117	-2.42076e-05
E1	37	626	-0.00142595	0.000157133
E1	38	626	-0.00182446	-0.000255247
E1	39	626	-0.00164478	-8.94427e-05
E1	40	626	-0.00151479	2.66715e-05
E2	1	626	-0.00287776	4.32345e-05
E2	2	626	-0.00301169	-9.96321e-05
E2	3	626	-0.00304119	-0.000138053
E2	4	626	-0.00302128	-0.000127075
E2	5	626	-0.00290045	-1.51763e-05
E2	6	626	-0.00283442	4.19237e-05
E2	7	626	-0.00283046	3.69585e-05
E2	8	626	-0.00294967	-9.1186e-05
E2	9	626	-0.00236935	0.000480206
E2	10	626	-0.00291593	-7.53057e-05
E2	11	626	-0.00271366	0.00011804
E2	12	626	-0.00319048	-0.000367714
E2	13	626	-0.00301782	-0.000203984
E2	14	626	-0.00274732	5.75825e-05
E2	15	626	-0.00269301	0.000102968
E2	16	626	-0.002914	-0.00012695
E2	17	626	-0.00227612	0.000502
E2	18	626	-0.00243507	0.00033412
E2	19	626	-0.00267515	8.51099e-05
E2	20	626	-0.00274384	7.49291e-06
E2	21	626	-0.00299286	-0.000250461
E2	22	626	-0.00288368	-0.000150209
E2	23	626	-0.00258486	0.000139684
E2	24	626	-0.002561	0.00015461
E2	25	626	-0.00266707	3.96089e-05
E2	26	626	-0.00281991	-0.00012216
E2	27	626	-0.00300403	-0.000315208
E2	28	626	-0.00286422	-0.000184329
E2	29	626	-0.00262251	4.84487e-05
E2	30	626	-0.00315354	-0.000491505
E2	31	626	-0.00262257	3.05355e-05
E2	32	626	-0.00264964	-5.46606e-06
E2	33	626	-0.00241079	0.000224456
[truncated: 1,847 more rows]

## Sheet: BioGroup Analysis Result
Block Type	96fast
Chemistry	SYBR_GREEN
Experiment File Name	D:\vx\data\WeChat Files\wxid_h91xm8xuxfc221\FileStorage\File\2023-09\hy\hy\0702hy.eds
Experiment Run End Time	2023-07-02 15:02:29 下午 GMT+08:00
Instrument Type	sds7500fast
Passive Reference	ROX
Biogroup Name	Target Name	Task	RQ	RQ Min	RQ Max	Cт Mean	ΔCт Mean	ΔCт SE	ΔΔCт
Analysis Type	Singleplex
Endogenous Control	actin
RQ Min/Max Confidence Level	95.0
Reference Biogroup Name

## Sheet: Technical Analysis Result
Block Type	96fast
Chemistry	SYBR_GREEN
Experiment File Name	D:\vx\data\WeChat Files\wxid_h91xm8xuxfc221\FileStorage\File\2023-09\hy\hy\0702hy.eds
Experiment Run End Time	2023-07-02 15:02:29 下午 GMT+08:00
Instrument Type	sds7500fast
Passive Reference	ROX
Sample Name	Target Name	Task	RQ	RQ Min	RQ Max	Cт Mean	ΔCт Mean	ΔCт SE	ΔΔCт
se1	122	UNKNOWN				26.62
pe1	122	UNKNOWN				26.0563
gy1	122	UNKNOWN				25.0006
lip1	122	UNKNOWN				23.3002
ov1	122	UNKNOWN				26.8038
se1	626	UNKNOWN
pe1	626	UNKNOWN
gy1	626	UNKNOWN
lip1	626	UNKNOWN				37.1516
ov1	626	UNKNOWN
se1	391	UNKNOWN				28.9092
pe1	391	UNKNOWN				27.7906
gy1	391	UNKNOWN				27.7743
lip1	391	UNKNOWN				25.4247
ov1	391	UNKNOWN				26.7321
Analysis Type	Singleplex
Endogenous Control	actin
RQ Min/Max Confidence Level	95.0
Reference Sample	se1
