# Supplementary material for: Genome-Wide Identification of TCP Gene Family in Dendrobium and Their Expression Patterns in Dendrobium chrysotoxum
Source: Int J Mol Sci. 2023 Sep 20;24(18):14320. doi: 10.3390/ijms241814320 (PMC10531990; doi:10.3390/ijms241814320)
Supplement: Supplementary file 1 [file ijms-24-14320-s001.zip › qPCR Melt Curve/all_data(2).xls]

## Sheet: Sample Setup
Block Type	96fast
Chemistry	SYBR_GREEN
Experiment File Name	D:\vx\data\WeChat Files\wxid_h91xm8xuxfc221\FileStorage\File\2023-09\hy\hy\0702HY3.eds
Experiment Run End Time	2023-07-02 18:36:28 下午 GMT+08:00
Instrument Type	sds7500fast
Passive Reference	ROX
Well	Sample Name	Sample Color	Biogroup Name	Biogroup Color	Target Name	Target Color	Task	Reporter	Quencher	Comments
A1	SE3	RGB(132,193,241)			75111(ACTIN)	RGB(139,189,249)	UNKNOWN	SYBR	None
A2	PE3	RGB(168,255,222)			75111(ACTIN)	RGB(139,189,249)	UNKNOWN	SYBR	None
A3	GY3	RGB(223,221,142)			75111(ACTIN)	RGB(139,189,249)	UNKNOWN	SYBR	None
A4	OV3	RGB(247,255,168)			75111(ACTIN)	RGB(139,189,249)	UNKNOWN	SYBR	None
A5	LIP3	RGB(180,255,0)			75111(ACTIN)	RGB(139,189,249)	UNKNOWN	SYBR	None
A6
A7	SE3	RGB(132,193,241)			122	RGB(244,165,230)	UNKNOWN	SYBR	None
A8	PE3	RGB(168,255,222)			122	RGB(244,165,230)	UNKNOWN	SYBR	None
A9	GY3	RGB(223,221,142)			122	RGB(244,165,230)	UNKNOWN	SYBR	None
A10	OV3	RGB(247,255,168)			122	RGB(244,165,230)	UNKNOWN	SYBR	None
A11	LIP3	RGB(180,255,0)			122	RGB(244,165,230)	UNKNOWN	SYBR	None
A12
B1	SE3	RGB(132,193,241)			75111(ACTIN)	RGB(139,189,249)	UNKNOWN	SYBR	None
B2	PE3	RGB(168,255,222)			75111(ACTIN)	RGB(139,189,249)	UNKNOWN	SYBR	None
B3	GY3	RGB(223,221,142)			75111(ACTIN)	RGB(139,189,249)	UNKNOWN	SYBR	None
B4	OV3	RGB(247,255,168)			75111(ACTIN)	RGB(139,189,249)	UNKNOWN	SYBR	None
B5	LIP3	RGB(180,255,0)			75111(ACTIN)	RGB(139,189,249)	UNKNOWN	SYBR	None
B6
B7	SE3	RGB(132,193,241)			122	RGB(244,165,230)	UNKNOWN	SYBR	None
B8	PE3	RGB(168,255,222)			122	RGB(244,165,230)	UNKNOWN	SYBR	None
B9	GY3	RGB(223,221,142)			122	RGB(244,165,230)	UNKNOWN	SYBR	None
B10	OV3	RGB(247,255,168)			122	RGB(244,165,230)	UNKNOWN	SYBR	None
B11	LIP3	RGB(180,255,0)			122	RGB(244,165,230)	UNKNOWN	SYBR	None
B12
C1	SE3	RGB(132,193,241)			75111(ACTIN)	RGB(139,189,249)	UNKNOWN	SYBR	None
C2	PE3	RGB(168,255,222)			75111(ACTIN)	RGB(139,189,249)	UNKNOWN	SYBR	None
C3	GY3	RGB(223,221,142)			75111(ACTIN)	RGB(139,189,249)	UNKNOWN	SYBR	None
C4	OV3	RGB(247,255,168)			75111(ACTIN)	RGB(139,189,249)	UNKNOWN	SYBR	None
C5	LIP3	RGB(180,255,0)			75111(ACTIN)	RGB(139,189,249)	UNKNOWN	SYBR	None
C6
C7	SE3	RGB(132,193,241)			122	RGB(244,165,230)	UNKNOWN	SYBR	None
C8	PE3	RGB(168,255,222)			122	RGB(244,165,230)	UNKNOWN	SYBR	None
C9	GY3	RGB(223,221,142)			122	RGB(244,165,230)	UNKNOWN	SYBR	None
C10	OV3	RGB(247,255,168)			122	RGB(244,165,230)	UNKNOWN	SYBR	None
C11	LIP3	RGB(180,255,0)			122	RGB(244,165,230)	UNKNOWN	SYBR	None
C12
D1	SE3	RGB(132,193,241)			75111(ACTIN)	RGB(139,189,249)	UNKNOWN	SYBR	None
D2	PE3	RGB(168,255,222)			75111(ACTIN)	RGB(139,189,249)	UNKNOWN	SYBR	None
D3	GY3	RGB(223,221,142)			75111(ACTIN)	RGB(139,189,249)	UNKNOWN	SYBR	None
D4	OV3	RGB(247,255,168)			75111(ACTIN)	RGB(139,189,249)	UNKNOWN	SYBR	None
D5	LIP3	RGB(180,255,0)			75111(ACTIN)	RGB(139,189,249)	UNKNOWN	SYBR	None
D6
D7	SE3	RGB(132,193,241)			122	RGB(244,165,230)	UNKNOWN	SYBR	None
D8	PE3	RGB(168,255,222)			122	RGB(244,165,230)	UNKNOWN	SYBR	None
D9	GY3	RGB(223,221,142)			122	RGB(244,165,230)	UNKNOWN	SYBR	None
D10	OV3	RGB(247,255,168)			122	RGB(244,165,230)	UNKNOWN	SYBR	None
D11	LIP3	RGB(180,255,0)			122	RGB(244,165,230)	UNKNOWN	SYBR	None
D12
E1	SE3	RGB(132,193,241)			626	RGB(208,243,98)	UNKNOWN	SYBR	None
E2	PE3	RGB(168,255,222)			626	RGB(208,243,98)	UNKNOWN	SYBR	None
E3	GY3	RGB(223,221,142)			626	RGB(208,243,98)	UNKNOWN	SYBR	None
E4	OV3	RGB(247,255,168)			626	RGB(208,243,98)	UNKNOWN	SYBR	None
E5	LIP3	RGB(180,255,0)			626	RGB(208,243,98)	UNKNOWN	SYBR	None
E6
E7	SE3	RGB(132,193,241)			391	RGB(255,191,168)	UNKNOWN	SYBR	None
E8	PE3	RGB(168,255,222)			391	RGB(255,191,168)	UNKNOWN	SYBR	None
E9	GY3	RGB(223,221,142)			391	RGB(255,191,168)	UNKNOWN	SYBR	None
E10	OV3	RGB(247,255,168)			391	RGB(255,191,168)	UNKNOWN	SYBR	None
E11	LIP3	RGB(180,255,0)			391	RGB(255,191,168)	UNKNOWN	SYBR	None
E12
F1	SE3	RGB(132,193,241)			626	RGB(208,243,98)	UNKNOWN	SYBR	None
F2	PE3	RGB(168,255,222)			626	RGB(208,243,98)	UNKNOWN	SYBR	None
F3	GY3	RGB(223,221,142)			626	RGB(208,243,98)	UNKNOWN	SYBR	None
F4	OV3	RGB(247,255,168)			626	RGB(208,243,98)	UNKNOWN	SYBR	None
F5	LIP3	RGB(180,255,0)			626	RGB(208,243,98)	UNKNOWN	SYBR	None
F6
F7	SE3	RGB(132,193,241)			391	RGB(255,191,168)	UNKNOWN	SYBR	None
F8	PE3	RGB(168,255,222)			391	RGB(255,191,168)	UNKNOWN	SYBR	None
F9	GY3	RGB(223,221,142)			391	RGB(255,191,168)	UNKNOWN	SYBR	None
F10	OV3	RGB(247,255,168)			391	RGB(255,191,168)	UNKNOWN	SYBR	None
F11	LIP3	RGB(180,255,0)			391	RGB(255,191,168)	UNKNOWN	SYBR	None
F12
G1	SE3	RGB(132,193,241)			626	RGB(208,243,98)	UNKNOWN	SYBR	None
G2	PE3	RGB(168,255,222)			626	RGB(208,243,98)	UNKNOWN	SYBR	None
G3	GY3	RGB(223,221,142)			626	RGB(208,243,98)	UNKNOWN	SYBR	None
G4	OV3	RGB(247,255,168)			626	RGB(208,243,98)	UNKNOWN	SYBR	None
G5	LIP3	RGB(180,255,0)			626	RGB(208,243,98)	UNKNOWN	SYBR	None
G6
G7	SE3	RGB(132,193,241)			391	RGB(255,191,168)	UNKNOWN	SYBR	None
G8	PE3	RGB(168,255,222)			391	RGB(255,191,168)	UNKNOWN	SYBR	None
G9	GY3	RGB(223,221,142)			391	RGB(255,191,168)	UNKNOWN	SYBR	None
G10	OV3	RGB(247,255,168)			391	RGB(255,191,168)	UNKNOWN	SYBR	None
G11	LIP3	RGB(180,255,0)			391	RGB(255,191,168)	UNKNOWN	SYBR	None
G12
H1	SE3	RGB(132,193,241)			626	RGB(208,243,98)	UNKNOWN	SYBR	None
H2	PE3	RGB(168,255,222)			626	RGB(208,243,98)	UNKNOWN	SYBR	None
H3	GY3	RGB(223,221,142)			626	RGB(208,243,98)	UNKNOWN	SYBR	None
H4	OV3	RGB(247,255,168)			626	RGB(208,243,98)	UNKNOWN	SYBR	None
H5	LIP3	RGB(180,255,0)			626	RGB(208,243,98)	UNKNOWN	SYBR	None
H6
H7	SE3	RGB(132,193,241)			391	RGB(255,191,168)	UNKNOWN	SYBR	None
H8	PE3	RGB(168,255,222)			391	RGB(255,191,168)	UNKNOWN	SYBR	None
H9	GY3	RGB(223,221,142)			391	RGB(255,191,168)	UNKNOWN	SYBR	None
H10	OV3	RGB(247,255,168)			391	RGB(255,191,168)	UNKNOWN	SYBR	None
H11	LIP3	RGB(180,255,0)			391	RGB(255,191,168)	UNKNOWN	SYBR	None
H12

## Sheet: Results
Block Type	96fast
Chemistry	SYBR_GREEN
Experiment File Name	D:\vx\data\WeChat Files\wxid_h91xm8xuxfc221\FileStorage\File\2023-09\hy\hy\0702HY3.eds
Experiment Run End Time	2023-07-02 18:36:28 下午 GMT+08:00
Instrument Type	sds7500fast
Passive Reference	ROX
Well	Sample Name	Target Name	Task	Reporter	Quencher	RQ	RQ Min	RQ Max	Cт	Cт Mean	Cт SD	ΔCт	ΔCт Mean	ΔCт SE	HK Control ΔCт Mean	HK Control ΔCт SE	ΔΔCт	Automatic Ct Threshold	Ct Threshold	Automatic Baseline	Baseline Start	Baseline End	Efficiency	Tm1	Tm2	Tm3	Comments	HIGHSD	NOAMP	EXPFAIL	THOLDFAIL
A1	SE3	75111(ACTIN)	UNKNOWN	SYBR	None				34.9651	34.2134	1.41957							TRUE	0.0703118	TRUE	3	33	1	79.521				Y	N	N	N
A2	PE3	75111(ACTIN)	UNKNOWN	SYBR	None				32.6338	32.3676	0.376422							TRUE	0.0703118	TRUE	3	30	1	80.0812				N	N	N	N
A4	OV3	75111(ACTIN)	UNKNOWN	SYBR	None				29.8762	30.0598	0.259638							TRUE	0.0703118	TRUE	3	28	1	80.6414				N	N	N	N
A7	SE3	122	UNKNOWN	SYBR	None	1	0.290422	3.44327	31.5737	31.3547	0.33246		-2.85877	0.728991			0	TRUE	0.268731	TRUE	3	28	1	81.7619				N	N	N	N
A8	PE3	122	UNKNOWN	SYBR	None	0.673557	0.389455	1.16491	30.3449	30.079	0.201841		-2.28865	0.284661			0.570127	TRUE	0.268731	TRUE	3	26	1	81.7619				N	N	N	N
A9	GY3	122	UNKNOWN	SYBR	None	0.515217	0.342172	0.775776	27.9758	27.5146	0.402008		-1.90203	0.212668			0.956747	TRUE	0.268731	TRUE	3	24	1	81.5751				N	N	N	N
A10	OV3	122	UNKNOWN	SYBR	None	0.387669	0.215139	0.698559	28.4955	28.5681	0.102764		-1.49167	0.197449			1.3671	TRUE	0.268731	TRUE	3	24	1	81.7619				N	N	N	N
A11	LIP3	122	UNKNOWN	SYBR	None	0.137238	0.0651596	0.289048	30.0888	29.6562	0.397346		0.00647449	0.387052			2.86525	TRUE	0.268731	TRUE	3	26	1	81.5751				N	N	N	N
B1	SE3	75111(ACTIN)	UNKNOWN	SYBR	None				35.7206	34.2134	1.41957							TRUE	0.0703118	TRUE	3	33	1	79.7077				Y	N	N	N
B2	PE3	75111(ACTIN)	UNKNOWN	SYBR	None				32.1015	32.3676	0.376422							TRUE	0.0703118	TRUE	3	30	1	80.268				N	N	N	N
B3	GY3	75111(ACTIN)	UNKNOWN	SYBR	None				29.4861	29.4166	0.0982338							TRUE	0.0703118	TRUE	3	27	1	80.4547				N	N	N	N
B7	SE3	122	UNKNOWN	SYBR	None	1	0.290422	3.44327	31.6967	31.3547	0.33246		-2.85877	0.728991			0	TRUE	0.268731	TRUE	3	28	1	81.9486				N	N	N	N
B8	PE3	122	UNKNOWN	SYBR	None	0.673557	0.389455	1.16491	29.9807	30.079	0.201841		-2.28865	0.284661			0.570127	TRUE	0.268731	TRUE	3	26	1	82.1354				N	N	N	N
B9	GY3	122	UNKNOWN	SYBR	None	0.515217	0.342172	0.775776	27.6343	27.5146	0.402008		-1.90203	0.212668			0.956747	TRUE	0.268731	TRUE	3	22	1	81.9486				N	N	N	N
B11	LIP3	122	UNKNOWN	SYBR	None	0.137238	0.0651596	0.289048	29.8778	29.6562	0.397346		0.00647449	0.387052			2.86525	TRUE	0.268731	TRUE	3	26	1	81.7619				N	N	N	N
C1	SE3	75111(ACTIN)	UNKNOWN	SYBR	None				33.6575	34.2134	1.41957							TRUE	0.0703118	TRUE	3	31	1	80.0812				Y	N	N	N
C3	GY3	75111(ACTIN)	UNKNOWN	SYBR	None				29.3472	29.4166	0.0982338							TRUE	0.0703118	TRUE	3	27	1	80.6414				N	N	N	N
C4	OV3	75111(ACTIN)	UNKNOWN	SYBR	None				30.2434	30.0598	0.259638							TRUE	0.0703118	TRUE	3	27	1	80.8282				N	N	N	N
C5	LIP3	75111(ACTIN)	UNKNOWN	SYBR	None				29.9819	29.6497	0.469763							TRUE	0.0703118	TRUE	3	27	1	80.8282				N	N	N	N
C7	SE3	122	UNKNOWN	SYBR	None	1	0.290422	3.44327	31.0065	31.3547	0.33246		-2.85877	0.728991			0	TRUE	0.268731	TRUE	3	26	1	82.3221				N	N	N	N
C8	PE3	122	UNKNOWN	SYBR	None	0.673557	0.389455	1.16491	29.8772	30.079	0.201841		-2.28865	0.284661			0.570127	TRUE	0.268731	TRUE	3	25	1	82.1354				N	N	N	N
C9	GY3	122	UNKNOWN	SYBR	None	0.515217	0.342172	0.775776	27.4352	27.5146	0.402008		-1.90203	0.212668			0.956747	TRUE	0.268731	TRUE	3	22	1	82.3221				N	N	N	N
C10	OV3	122	UNKNOWN	SYBR	None	0.387669	0.215139	0.698559	28.6408	28.5681	0.102764		-1.49167	0.197449			1.3671	TRUE	0.268731	TRUE	3	23	1	83.0691				N	N	N	N
C11	LIP3	122	UNKNOWN	SYBR	None	0.137238	0.0651596	0.289048	29.4372	29.6562	0.397346		0.00647449	0.387052			2.86525	TRUE	0.268731	TRUE	3	24	1	81.9486				N	N	N	N
D1	SE3	75111(ACTIN)	UNKNOWN	SYBR	None				32.5105	34.2134	1.41957							TRUE	0.0703118	TRUE	3	30	1	80.268				Y	N	N	N
D5	LIP3	75111(ACTIN)	UNKNOWN	SYBR	None				29.3175	29.6497	0.469763							TRUE	0.0703118	TRUE	3	26	1	80.8282				N	N	N	N
D7	SE3	122	UNKNOWN	SYBR	None	1	0.290422	3.44327	31.1417	31.3547	0.33246		-2.85877	0.728991			0	TRUE	0.268731	TRUE	3	26	1	82.3221				N	N	N	N
D8	PE3	122	UNKNOWN	SYBR	None	0.673557	0.389455	1.16491	30.1131	30.079	0.201841		-2.28865	0.284661			0.570127	TRUE	0.268731	TRUE	3	25	1	82.3221				N	N	N	N
D9	GY3	122	UNKNOWN	SYBR	None	0.515217	0.342172	0.775776	27.0131	27.5146	0.402008		-1.90203	0.212668			0.956747	TRUE	0.268731	TRUE	3	22	1	82.3221				N	N	N	N
E7	SE3	391	UNKNOWN	SYBR	None	1	0.23538	4.24845	35.1491	34.9017	0.349836		0.688302	0.751657			0	TRUE	0.182306	TRUE	3	30	1	83.0691				N	N	N	N
E8	PE3	391	UNKNOWN	SYBR	None	2.47706	0.952782	6.43989	31.9256	31.7473	0.252133		-0.620324	0.320363			-1.30863	TRUE	0.182306	TRUE	3	27	1	83.0691				N	N	N	N
E9	GY3	391	UNKNOWN	SYBR	None	0.414499	0.262803	0.653756	31.2056	31.3755	0.336948		1.95886	0.206566			1.27056	TRUE	0.182306	TRUE	3	25	1	83.2558				N	N	N	N
E10	OV3	391	UNKNOWN	SYBR	None	5.44679	2.90107	10.2264	27.9197	28.3027	0.378864		-1.75711	0.285573			-2.44541	TRUE	0.182306	TRUE	3	23	1	83.0691				N	N	N	N
E11	LIP3	391	UNKNOWN	SYBR	None	0.193058	0.0964415	0.386465	32.492	32.7109	0.280893		3.0612	0.360643			2.3729	TRUE	0.182306	TRUE	3	28	1	83.0691				N	N	N	N
F8	PE3	391	UNKNOWN	SYBR	None	2.47706	0.952782	6.43989	31.569	31.7473	0.252133		-0.620324	0.320363			-1.30863	TRUE	0.182306	TRUE	3	27	1	83.0691				N	N	N	N
F9	GY3	391	UNKNOWN	SYBR	None	0.414499	0.262803	0.653756	31.1573	31.3755	0.336948		1.95886	0.206566			1.27056	TRUE	0.182306	TRUE	3	26	1	83.0691				N	N	N	N
F10	OV3	391	UNKNOWN	SYBR	None	5.44679	2.90107	10.2264	28.3112	28.3027	0.378864		-1.75711	0.285573			-2.44541	TRUE	0.182306	TRUE	3	24	1	83.0691				N	N	N	N
F11	LIP3	391	UNKNOWN	SYBR	None	0.193058	0.0964415	0.386465	32.4446	32.7109	0.280893		3.0612	0.360643			2.3729	TRUE	0.182306	TRUE	3	28	1	82.8823				N	N	N	N
G7	SE3	391	UNKNOWN	SYBR	None	1	0.23538	4.24845	34.6544	34.9017	0.349836		0.688302	0.751657			0	TRUE	0.182306	TRUE	3	31	1	82.6956				N	N	N	N
G9	GY3	391	UNKNOWN	SYBR	None	0.414499	0.262803	0.653756	31.7636	31.3755	0.336948		1.95886	0.206566			1.27056	TRUE	0.182306	TRUE	3	27	1	82.8823				N	N	N	N
G10	OV3	391	UNKNOWN	SYBR	None	5.44679	2.90107	10.2264	28.6773	28.3027	0.378864		-1.75711	0.285573			-2.44541	TRUE	0.182306	TRUE	3	24	1	82.8823				N	N	N	N
G11	LIP3	391	UNKNOWN	SYBR	None	0.193058	0.0964415	0.386465	32.9465	32.7109	0.280893		3.0612	0.360643			2.3729	TRUE	0.182306	TRUE	3	28	1	82.6956				N	N	N	N
H11	LIP3	391	UNKNOWN	SYBR	None	0.193058	0.0964415	0.386465	32.9605	32.7109	0.280893		3.0612	0.360643			2.3729	TRUE	0.182306	TRUE	3	28	1	82.6956				N	N	N	N
Analysis Type	Singleplex
Endogenous Control	75111(ACTIN)
RQ Min/Max Confidence Level	95.0
Reference Sample	SE3

## Sheet: Raw Data
Block Type	96fast
Chemistry	SYBR_GREEN
Experiment File Name	D:\vx\data\WeChat Files\wxid_h91xm8xuxfc221\FileStorage\File\2023-09\hy\hy\0702HY3.eds
Experiment Run End Time	2023-07-02 18:36:28 下午 GMT+08:00
Instrument Type	sds7500fast
Passive Reference	ROX
Well	Cycle	1	2	3	4	5
A1	1	0	0	1126.57	62326.3	1867.67
A2	1	0	0	2983.67	63906.3	2546.06
A3	1	0	0	3650.86	58711.6	2429.65
A4	1	3210.42	0	4819.4	57860.5	2916.02
A5	1	0	0	4978.08	54534.9	2826.23
A6	1	0	0	0	0	275.37
A7	1	0	511.073	5896.39	60205.4	3025.56
A8	1	0	351.438	5896.41	63188.4	3366.96
A9	1	0	576.578	6086.37	66392.5	3273.71
A10	1	0	658.138	6067.33	71607.8	3386.45
A11	1	0	906.046	6340.59	75468.8	3237.81
A12	1	0	0	0	628.772	856.13
B1	1	0	0	4176.04	67212.7	3056.27
B2	1	0	0	4728.67	70044	2832.82
B3	1	0	0	5049.92	62416.7	2546
B4	1	0	0	5465.88	61850.5	2725.93
B5	1	0	0	6127.49	61385.4	3229.24
B6	1	0	0	0	0	670.755
B7	1	0	476.937	6682.05	63672.4	2823.81
B8	1	0	525.465	7050.68	66412	2746.92
B9	1	0	1815.63	7942.1	74240.9	4536.39
B10	1	0	1543.07	7730.48	79752.3	3296.71
B11	1	0	502.112	7395.14	87004.4	3628.39
B12	1	847.555	2083.9	962.459	1785.37	2561.61
C1	1	0	0	4873.73	72602	3307.33
C2	1	0	0	5826.43	74915	3357.18
C3	1	0	613.673	6413.06	67605.1	2946.26
C4	1	0	787.608	7397.18	70371.9	3572.23
C5	1	0	424.788	7189.95	67857.1	3690.73
C6	1	0	0	0	0	243.898
C7	1	620.781	1970.54	8017.82	77407.1	5527.64
C8	1	0	1400.96	9495.8	78669.6	4287.21
C9	1	0	1707.92	10154.5	85514.9	5390.12
C10	1	40755.2	32579.9	34871.6	151113	72239.8
C11	1	0	1358.3	9038.32	95292.4	4370.61
C12	1	0	0	0	0	37.8357
D1	1	0	0	4862.83	68525.6	3208.14
D2	1	0	0	6018.77	68375.8	2744.39
D3	1	0	254.333	6423.18	66043.5	3280.07
D4	1	0	892.754	7722.48	69322.5	2659.58
D5	1	0	743.482	9049.25	78056.3	3048.8
D6	1	0	0	0	0	0
D7	1	0	0	6432.08	83907.6	3089.74
D8	1	0	761.812	10593.6	86443.3	4088.65
D9	1	14939.4	5465.31	12046.9	87397.5	4690.88
D10	1	670.376	2356.89	9890.71	91784.4	6037.11
D11	1	9014.69	5663.43	11104.5	107040	5031.36
D12	1	0	0	0	0	260.201
E1	1	0	273.461	6025.07	77117.8	4280.31
E2	1	0	116.921	6639.31	71522.1	3520.04
E3	1	0	171.901	7347.31	69650.2	3281.12
E4	1	0	115.342	7841.61	67013.8	2717.08
E5	1	0	690.71	8995.4	74598.2	3343.27
E6	1	0	0	0	0	0
E7	1	0	760.727	11592.2	91992	3760.45
E8	1	0	1025.18	11179.7	89204.5	4254.59
E9	1	0	1619.5	10735.7	89041.7	6076.93
E10	1	0	1230.45	9909.59	91185.5	4427.81
E11	1	0	2188.79	11674.9	111555	5602.55
E12	1	0	0	0	308.422	463.603
F1	1	0	0	6442.62	83539	4045.48
F2	1	0	536.459	7005.89	73848.6	6513.29
F3	1	0	142.325	7711.16	72929.8	3369.9
F4	1	0	474.415	8476.65	71238.8	3426.44
F5	1	0	576.589	8463.79	70198.1	3192.31
F6	1	0	0	0	0	0
F7	1	0	595.152	9543.4	81043.6	3320.57
F8	1	0	891.806	9795.1	84351.8	4747.6
F9	1	0	1658.23	11505.7	96822.8	5945.6
F10	1	0	1123.33	11136	105183	4907.19
F11	1	0	1019.65	10390	107340	4829.85
F12	1	0	0	0	0	0
G1	1	0	18.1799	6937.37	86337.2	4611.48
G2	1	0	104.147	7096.72	81210	3591.41
G3	1	0	647.037	7967.24	76189.2	4100.69
G4	1	0	772.387	8029.54	71392.5	3910.73
G5	1	0	0	509.479	66672.8	1601.14
G6	1	0	0	0	0	0
G7	1	0	755.069	9707.63	80174.9	4270.16
G8	1	0	0	8824.48	83410.9	3981.62
G9	1	161.678	1794.55	10766.2	95295.5	6826.03
G10	1	0	1329.85	10322.3	102008	4656.75
G11	1	0	1209.75	10378.8	116423	5169.99
G12	1	0	0	0	0	375.299
H1	1	0	634.326	7135.8	86194.8	5351.48
H2	1	0	557.475	7940.08	89103.5	6469.43
H3	1	0	560.217	8650.68	83957	5756.32
H4	1	0	458.506	8043.57	76735.4	4324.56
H5	1	0	385.713	8601.3	77986.9	4042.65
H6	1	0	0	0	0	0
H7	1	0	848.042	9754.88	87765.3	4305.09
H8	1	0	1528.89	9468.58	87764.8	5272.1
H9	1	0	1542.5	10646.2	102707	5730.39
H10	1	0	1383.52	10126	108574	6149.08
H11	1	0	2306.72	10477.3	119453	7025.97
H12	1	0	0	0	0	0
A1	2	0	0	1429.82	62216.8	1993.06
A2	2	0	0	2817.51	63820	2395.26
A3	2	0	0	3686.47	58674.1	2605.58
A4	2	2492.75	0	4677.25	57992.3	2665.48
A5	2	0	0	4940.6	54779.8	2626.05
A6	2	0	0	0	0	111.403
A7	2	0	406.485	5805.88	60301.8	2939.49
A8	2	0	462.258	5870.25	63094.1	2957.58
A9	2	0	582.303	6063.35	66551.8	3133.91
A10	2	0	446.56	5948.12	71484.2	3549.92
A11	2	0	654.96	5992.08	75028.9	3701.58
A12	2	0	0	0	371.15	969.375
B1	2	0	0	3897.08	67588.9	3427.48
B2	2	0	0	4531.64	70044	3261.21
B3	2	0	0	5055.05	62277.9	2552.07
B4	2	0	0	5485.87	61925.8	2943.44
B5	2	0	6.21657	6059.34	62393.3	2969.37
B6	2	0	0	0	0	1029.32
B7	2	0	487.151	6820.8	64263.8	3136.12
B8	2	0	408.695	7028.46	67099.1	2891.97
B9	2	0	1632.45	8121.56	74819.5	4650.37
B10	2	0	1306.95	7539.83	79971.8	3391.95
B11	2	0	596.871	7571.52	87011.9	3673.33
B12	2	6390.56	3373.12	1131.34	2946.08	2832.44
C1	2	0	0	4814.07	72529.5	3258.74
C2	2	0	0	5751.78	75109.3	3157.36
C3	2	0	659.968	6602.19	67440.9	3337.67
C4	2	0	727.815	7531.11	70625.7	3422.65
C5	2	0	435.87	7335.71	70180.9	3752.59
C6	2	0	0	0	0	418.469
C7	2	900.018	1922.34	7886.44	77885.8	5733.5
C8	2	0	1292.15	9309.88	80409.5	4016.28
C9	2	0	2005.31	10417.6	86936.6	5440.6
C10	2	41117.8	32953.1	34707.9	151385	71814.6
C11	2	0	1312.62	9196.75	94994.4	4110.93
C12	2	0	0	0	0	298.181
D1	2	0	0	4765.98	68529.9	3382.51
D2	2	0	367.121	5956.76	68456.1	2580.51
D3	2	0	176.973	6363.62	64756	3252.68
D4	2	0	687.131	7562.85	69319.4	3114.85
D5	2	0	1013.33	8956.83	77633.1	2747.36
D6	2	0	0	0	0	0
D7	2	0	0	5989.14	83327.9	3239.77
D8	2	0	987.274	10557.9	86090.1	4309.9
D9	2	15328.9	5668.18	12176.5	87399.4	4802.77
D10	2	1262.14	2457.24	9890.71	90836.3	5777.92
D11	2	8203.23	5428.75	10898.4	106690	5220.26
D12	2	0	0	0	0	544.545
E1	2	0	476.253	5816.05	76541.7	4255.04
E2	2	0	173.133	6520.14	71476.8	3320.83
E3	2	0	291.306	7288.6	69661.5	3248.36
E4	2	0	353.847	7510.06	67463.1	2876.91
E5	2	0	610.175	9044.23	74946.3	3459.19
E6	2	0	0	0	0	45.7169
E7	2	0	1159.57	11350.6	90873.9	3868.08
E8	2	0	963.392	11113.9	89105.1	4000.43
E9	2	0	1834.75	10632.8	90651.9	6413.54
E10	2	0	1277.74	9947.85	90948.4	4540.45
E11	2	519.999	2058.2	11582.9	111453	5497.54
E12	2	0	0	0	0	281.995
F1	2	0	0	6320.71	83270.1	4092.18
F2	2	0	596.343	6686.56	72806.4	6201.43
F3	2	0	357.906	7761.3	73308.6	3694.32
F4	2	0	734.713	8061.29	70790.9	4032.21
F5	2	0	465.023	8256.66	69823.1	3155.1
F6	2	0	0	0	0	0
F7	2	0	710.951	9794.69	80836.4	3790.1
F8	2	0	1068.07	9556.39	84243.6	4876.27
F9	2	0	1812.72	11232.3	96270.5	5989.52
F10	2	0	1023.44	11326	104487	4945.09
F11	2	0	1386.17	10480.5	107037	4993.25
F12	2	0	0	0	0	0
G1	2	0	26.4435	6864.65	85946.1	4371.08
G2	2	0	0	7289.02	80650.8	4206.18
G3	2	0	555.078	7496.26	72236.1	3861.44
G4	2	0	872.247	8140.23	71118.2	3675.76
G5	2	0	0	122.073	67799.4	1603.14
G6	2	0	0	0	0	0
G7	2	0	712.076	9620.73	80774.2	4316.76
G8	2	0	0	8690.38	84594.6	3920.29
G9	2	0	2001.85	10644.7	95649.8	6626.38
G10	2	0	1149.65	10122.6	101250	5127.44
G11	2	0	1216.75	10476.6	115866	5570.46
G12	2	0	0	0	0	134.853
H1	2	0	664.06	6940.17	86462.6	5265.75
H2	2	0	376.366	8140.35	88398.9	6136.32
H3	2	0	636.557	8189.11	83052.4	5162.69
H4	2	0	208.321	7885.42	76651.5	3931.77
H5	2	0	426.665	8620.36	77875.5	3901.41
H6	2	0	0	0	0	0
H7	2	0	722.733	9585.9	87166.3	4166.94
H8	2	0	1404.57	9409.43	86884.3	5190.16
H9	2	0	1450.83	10297.2	102189	5880.94
H10	2	0	1353.81	9980.45	107826	6162.6
H11	2	0	2530.56	10423	118058	7418.19
H12	2	0	0	0	0	0
A1	3	0	0	1428.36	61767.3	2456.7
A2	3	0	0	2872.1	63229.2	2399.94
A3	3	0	0	3684.44	58547.2	2970.58
A4	3	3440.59	0	4731.57	58360.3	3020.04
A5	3	0	0	5124.73	54963.5	2810.71
A6	3	0	0	0	0	67.4697
A7	3	0	574.123	6004.26	60003.5	2924.25
A8	3	0	452.391	5945.66	63009.1	3229.47
A9	3	0	678.808	5978.67	66047.4	3292.02
A10	3	0	666.564	6096.2	71607.8	3388.35
A11	3	0	939.168	6258.65	75377	3930.79
A12	3	0	0	0	179.025	1171.71
B1	3	0	0	3884.59	66796.7	3459.1
B2	3	0	0	4733.5	70257.8	2894.87
B3	3	0	0	4732.89	62408.5	2533.88
B4	3	0	60.1263	5416.38	61896.3	2837.04
B5	3	0	0	5903.04	62021.2	3343.72
B6	3	0	0	0	0	724.581
B7	3	0	605.011	6817.56	64663.9	3002.74
B8	3	0	572.653	6969.24	67294.9	3001.58
B9	3	0	1819.87	8029.66	75025.4	4632.83
B10	3	0	1373.36	7440.74	79992.5	3494.97
B11	3	0	693.808	7373.63	87148.9	3935.32
B12	3	8523.01	3667.56	1193.12	3483.55	3303.76
C1	3	0	0	4690.37	72143.6	3192.99
C2	3	0	0	5832.76	74995.2	2981.12
C3	3	0	550.153	6697.85	67851.8	3471.69
C4	3	0	911.316	7416.16	71209.7	3587.81
C5	3	0	557.766	7451.94	69569	3798.27
C6	3	0	0	0	0	285.661
C7	3	900.018	2114.34	8123.25	77578.2	5835.6
C8	3	0	1424.76	9524.88	80111.2	4419.59
C9	3	0	1917.09	10138.5	87303.8	5593.91
C10	3	41630.2	32977.5	34979.1	152051	72650.9
C11	3	0	1331.11	9008.34	95012.2	4485.43
C12	3	0	0	0	159.058	378.357
D1	3	0	0	4762.79	68436.1	3347.85
D2	3	0	214.154	5729.74	69485	3126.76
D3	3	0	317.916	6058.42	64033.5	3159.96
D4	3	0	767.727	7577.65	68915.1	2744.16
D5	3	0	926.794	9176.32	76979.3	3292.82
D6	3	0	0	0	0	0
D7	3	0	0	5950.03	83000.3	3301.55
D8	3	0	881.589	10498.4	85749.5	4068.7
D9	3	16122.2	5619.11	11807.2	87295.5	4533.65
D10	3	1264.79	2511.48	9637.38	90385.5	5834.19
D11	3	7882.97	4997.68	11125.4	106730	5000.38
D12	3	0	0	0	0	511.461
E1	3	0	636.028	5880.88	76292.7	3910.01
E2	3	0	86.5665	6532.17	71378.3	3513.47
E3	3	0	457.031	6926.08	69430.2	3423.42
E4	3	0	102.635	8006.88	67716.5	3102.26
E5	3	0	667.971	8611.6	74176.5	3347.16
E6	3	0	0	0	0	0
E7	3	0	1009.76	11308.2	90288.9	4041.66
E8	3	0	1472.71	11084.8	88712.8	4119.48
E9	3	0	1758.08	10621.5	90722.2	6358.7
E10	3	0	1110.83	9748.14	90833.4	4591.14
E11	3	1028.72	2041.46	11477.7	111458	5909.91
E12	3	0	0	0	383.517	717.307
F1	3	0	0	6222.76	83029	4124.02
F2	3	0	363.046	6753.08	72650.5	6373.49
F3	3	0	504.418	7697.58	73153.3	3551.16
F4	3	0	664.39	8116.67	71432.2	3881.55
F5	3	0	607.196	8405.18	69442.1	2972.05
F6	3	0	0	0	0	0
F7	3	0	633.752	9358.63	80000.5	3591.48
F8	3	0	854.284	9454.47	83624.7	4887.89
F9	3	354.204	1893.24	11386.2	96004.9	5876.86
F10	3	0	1126.16	11103.6	103669	5068.29
F11	3	0	1091.58	10170.6	106896	5107.51
F12	3	0	0	0	0	0
G1	3	0	423.096	6752.53	85262.5	4653.81
G2	3	0	91.9741	7004.47	80289.1	3942.35
G3	3	0	839.818	7282.17	72277.7	3713.79
G4	3	0	818.241	8167.91	71072.5	3866.36
G5	3	0	0	64.5677	64127.3	1401.24
G6	3	0	0	0	0	0
G7	3	0	788.21	9403.03	80744	4070.04
G8	3	0	0	8604.73	84346.9	4261.52
G9	3	438.595	1952.03	11091.1	96273.2	6745.63
G10	3	0	1191.09	10243.2	100570	4978.07
G11	3	0	1263.42	10548.2	115730	5824.24
G12	3	0	0	0	0	323.139
H1	3	0	557.018	7167.52	85494.3	5431.95
H2	3	0	254.684	7985.47	87338.8	6194.03
H3	3	0	665.919	8239.5	82552.6	5545.03
H4	3	0	368.798	7912.11	76690	4451.26
H5	3	0	457.141	8281.04	77998.4	4001.61
H6	3	0	0	0	0	0
H7	3	0	654.784	9478.28	86919.1	4438.79
H8	3	0	1361.72	9357.04	86960.1	5212.13
H9	3	0	1411.54	10475.4	101970	5988.48
H10	3	0	1364.42	10057.4	106847	6076.3
H11	3	0	2497.05	10582.4	118684	7210.96
H12	3	0	0	0	0	0
A1	4	0	0	1760.91	61827.8	2787.66
A2	4	0	0	2816.32	63121.9	2451.37
A3	4	0	0	3868.61	58520.8	2609.62
A4	4	2853.59	0	4720.71	57721.3	3124.05
A5	4	0	0	4800.47	54860.9	2858.92
A6	4	0	0	0	0	308.321
A7	4	0	413.161	5971.82	59922.4	2932.63
A8	4	0	529.054	5691.73	62373	3163.82
A9	4	0	556.95	5755.87	65950.3	3025.73
A10	4	0	676.862	5903.42	71817.5	3456.78
A11	4	0	668.85	5936.07	74676.6	3578.41
A12	4	0	0	0	526.887	964.845
B1	4	0	0	3973.41	66653.9	3169.01
B2	4	0	0	4535.27	69496.5	2983.17
B3	4	0	0	4743.15	61924	2782.51
B4	4	0	0	5318.33	61333.1	3194.85
B5	4	0	0	5802.17	61153.9	3278.3
B6	4	0	0	0	0	857.904
B7	4	0	618.368	6765.63	64610.2	2796.16
B8	4	0	525.465	6774.28	66847.2	2859
B9	4	0	1964.03	8007.99	74868.2	4869.56
B10	4	0	1385.35	7382.22	79818.2	3194.66
B11	4	0	822.331	7474.73	86709.1	3859.68
B12	4	8267.05	3554.64	1033.85	2660.19	2832.44
C1	4	0	0	5116.76	72030.4	3341.63
C2	4	0	106.345	5779.62	74659.3	3486.25
C3	4	0	858.066	6888.07	67069.8	3302.57
C4	4	0	983.479	7654.5	70712.7	3418.49
C5	4	0	422.941	7570.07	69572.8	3789.71
C6	4	0	0	0	0	0
C7	4	883.094	2099.08	7895.65	77493.9	5594.04
C8	4	0	1258.99	9269.35	80099.8	4279.27
C9	4	0	1968.02	10108.6	87021.9	5447.14
C10	4	40936	33008.3	34966.7	151481	72689.8
C11	4	0	1322.41	8867.03	94725.7	4364.18
C12	4	0	0	0	0	226.113
D1	4	0	0	4705.31	68035	3262.76
D2	4	0	0	5848.23	68228.7	3167.19
D3	4	0	145.182	6097.76	63483.4	3284.29
D4	4	0	771.86	7678.08	68120.1	2978.06
D5	4	0	890.504	9115.67	76416.5	3101.43
D6	4	0	1409.37	0	893.872	301.929
D7	4	0	0	6022.79	82676.3	3128.58
D8	4	0	1142.28	10397.8	84906	4114.04
D9	4	15589.8	5699.32	12081.8	86591.1	4361.95
D10	4	1777.95	2289.99	9684.76	89919.5	6085.08
D11	4	7383.52	4686.46	11481	106421	4985.39
D12	4	0	0	0	0	382.702
E1	4	0	488.543	5941.85	75468.6	4288.08
E2	4	0	387.863	6699.44	71241.3	3201.53
E3	4	0	185.283	6979.63	68884.1	3566.74
E4	4	0	140.757	7695.25	67339.8	3136.01
E5	4	0	769.351	8913.36	73997.5	3495.23
E6	4	0	0	0	0	0
E7	4	0	993.226	10999.9	89326.9	3980.57
E8	4	0	1259.24	11091.6	88322.4	4230.03
E9	4	0	1674.01	10775.4	90311.6	6514.72
E10	4	0	1306.48	9735.08	89984	4672.81
E11	4	303.427	2307.1	11464.6	111275	5855.22
E12	4	0	0	0	396.032	715.482
F1	4	0	45.3485	6170.67	83135.2	4057.16
F2	4	0	679.931	6843.8	72464.8	6162
F3	4	0	354.767	7451.06	72665.3	3585.15
F4	4	0	650.746	8133.71	71267.4	3856.44
F5	4	0	374.19	7999.02	69133.1	3381.4
F6	4	0	0	0	0	0
F7	4	0	680.43	9411.29	79808.7	3874.3
F8	4	0	846.431	9586.79	83004.1	4707.38
F9	4	0	1657.29	11171.1	95202.4	6010.53
F10	4	0	1252.44	11095.1	102969	5166.85
F11	4	0	1398.73	10423.9	105862	4720.16
F12	4	0	0	0	0	0
G1	4	0	259.477	6485.89	85022.5	4420.97
G2	4	0	85.2113	7213.66	79906.8	3953.71
G3	4	0	857.546	7421.6	71798	3595.24
G4	4	0	851.867	7879.89	70568.6	3519.46
G5	4	0	0	0	63787.7	1394.25
G6	4	0	0	0	0	0
G7	4	0	840.16	9341.75	80398.9	4541.56
G8	4	0	0	8609.92	83819.4	3972.98
G9	4	295.837	1893.31	10786	95373.3	6790.8
G10	4	0	1219.03	10150.5	100084	4985.94
G11	4	0	1424.41	10427.7	115732	5742.75
G12	4	0	0	0	0	0
H1	4	0	802.819	6931.36	85215.9	5244.76
H2	4	0	465.505	7843.95	85923.1	5716.65
H3	4	0	825.645	8152.46	81811.9	5627.76
H4	4	0	243.207	8013.91	76048.4	4418.12
H5	4	0	222.856	8478.34	77478.8	3833.65
H6	4	0	0	0	0	0
H7	4	0	599.189	9483.62	86956.1	4341.63
H8	4	0	1363.4	9513.36	86901.3	5029.66
H9	4	0	1627.62	10498.8	101473	6038.98
H10	4	0	1286.97	10075.1	106324	6176.11
H11	4	0	2522.18	10685.1	118047	7171.15
H12	4	0	0	0	0	0
A1	5	0	0	1564.6	61796.1	2361.93
A2	5	0	0	2802.08	62856.2	2459.55
A3	5	0	0	3838.09	58103.6	2272.93
A4	5	3147.09	0	4582.18	57788.2	2710.71
A5	5	0	0	4828.98	54649.9	2857.28
A6	5	0	0	0	0	250.265
A7	5	0	685.387	5700.28	59609.6	2998.9
A8	5	0	578.392	5852.55	62469.7	2977.66
A9	5	0	782.674	6024.71	65888.9	3099.79
A10	5	0	679.67	6091.54	71365.3	3541.37
A11	5	0	769.284	5901.84	74291	3597.69
A12	5	0	0	0	352.229	620.581
B1	5	0	0	3849.9	66728	3399.98
B2	5	0	0	4751.64	69567.8	2708.72
B3	5	0	0	4908.34	62140.2	2376.2
B4	5	0	3.7579	5346.89	61460.8	3330.44
B5	5	0	39.9637	5900.31	61385.4	3262.85
B6	5	0	0	0	0	1030.98
B7	5	0	520.152	6639.05	64363	3023.88
B8	5	0	597.446	6907.54	66863.8	2895.27
B9	5	0	1981.84	7916.09	74308.7	4448.71
B10	5	0	1495.11	7160.44	79357.5	3239.36
B11	5	0	481.418	7370.4	86429.8	3594.41
B12	5	7105.9	3085.84	915.778	2675.91	2857.88
C1	5	0	348.066	4784.96	71614	3174.41
C2	5	0	242.16	6227.51	74673.1	3221.9
C3	5	0	842.993	6351.11	66997.9	3210.04
C4	5	0	975.231	7646.07	70673.9	3562.88
C5	5	0	395.238	7365.25	69390.3	3657.42
C6	5	0	0	0	0	129.466
C7	5	783.092	1993.04	7733.32	77196.3	5691.17
C8	5	0	1491.92	9255.25	79604.8	4006.58
C9	5	0	1919.82	10269.6	86816	5308.79
C10	5	40382.2	33009.3	34635.6	150971	72266.4
C11	5	0	1367	8862.75	93927.9	4704.34
C12	5	0	0	0	0	227.915
D1	5	0	0	4532.9	67324.4	3139.85
D2	5	0	0	5933.5	68109.4	3132.23
D3	5	0	257.512	6012.69	63541.6	3055.64
D4	5	0	819.391	7335.56	68170.2	2889.3
D5	5	0	677.416	8849.01	76491.1	3171.29
D6	5	2567.36	2838.23	404.765	2159.28	860.723
D7	5	0	0	5869.09	82305	3120.63
D8	5	0	1035.71	10525.9	84586.1	3969.86
D9	5	15890.8	5714.42	11960.9	86556.5	4567.41
D10	5	703.056	2468.99	9601.84	89179.4	5924.58
D11	5	6945.87	4145.59	11291.8	105985	4866.45
D12	5	0	0	0	0	377.337
E1	5	0	496.737	5730.89	75509.6	4005.26
E2	5	0	332.775	6619.63	70927.6	3527.7
E3	5	0	374.683	7161.92	68702.4	3197.17
E4	5	0	101.658	7587.72	67078.4	3084.39
E5	5	0	640.494	8606.71	73340.8	3446.52
E6	5	0	0	0	0	0
E7	5	0	897.892	11128.2	89387.7	3779.84
E8	5	0	1157.19	10940.6	88221	4149.72
E9	5	0	1905.89	10523.4	90080.3	6510.93
E10	5	0	1338.93	9619.36	89880.1	4528.25
E11	5	441.04	2110.66	11274	110779	5486.6
E12	5	0	0	0	475.596	439.876
F1	5	0	64.1515	5811.18	82398.4	4253.49
F2	5	0	632.523	6644.22	72641.8	6190.67
F3	5	0	625.813	7551.34	72409.2	3701.53
F4	5	0	632.903	7911.12	70839.5	4016.52
F5	5	0	685.193	8222.31	68970.9	3091.74
F6	5	0	0	0	0	0
F7	5	0	365.35	9365.1	79491.6	3591.48
F8	5	0	847.303	9738.78	83117.6	4569.77
F9	5	476.744	1900.73	11058.3	94622.3	5868.26
F10	5	0	1272.23	10757.7	102883	4878.75
F11	5	0	1029.92	10217	105730	5026.39
F12	5	0	0	0	0	0
G1	5	0	125.607	6519.22	85095.6	4348.4
G2	5	0	167.717	6997.98	79988.2	4047.13
G3	5	0	683.599	7405.13	71857.2	3978.91
G4	5	0	659.28	8066.44	70450.8	3614.25
G5	5	0	0	205.809	63833	1222.34
G6	5	0	0	0	0	0
G7	5	0	905.546	9477.12	80261.2	4179.69
G8	5	0	0	8539.85	83859.4	3874.5
G9	5	298.417	1962.7	10548.4	94960.4	6514.36
G10	5	0	981.008	10002.9	99161.7	4898.48
G11	5	0	1515.4	10483.4	115322	5284.08
G12	5	0	0	0	0	0
H1	5	0	652.167	6825.62	84753.1	5092.56
H2	5	0	479.654	7946.75	84192.7	6405.17
H3	5	0	810.377	8122.68	81472.7	5513.73
H4	5	0	370.792	7893.33	75655.5	4349.9
H5	5	0	317.142	8314.4	76822.9	4229.71
H6	5	0	0	0	0	0
H7	5	0	960.997	9316.41	86196.6	4506.53
H8	5	0	1411.29	9527.72	86154.6	5013.61
H9	5	0	1507.89	10375.6	100947	5711.69
H10	5	0	1552.21	9929.51	105966	5997.28
H11	5	0	2555.7	10404.6	117647	6979.14
H12	5	0	0	0	0	0
A1	6	0	0	1639.31	61457.6	2254.04
A2	6	0	0	2794.96	62534.6	2301.74
A3	6	0	0	3755.67	58322.9	2680.4
A4	6	2950.09	57.0953	4555.02	57838.5	2681.77
A5	6	0	0	4896.61	54464.6	2878.53
A6	6	0	0	0	0	70.6078
A7	6	0	613.436	5777.21	59581.3	3113.16
A8	6	0	606.477	6016.45	62456.4	2977.66
A9	6	0	626.466	5941.67	65697.3	3217.96
A10	6	0	911.844	6061.74	70944	3471.04
A11	6	0	1112.26	6193.3	74123.2	3471.31
A12	6	0	0	0	324.574	804.793
B1	6	0	0	4052.52	66575.6	3379.36
B2	6	0	0	4605.38	69332.6	2880.55
B3	6	0	0	4892.95	61906.6	2868.42
B4	6	0	0	5250.75	61236.8	2628.01
B5	6	0	38.1875	5737.65	61057.5	3092.03
B6	6	0	0	0	0	1234.69
B7	6	0	561.01	6766.44	64364.6	2933.61
B8	6	0	725.413	6911.65	66761.3	3125.21
B9	6	0	1965.73	8086.01	74671.8	5153.63
B10	6	0	1299.57	7468.11	79250.1	3472.62
B11	6	0	717.77	7159.6	85728.9	3803.78
B12	6	4415.76	2639.9	785.345	2324.27	2269.84
C1	6	0	0	5223	72049.2	3325.91
C2	6	0	0	5875.77	74478.8	3306.29
C3	6	0	623.363	6596.76	66970	3105.8
C4	6	0	912.346	7395.07	70367.7	3524.45
C5	6	0	633.489	7619.61	69357.6	3934.36
C6	6	0	0	0	0	169.559
C7	6	1193.1	2073.37	7753.4	77070.7	6048.94
C8	6	0	1644.09	9337.2	79904.8	4058.65
C9	6	0	1829.79	10014.9	86765	5251.77
C10	6	41072.6	32959.7	34747.9	151358	72789.5
C11	6	0	1508.38	8913.07	93245.1	4267.6
C12	6	0	0	0	0	529.7
D1	6	0	73.396	4778.75	67737.4	3060.02
D2	6	0	310.467	5900.28	68400.3	3124.58
D3	6	0	196.048	6316.83	62811.6	3089.36
D4	6	0	694.364	7488.85	68369.7	3026.09
D5	6	0	896.087	9007.85	75894.4	3502.39
D6	6	3990.23	3254.84	898.045	2293.73	1052.7
D7	6	0	0	5972.77	82285.7	3161.23
D8	6	0	1124.66	10286.1	84564.5	3842.01
D9	6	15659.4	5886.15	11908.7	86639.8	4215.33
D10	6	1199.43	2166.13	9579.97	88825.9	5781.61
D11	6	6519.54	4023.72	10999	105860	5146.3
D12	6	0	0	0	0	349.618
E1	6	0	538.729	6001.85	75348.5	4440.67
E2	6	0	158.518	6381.3	71063.5	3637.16
E3	6	0	162.637	7008.47	68675.5	3428.54
E4	6	0	227.752	7263.14	66972.1	3161.82
E5	6	0	647.126	8770.78	73507	3576.09
E6	6	0	0	0	0	0
E7	6	0	792.83	10980.6	89420.4	4058.14
E8	6	0	1380.02	10894.1	87245.9	4511.59
E9	6	92.9441	1661.07	10463.9	89950.9	6214.04
E10	6	0	1722.81	9493.38	89939.9	4387.45
E11	6	1150.54	2384.12	11392.3	110270	5885.85
E12	6	0	0	0	409.442	683.541
F1	6	0	0	6049.79	82052.1	3825.81
F2	6	0	417.939	6431.34	71901.6	6234.88
F3	6	0	488.72	7689.23	72034.5	3539.83
F4	6	0	859.614	8070.87	70492.9	3859.58
F5	6	0	723.698	7862.62	68921.3	3070.62
F6	6	0	0	0	0	0
F7	6	0	613.105	9402.98	79511.6	3583.25
F8	6	0	862.138	9536.72	82973.1	5028.18
F9	6	549.195	1815.53	11065	94797.8	5869.22
F10	6	0	1219.46	10722.5	102178	4957.41
F11	6	0	1125.83	10293.9	105599	5170.36
F12	6	0	0	0	0	0
G1	6	0	246.255	6357.11	84144.9	4266.75
G2	6	0	215.057	7114.91	79785.4	4112.77
G3	6	0	647.037	7348.04	71810.1	3589.85
G4	6	0	579.8	7819.42	70157.2	3741.31
G5	6	0	0	126.109	63640.5	1497.19
G6	6	0	0	0	0	0
G7	6	0	786.418	9605.18	80208.9	4425.5
G8	6	0	0	8511.3	83713.3	3949.66
G9	6	184.038	2013.42	10472.8	94596.1	6947.99
G10	6	0	1194.94	10092.7	99861.9	4747.15
G11	6	0	1353.24	10401.5	114806	5720.63
G12	6	0	0	0	0	21.6274
H1	6	0	489.621	6652.91	84930.4	5454.69
H2	6	0	609.826	7480.79	82542.6	6024.85
H3	6	0	817.424	7840.93	80983.1	5698.19
H4	6	0	229.253	7813.27	75665.4	4366.47
H5	6	0	241.904	8165.7	76945.8	4063.65
H6	6	0	0	0	0	0
H7	6	0	836.57	9384.01	86061.3	4510.09
H8	6	0	1418.85	9471.96	85439.3	5000.94
H9	6	0	1458.31	10090	100410	5912.74
H10	6	0	1567.07	9927.43	105833	5922.42
H11	6	0	2807.08	10775.2	117238	6885.47
H12	6	0	0	0	0	0
A1	7	0	0	1265.74	61604.5	2186.97
A2	7	0	0	2816.32	62623.1	2304.08
A3	7	0	0	3611.18	57979.8	2489.3
A4	7	3459.69	0	4692.64	57655.4	2903.36
A5	7	0	0	4894.98	54430.7	2638.31
A6	7	0	0	0	0	192.21
A7	7	0	518.491	5797.58	59401.6	2891.5
A8	7	0	751.455	5874.87	62553.1	3076.53
A9	7	0	793.306	5940.03	65747.9	2959.15
A10	7	0	512.093	5809.36	70854.1	3599.35
A11	7	0	741.504	5865.54	74091.9	3494.87
A12	7	0	0	0	17.4659	721.747
B1	7	0	39.7629	3827.69	66038.8	3453.6
B2	7	0	0	4688.78	68837.3	2628.77
B3	7	0	0	4788.3	61436.4	2681.44
B4	7	0	169.105	5341.18	61081.5	3186.38
B5	7	0	0	5794.9	61077.7	3142.01
B6	7	0	0	0	0	1020.21
B7	7	0	491.08	6923.85	64295.5	3014.94
B8	7	0	552.658	6754.53	66238.6	2983.45
B9	7	0	2016.61	8196.12	74346.9	4494.3
B10	7	0	1543.99	7383.17	78977.8	3383.2
B11	7	0	587.068	7329.53	85603.7	3835.57
B12	7	3563.12	2075.33	568.414	1816.82	1729.69
C1	7	0	0	4931.94	71101.8	3753.26
C2	7	0	0	5799.86	73843.3	2968.71
C3	7	0	923.74	6535.89	66601	3371.71
C4	7	0	975.231	7410.89	70520.8	3889.04
C5	7	0	486.66	7466.23	69208.7	4000.98
C6	7	0	0	0	0	174.571
C7	7	951.557	2112.73	7960.08	77252.5	5919.44
C8	7	0	1276	9578.62	79520.1	4248.38
C9	7	0	1866.16	9852.91	86294.8	5552.78
C10	7	41159.2	33156.1	35115.1	151249	72485.7
C11	7	0	1423.55	8715.02	93536.8	4660.34
C12	7	0	0	0	0	200.89
D1	7	0	0	4748.95	67331.9	3468.65
D2	7	0	106.51	5936.82	68198.6	2956.33
D3	7	0	217.243	6178.59	63041.2	3122.02
D4	7	0	710.897	7661.17	68221.4	2950.91
D5	7	0	954.709	8910.62	76189.9	3041.14
D6	7	6188.61	4251.15	1661.47	3610.01	1469.99
D7	7	0	0	6095.56	81661.4	3003.26
D8	7	0	1207.45	10265.1	84365.4	4185.67
D9	7	15963.2	5700.26	11742.4	86318	4642.65
D10	7	807.278	2345.13	9510.72	88538.4	5930.12
D11	7	5845.03	3965.31	11195.2	105325	5031.36
D12	7	0	0	0	0	498.943
E1	7	0	784.537	5720.24	74724.5	3998.45
E2	7	0	112.424	6269.79	70259.5	3387.6
E3	7	0	343.803	7081.59	68005.5	3341.52
E4	7	0	347.982	7411.49	67037.7	2878.9
E5	7	0	741.874	8721.95	72766.6	3278.97
E6	7	0	0	0	0	0
E7	7	0	980.579	11182.8	88934.7	3799.23
E8	7	0	1336.95	10742.1	87280.3	4024.05
E9	7	0	1895.73	10402.6	89220.2	5954.96
E10	7	0	1314.82	9407.53	89341.4	4325.49
E11	7	833.577	2607.35	11357.2	110008	5436.29
E12	7	0	0	0	131.415	259.18
F1	7	0	63.0454	6024.79	81858.5	4209.98
F2	7	0	593.848	6790.58	71681.3	6239.66
F3	7	0	528.488	7666.25	71911.7	3736.55
F4	7	0	739.961	8045.31	70299.5	3986.17
F5	7	0	500.566	7963.66	69040.9	3197.34
F6	7	0	0	0	0	0
F7	7	0	726.211	9360.48	79108.1	3464.26
F8	7	0	875.227	9537.62	82932.3	4979.93
F9	7	562.612	1741.56	11247.6	94201.4	5874.95
F10	7	0	1050.77	10735.8	101701	4998.16
F11	7	0	1284.55	10249.8	105150	4815
F12	7	0	0	0	0	0
G1	7	0	218.159	6723.75	84297.6	4292.45
G2	7	0	217.762	6877.14	78967.8	4105.19
G3	7	0	755.615	7276.68	71414.8	3606.02
G4	7	0	1002.68	7834.79	69871.8	3655.59
G5	7	0	0	0	63173	1312.29
G6	7	0	0	0	0	0
G7	7	0	790.897	9206.38	80220.8	4427.33
G8	7	0	0	8589.16	83436.1	4150.94
G9	7	448.055	1966.26	10617.7	94326	7039.23
G10	7	0	1338.53	9808.04	98928	4473
G11	7	0	1434.91	10099.2	113916	5367.9
G12	7	0	0	0	0	0
H1	7	0	709.653	6515.44	83919.6	5619.14
H2	7	0	635.295	7546.21	80871.4	5651.08
H3	7	0	975.976	7931.41	80257.1	4999.47
H4	7	0	368.798	7865.66	75129.4	4078.94
H5	7	0	491.427	8150.45	76457	4223.03
H6	7	0	0	0	0	0
H7	7	0	884.223	9324.42	85682.4	4549.31
H8	7	0	1443.21	9253.96	85378	5094.71
H9	7	0	1435.86	10294.4	99733.7	5751.9
H10	7	0	1568.13	9870.25	105122	6038.87
H11	7	0	2657.45	10665.5	116336	7240.23
H12	7	0	0	0	0	301.747
A1	8	0	0	1400.52	60858.3	2321.1
A2	8	0	0	2606.26	62541.5	2425.65
A3	8	0	0	3669.18	57781.8	2517.61
A4	8	3258.66	77.0333	4693.55	57782.7	2697.14
A5	8	0	0	4696.99	54098.9	2691.42
A6	8	0	0	0	0	3.92266
A7	8	0	423.546	5977.1	59294.5	2866.36
A8	8	0	387.872	5834.85	62224.9	3120.56
A9	8	0	725.425	6029.64	65681.6	3033.22
A10	8	0	655.33	6040.32	70775.4	3439.67
A11	8	0	873.992	5936.07	73758.4	3764.78
A12	8	0	0	0	343.496	469.588
B1	8	0	0	3476.56	65665.4	3558.09
B2	8	0	0	4900.31	68728.1	2836.4
B3	8	0	0	4872.43	61130.3	2963.43
B4	8	0	117.434	5391.63	61086.3	2816.33
B5	8	0	0	5911.22	60730.4	3125.65
B6	8	0	0	0	0	1014.41
B7	8	0	550.795	6510.03	63835.1	2955.56
B8	8	0	603.045	6743.02	66164.2	3128.5
B9	8	0	1832.59	8073.01	73911.7	4434.68
B10	8	0	1233.16	7221.78	78266.5	3313.23
B11	8	0	594.692	7174.66	85475.3	3584.54
B12	8	1203.53	1973.85	620.587	1488.05	1777.57
C1	8	0	262.983	5020.72	71213.5	3087.22
C2	8	0	0	5784.68	73721.7	3226.86
C3	8	0	841.917	6434.8	66640.6	3322.78
C4	8	0	832.967	7558.53	69900.1	3691.68
C5	8	0	368.458	7144.22	69269.3	3694.53
C6	8	0	0	0	0	87.703
C7	8	1460.8	2090.24	7717.42	76986.3	5774.18
C8	8	0	1383.11	9349.53	79643.6	4282.8
C9	8	0	1947.1	10114.2	86335.6	5386.38
C10	8	40974.6	32891.4	34810.7	150975	73032.5
C11	8	0	1350.69	8723.59	93331.9	4366.32
C12	8	0	0	0	214.117	0
D1	8	0	0	4747.89	67228.4	3361.5
D2	8	0	183.561	5864.84	68189.6	3278.62
D3	8	0	326.394	6157.32	62907.9	3336.97
D4	8	0	759.461	7141.05	68236	2759.82
D5	8	0	922.141	8694.98	75812.1	3144.49
D6	8	0	1650.47	0	1188.2	447.035
D7	8	0	0	6069.18	81918.8	3167.41
D8	8	0	1094.72	10212	84120.3	4070.51
D9	8	15600.5	5771.98	11928	86333	4781.55
D10	8	1921.92	2496.11	9343.96	88272.3	5832.34
D11	8	5105.65	3570.49	10836.6	105295	4840.46
D12	8	0	0	0	0	185.986
E1	8	0	361.543	5814.11	74447.4	4411.52
E2	8	0	0	6122.2	70718.1	3606.51
E3	8	0	151.314	6818.97	68450.5	3172.6
E4	8	0	76.2432	7425.43	66951.2	3140.98
E5	8	0	805.355	8649.68	72926.9	3385.15
E6	8	0	0	0	0	0
E7	8	0	1104.12	11023.1	89097.6	3826.38
E8	8	0	1067.31	10886.4	87672.6	4329.23
E9	8	0	1658.3	10488.4	89156.4	6146.9
E10	8	0	1418.68	9416.86	89537.2	4552.66
E11	8	662.124	2539.26	11317.8	109839	5452.69
E12	8	0	0	0	232.434	334.013
F1	8	0	0	6310.29	81698	4096.42
F2	8	0	591.353	6722.85	71519.2	6121.37
F3	8	0	468.836	7530.45	71834.1	3378.14
F4	8	0	810.283	8147.56	70816.2	4289.58
F5	8	0	671.371	8181.9	68983.1	3111.85
F6	8	0	0	0	0	0
F7	8	0	569.12	9207.12	79070.9	3575.01
F8	8	0	902.278	9455.37	82573.2	5028.18
F9	8	66.1896	1847.36	10998.1	94910	6039.17
F10	8	0	1149.72	10740.6	101840	4983.95
F11	8	0	1156.66	10008.8	105323	4980.68
F12	8	0	0	0	0	0
G1	8	0	176.841	6387.41	83380.3	4706.73
G2	8	0	136.609	7121.41	78635.9	4140.54
G3	8	0	932.885	7154.82	71686.4	4080.21
G4	8	0	899.759	7886.04	70130.8	3440.8
G5	8	0	0	81.7185	63570	1412.24
G6	8	0	0	0	0	0
G7	8	0	875.988	9328.94	79773.8	4334.12
G8	8	0	0	8366.82	83282.3	4136.26
G9	8	0	2065.91	10599.7	94343.4	7001.29
G10	8	0	1373.22	9886.19	98862.2	4618.43
G11	8	0	1229.59	10206	113822	5261.96
G12	8	0	0	0	91.2617	237.901
H1	8	0	461.869	6866.15	84412.6	5528.17
H2	8	0	592.847	7435.39	78404.9	5597.31
H3	8	0	669.442	7971.5	80594.1	4995
H4	8	0	416.642	7752.98	74943.8	4082.84
H5	8	0	482.855	8242.91	76206.3	3855.6
H6	8	0	0	0	0	0
H7	8	0	1011.3	9254.16	85585	4367.48
H8	8	0	1501.17	9132.28	84969.3	5031.35
H9	8	0	1542.5	10056.4	99988	5754.7
H10	8	0	1394.13	9766.29	104840	6013.91
H11	8	0	2311.5	10234.8	116319	6946.36
H12	8	0	0	0	0	78.8971
A1	9	0	0	1418.1	60950.5	2428.99
A2	9	0	0	2867.36	62567.2	2420.98
A3	9	0	0	3558.27	57843.8	2717.81
A4	9	3689.87	0	4769.6	57267.3	2685.38
A5	9	0	0	4979.71	54037.6	2665.27
A6	9	0	0	0	0	188.287
A7	9	0	675.003	5931.85	59284.6	3004.23
A8	9	0	486.548	5685.58	62030	3135.24
A9	9	0	779.402	5842.19	65509.8	3050.69
A10	9	0	756.438	6193.05	70453.3	3443.47
A11	9	0	887.882	5980.67	73715.6	3568.77
A12	9	0	0	0	152.826	866.7
B1	9	0	0	3681.97	65594	3663.95
B2	9	0	3.69714	4524.39	68364.6	2706.34
B3	9	0	0	4806.76	60949.8	2572.28
B4	9	0	0	5380.21	61143.4	3105.4
B5	9	0	61.2777	6026.62	60897.6	2979.36
B6	9	0	0	0	0	872.81
B7	9	0	634.868	6961.18	64086.4	3023.88
B8	9	0	642.235	6806.36	66075	3012.3
B9	9	0	1838.52	7942.97	73883	4577.6
B10	9	0	1322.63	7399.21	78235.4	3258.8
B11	9	0	590.336	7032.69	85552.4	3827.9
B12	9	483.106	1795.19	454.456	1599.54	1774.58
C1	9	0	247.514	4995.98	70789.9	3768.99
C2	9	0	0	5534.16	74206.8	3049.38
C3	9	0	650.278	6427.19	66938.9	2987.74
C4	9	0	978.324	7270.62	70064.7	3424.73
C5	9	0	404.472	7555.78	68908	3768.77
C6	9	0	0	0	0	0
C7	9	749.246	1976.97	7965.94	76900.4	5828.96
C8	9	0	1232.64	9377.73	79464.5	4125.72
C9	9	0	1978.02	10015.9	86498.9	5406.01
C10	9	40800.4	33100	34908.7	150812	72944.2
C11	9	0	1295.22	8958.03	93096.6	4471.48
C12	9	0	0	0	0	251.337
D1	9	0	0	4770.24	67270.5	3316.33
D2	9	0	444.171	5760.75	68130.6	2829.6
D3	9	0	114.45	5908.47	62647.7	3001.91
D4	9	0	1014.68	7430.71	68114.8	2953
D5	9	0	858.866	8465.86	75757.9	3101.43
D6	9	0	529.177	0	323.393	150.514
D7	9	0	0	6011.88	81676.2	3185.94
D8	9	0	1017.22	10138.8	84153.6	4036.96
D9	9	15851.5	5747.44	11994.7	86530.3	4737.18
D10	9	951.245	2478.94	9375.85	88449.1	5691.21
D11	9	5276.59	3432.5	10953.2	104633	4885.44
D12	9	0	0	0	0	417.574
E1	9	0	659.585	5749.27	74600.4	4324.05
E2	9	0	263.072	6273.07	70328.5	3683.13
E3	9	0	522.91	6917.84	68056.1	3063.06
E4	9	0	343.094	7459.28	66855.8	2957.32
E5	9	0	650.916	8628.2	72762.7	3353.98
E6	9	0	0	0	0	0
E7	9	0	735.435	10878.6	89223.8	3934.02
E8	9	0	1134.72	10790.5	87276.6	4228.14
E9	9	0	1753.46	10615.9	89247	6109.08
E10	9	0	1474.31	9541.91	89225.6	4516.05
E11	9	816.658	2240.13	11378	109554	6166.96
E12	9	0	0	0	90.2918	342.227
F1	9	0	38.7121	6138.36	81495.6	3986.05
F2	9	0	617.552	6655.11	71422.6	5881.2
F3	9	0	605.929	7263.03	72007.2	3410.06
F4	9	0	689.581	7825.91	70501.4	4339.8
F5	9	0	588.437	8160.68	68731.8	3255.68
F6	9	0	0	0	0	0
F7	9	0	659.784	9374.34	79438.9	3704.98
F8	9	0	1012.23	9374.9	82467.7	4580.5
F9	9	0	1915.71	11014.4	94455.5	5850.12
F10	9	0	1310.87	10580	101625	5072.08
F11	9	0	1141.82	10184.2	104519	5024.1
F12	9	0	0	0	0	0
G1	9	0	358.64	6282.87	83331	4808.03
G2	9	0	323.262	7246.14	78886.4	4040.81
G3	9	0	696.894	7255.82	71355.6	3613.56
G4	9	0	568.591	8062.34	69854.5	3642.49
G5	9	0	0	0	63659.7	1447.22
G6	9	0	0	0	0	0
G7	9	0	808.811	9423.16	79519.6	4384.38
G8	9	0	0	8481.02	83518.7	4158.72
G9	9	34.3996	2034.77	10290.9	93974.4	6710.4
G10	9	0	1271.07	10119.7	98687.4	4841.49
G11	9	0	1324.08	10085.5	113615	5426.1
G12	9	0	0	0	0	134.853
H1	9	0	874.181	7211.58	83526	5881.55
H2	9	0	435.792	7164.36	76966.8	5674.69
H3	9	0	1080.5	7818.02	79951.8	5335.98
H4	9	0	407.672	7645.24	74852	4500.97
H5	9	0	534.284	8004.62	75913.4	4266.93
H6	9	0	0	0	0	0
H7	9	0	888.635	9255.04	85480.3	4181.2
H8	9	0	1392.81	9263.25	84820.3	5087.1
H9	9	0	1752.96	10144.1	99489.6	5798.65
H10	9	0	1448.24	9655.04	104404	5906.82
H11	9	0	2731.67	10439.2	115746	7020.12
H12	9	0	0	0	0	88.5862
A1	10	0	0	1360.97	60238.9	2083.45
A2	10	0	0	2577.77	62661.6	2042.23
A3	10	0	0	3753.63	57436.7	2506.49
A4	10	3251.63	0	4848.37	57304.8	2712.52
A5	10	0	0	5009.04	53974.8	2921.01
A6	10	0	0	0	0	108.265
A7	10	0	508.848	5854.91	59193.6	2977.57
A8	10	0	523.741	5696.35	62176.6	3057.99
A9	10	0	798.213	5769.84	65589.5	3155.54
A10	10	0	786.395	6005.86	70752	3404.5
A11	10	0	914.593	5909.1	73428	3643.75
A12	10	0	0	0	378.427	745.905
B1	10	0	117.816	3752.75	65830.1	3300.99
B2	10	0	0	4505.05	68441.8	2940.22
B3	10	0	0	4816	61154.8	2620.8
B4	10	0	91.129	5537.27	60741.3	2650.61
B5	10	0	158.079	5892.13	60557.7	3207.43
B6	10	0	0	0	0	953.135
B7	10	0	572.01	6599.29	63908.3	2910.83
B8	10	0	583.05	6706	66218.7	2803.79
B9	10	0	2081.91	8008.86	74138.4	4318.95
B10	10	0	1364.13	7100.03	78541.6	3533.85
B11	10	0	750.445	7325.23	85419.7	3556.04
B12	10	301.73	1429.29	400.91	1525.21	1378.06
C1	10	0	199.558	4915.94	70655	3423.1
C2	10	0	0	5860.59	73720.5	3262.85
C3	10	0	667.504	6314.15	66775.8	3245.14
C4	10	0	1202.03	7379.25	70071	3804.9
C5	10	0	246.562	7176.61	68772.6	3810.64
C6	10	0	0	0	0	283.991
C7	10	1392.34	2034.01	8006.94	77171.5	5750.93
C8	10	0	1513.17	9489.63	79188.4	4265.15
C9	10	0	1981.66	9871.64	86420	5310.66
C10	10	41180	33330.1	34577.6	150589	72609.1
C11	10	0	1412.68	8520.19	93108.1	3969.29
C12	10	0	0	0	0	263.048
D1	10	0	0	4618.04	66737.8	3318.43
D2	10	0	227.751	5530.41	68271	2955.24
D3	10	0	273.408	6275.36	62813.7	3091.47
D4	10	0	899.987	7612.54	68149.3	2920.63
D5	10	0	1053.34	8649.73	75824.7	2986.6
D6	10	0	0	0	0	0
D7	10	0	0	5817.25	81990.6	3305.08
D8	10	0	1457.57	10406	84245.5	4224.66
D9	10	16429.5	5797.45	11894.2	86594.9	4779.62
D10	10	1353.12	2393.05	9584.53	88259	5729.96
D11	10	5608.18	3623.87	10788.8	104557	5105.32
D12	10	0	0	0	0	380.913
E1	10	0	714.892	5719.27	74522.4	4144.24
E2	10	0	315.911	6491.72	70232.3	3275.96
E3	10	0	360.273	6989.93	68215.1	3121.41
E4	10	0	132.937	7585.73	66813.1	3088.36
E5	10	0	768.403	8701.44	72818.8	3245.85
E6	10	0	0	0	0	0
E7	10	0	913.456	11202	88897.1	4020.32
E8	10	0	1108.51	10778.9	87511.8	3993.82
E9	10	0	1779.32	10576.2	89433.8	6110.03
E10	10	0	1434.44	9231.16	89269.7	4276.68
E11	10	569.63	2438.81	11372.5	109510	5776.46
E12	10	0	0	0	374.577	359.566
F1	10	0	71.8939	6265.49	81642.7	4100.67
F2	10	0	643.751	6725.26	71340.9	6320.92
F3	10	0	400.813	7635.95	71787.9	3748.91
F4	10	0	929.937	8185.9	70802.5	4098.12
F5	10	0	586.462	7824.23	68977	3195.33
F6	10	0	0	0	0	0
F7	10	0	938.958	9418.68	79099	3669.28
F8	10	0	1044.51	9583.21	82224.8	4736.87
F9	10	185.152	1815.53	10947.5	94295.4	5640.06
F10	10	0	1117.68	10810.9	101465	5092.93
F11	10	0	1345.06	9942.11	104618	4978.4
F12	10	0	0	0	0	0
G1	10	0	114.038	6323.78	83141.8	4266.75
G2	10	0	243.461	6930.41	78293.6	3888.07
G3	10	0	621.554	7301.93	71619.6	3533.81
G4	10	0	798.88	7970.09	69704.2	3980.31
G5	10	0	0	194.712	63581.1	1199.35
G6	10	0	0	0	0	0
G7	10	0	924.355	9420.41	79689.4	4362.45
G8	10	0	0	8534.66	83365.7	4043.82
G9	10	537.494	2121.07	10494.4	93721.8	6700.46
G10	10	0	1118.81	9838.92	98648.1	5071.43
G11	10	0	1179.42	10111.7	113539	5365.57
G12	10	0	0	0	0	52.1602
H1	10	0	1118	6603.56	83112.8	5131.05
H2	10	0	434.377	7147	75574.8	5446.49
H3	10	0	492.099	7864.98	79792.4	5301.32
H4	10	0	658.853	7732.22	74795.8	4055.55
H5	10	0	359.999	8063.72	75881.7	3731.53
H6	10	0	0	0	0	0
H7	10	0	873.633	9163.44	85274.7	4407.59
H8	10	0	1524.69	9195.66	85158.3	5065.14
H9	10	0	1471.4	10182.4	99685	5652.78
H10	10	0	1547.97	9599.94	104484	5889.14
H11	10	0	2445.57	10560.4	115741	6908.89
H12	10	0	0	0	0	0
A1	11	0	0	1583.64	60702.7	2291.94
A2	11	0	0	2470.96	62407.5	2632.57
A3	11	0	0	3471.78	57302.7	2412.46
A4	11	3645.64	0	4797.67	57254.5	2718.85
A5	11	0	0	4725.51	54295	2705.31
A6	11	0	0	0	0	36.873
A7	11	0	464.342	5829.26	59073.5	2932.63
A8	11	0	541.199	5894.1	62045.6	3147.6
A9	11	0	707.432	5840.55	65302.4	3163.03
A10	11	0	795.757	5918.32	70772.6	3323.72
A11	11	0	1075.93	5834.42	72821.3	3653.39
A12	11	0	0	0	211.046	955.786
B1	11	0	106.034	3497.38	65922.1	3193.75
B2	11	0	0	4418.02	68288.6	3116.82
B3	11	0	0	4960.66	61507.8	2820.92
B4	11	0	87.3711	5274.54	60764.2	2684.5
B5	11	0	0	5886.68	60917.8	3036.61
B6	11	0	0	0	0	1050.85
B7	11	0	523.295	6516.52	63904.3	2824.62
B8	11	0	548.659	6829.39	65970.1	2797.19
B9	11	0	1947.07	7928.23	73843.9	4538.14
B10	11	0	1244.23	7497.36	78505.8	3359.88
B11	11	0	810.35	7014.41	84830.1	3663.47
B12	11	0	1316.38	34.3245	1094.95	1155.12
C1	11	0	133.039	4910.11	70808.8	3235.87
C2	11	0	0	5445.59	73627.7	3100.27
C3	11	0	696.573	6282.63	66430.4	3188.76
C4	11	0	975.231	7563.81	69842.4	3739.46
C5	11	0	663.039	7345.24	68688	3534.65
C6	11	0	0	0	0	0
C7	11	885.402	2064.53	8006.94	76663.9	5672.07
C8	11	0	1305.75	9097.53	79315.4	4145.13
C9	11	0	1788.86	9951.24	86023.1	5632.24
C10	11	40995.4	32896.1	35220.7	150601	73041
C11	11	0	1311.54	8860.61	92637.6	4377.05
C12	11	0	0	0	0	200.89
D1	11	0	0	4703.19	66674.2	3211.29
D2	11	0	156.366	5797.29	67965.6	3055.75
D3	11	0	240.556	6208.36	62544	3066.18
D4	11	0	742.928	7629.45	67762.8	3093.96
D5	11	0	829.09	8862.49	75839.2	2786.6
D6	11	0	0	0	0	0
D7	11	0	0	5718.11	81248	3115.34
D8	11	0	1053.33	10345.6	84096.8	4056.91
D9	11	15060.9	5821.99	11863.3	86397.5	4561.62
D10	11	1337.22	2222.18	9194.51	88332.2	5771.46
D11	11	4964.57	3561.42	10853.6	104746	4803.48
D12	11	0	0	0	0	404.162
E1	11	0	582.77	5727.98	74226.4	4203.53
E2	11	0	267.569	6268.7	70204	3440.14
E3	11	0	295.423	6926.08	68297.7	3463.35
E4	11	0	0	7306.95	66862.8	3082.4
E5	11	0	697.342	8834.26	72512	3306.25
E6	11	0	0	0	0	0
E7	11	0	793.802	11122.2	88913.5	3912.69
E8	11	0	1068.25	10994.8	87027.5	3969.25
E9	11	0	1756.23	10668.7	88542.2	6284.01
E10	11	0	1429.8	9740.68	89179.6	4634.32
E11	11	1054.66	2253.53	11059.3	109310	5904.44
E12	11	0	0	0	288.755	325.8
F1	11	0	53.0909	5854.94	81028.7	3904.34
F2	11	0	520.241	6632.13	71212.2	5988.74
F3	11	0	206.162	7546.12	71669.3	3770.54
F4	11	0	818.68	8028.27	69959.3	3937
F5	11	0	682.231	8072.78	68767.3	3119.9
F6	11	0	0	0	0	0
F7	11	0	542.19	9346.62	79031.8	3183.28
F8	11	0	1118.68	9601.1	82453.5	4701.13
F9	11	0	1813.66	11045.9	94274.3	5804.29
F10	11	0	1151.61	10625.6	101477	5014.28
F11	11	0	1292.54	9856.14	104747	4965.83
F12	11	0	0	0	0	0
G1	11	0	237.992	6537.4	83218.1	4079.27
G2	11	0	209.647	6812.18	78659.1	3888.07
G3	11	0	803.256	7218.5	71078.6	3015.43
G4	11	0	803.975	7746.65	69935.8	3280.46
G5	11	0	0	119.047	63174	1103.4
G6	11	0	0	0	0	0
G7	11	0	887.632	9242.05	79789.4	4335.95
G8	11	0	7.63294	8468.04	83621.2	4213.14
G9	11	155.658	2125.52	10519.6	93016.8	6962.44
G10	11	0	1059.06	10100.4	98698.2	4561.43
G11	11	0	1137.43	9974.11	113382	5140.89
G12	11	0	0	0	6.2508	0
H1	11	0	1016.9	6848.53	83302.5	5535.17
H2	11	0	373.536	6588.92	74356.7	5043.88
H3	11	0	543.775	7860.4	80141.8	5505.9
H4	11	0	322.948	7469.31	74308.1	4017.54
H5	11	0	456.189	7978.89	75882.7	3797.38
H6	11	0	0	0	0	0
H7	11	0	919.521	9262.16	84710.9	4522.57
H8	11	0	1487.73	9217.62	84567.4	4989.11
H9	11	0	1510.69	10192.7	99094.9	5829.51
H10	11	0	1553.27	9676.88	104555	5818.44
H11	11	0	2311.5	10308.7	115338	7384.24
H12	11	0	0	0	0	0
A1	12	0	0	1614.41	60593.3	2373.59
A2	12	0	0	2622.87	62402.9	2588.14
A3	12	0	0	3509.43	57532.1	2433.69
A4	12	3140.06	40.7823	4631.07	57282.8	3047.17
A5	12	0	166.926	4732.84	54322.3	2851.56
A6	12	0	0	0	0	294.199
A7	12	0	666.843	5689.71	59220.3	2998.9
A8	12	0	577.633	5840.24	61995	2955.26
A9	12	0	724.607	5798.62	65489.9	3241.26
A10	12	0	718.99	5704.13	70810.1	3596.5
A11	12	0	813.09	5862.42	73455	3584.84
A12	12	0	0	0	558.908	1123.39
B1	12	0	0	3387.74	65441.6	3478.35
B2	12	0	0	4752.84	68673.4	2781.51
B3	12	0	0	4933.99	60941.6	2540.95
B4	12	0	119.313	5087.97	60851.8	2950.98
B5	12	0	0	5864.87	61273.4	3183.8
B6	12	0	0	0	0	1185.83
B7	12	0	620.725	6463.78	64101.1	2931.98
B8	12	0	610.243	6650.88	66318.7	2887.85
B9	12	0	1936.89	7864.08	74053.3	4320.7
B10	12	0	1232.24	7222.73	78643.4	3521.22
B11	12	0	601.227	7090.77	85168.2	3598.79
B12	12	0	1109.13	0	1036.34	1325.7
C1	12	0	0	4784.96	71560.3	3087.22
C2	12	0	0	5706.23	73592.6	3449.02
C3	12	0	713.799	6405.46	66166.5	3261.09
C4	12	0	1058.73	7526.89	70169.5	3618.97
C5	12	0	617.79	7312.85	68387.4	3835.39
C6	12	0	0	0	0	0
C7	12	1173.1	2058.91	7833.73	76919.4	5646.34
C8	12	0	1504.67	9364.51	79103.7	4085.12
C9	12	0	1977.11	9692.76	86191.9	5279.81
C10	12	41261	33214.1	34929.6	151075	72737.2
C11	12	0	1414.85	8834.92	93070.5	4447.88
C12	12	0	0	0	0	345.026
D1	12	0	0	4477.55	66833.8	3354.15
D2	12	0	278.74	5658.86	67645.7	3015.33
D3	12	0	367.723	6016.94	62976.7	3004.01
D4	12	0	1000.22	7421.19	67654.1	3073.08
D5	12	0	927.724	8660.32	75900.3	2967.46
D6	12	0	0	0	0	0
D7	12	0	0	5749.03	81927.6	3223.01
D8	12	0	1053.33	10412.4	84459.1	3754.96
D9	12	16029.3	5888.04	11657.3	86279.6	4797.95
D10	12	1458.22	2469.89	9455.13	88620.5	6032.5
D11	12	5265.27	3512.07	10511	104636	5063.35
D12	12	0	0	0	0	293.285
E1	12	0	435.285	5787.01	74017.4	4131.61
E2	12	0	364.254	6357.25	70271.9	3298.94
E3	12	0	371.595	7057.9	68144.9	3098.89
E4	12	0	194.518	7480.19	66390.7	3166.79
E5	12	0	781.668	8581.32	72743	3533.22
E6	12	0	0	0	0	0
E7	12	0	1035.06	11167.7	89238.3	4035.84
E8	12	0	1257.37	10680.1	87560.1	4176.17
E9	12	0	1969.64	10592.3	89407.9	6307.64
E10	12	0	1462.26	9435.52	89147.4	4142.45
E11	12	553.838	2353.98	11477.7	109379	5531.45
E12	12	0	0	0	204.721	429.837
F1	12	0	0	6138.36	81259.9	3722.86
F2	12	0	607.571	6618.82	71484.5	6092.69
F3	12	0	455.232	7204.54	71946.4	3150.53
F4	12	0	778.796	8319.03	70366.1	3517.46
F5	12	0	558.817	8029.33	69020.6	2969.03
F6	12	0	0	0	0	0
F7	12	0	656.193	9193.26	79221.7	3398.36
F8	12	0	1092.51	9466.1	82556.4	4680.58
F9	12	453.488	1884.82	10911.1	94261.8	5592.32
F10	12	0	1258.1	10855.6	101660	5014.28
F11	12	0	1164.66	9934.19	104691	5062.95
F12	12	0	0	0	0	0
G1	12	0	317.322	6434.38	82822.2	4245.58
G2	12	0	133.903	6547.12	78518.3	4030.72
G3	12	0	868.625	7419.41	71510	3462.68
G4	12	0	802.956	8050.04	69878.9	3744.34
G5	12	0	0	0	63504.5	1175.37
G6	12	0	0	0	0	0
G7	12	0	889.423	9567.68	79453.5	4359.71
G8	12	0	0	8711.15	83410.9	4269.29
G9	12	264.017	2041	10228.8	93447.1	6716.72
G10	12	0	1178.56	10050.2	98853.3	4783.51
G11	12	0	1465.24	10264	113224	5619.35
G12	12	0	0	0	0	7.6332
H1	12	0	537.195	7116.41	83077.3	5657.62
H2	12	0	171.204	6610.28	72851.5	5102.89
H3	12	0	920.777	7889.03	79997	5170.52
H4	12	0	471.464	7643.27	74530.2	4371.34
H5	12	0	639.997	8206.69	75790.5	3544.48
H6	12	0	0	0	0	0
H7	12	0	788.917	9261.27	85005.9	4658.05
H8	12	0	1396.17	9253.11	84879.9	5168.2
H9	12	0	1549.04	10292.5	99371.7	5579.84
H10	12	0	1227.55	9969.01	104777	5966.09
H11	12	0	2561.69	10190.9	114625	7255.45
H12	12	0	0	0	0	0
A1	13	0	0	1511.86	60269.1	2316.73
A2	13	0	0	2923.14	61839.9	2776.35
A3	13	0	0	3726.16	57269.2	2528.74
A4	13	3477.78	0	4584.9	57105.3	2827.39
A5	13	0	0	4969.93	54014.5	2730.64
A6	13	0	0	0	0	376.575
A7	13	0	328.6	6016.33	59025.3	2929.58
A8	13	0	568.525	5626.33	61860.9	3095.07
A9	13	0	656.726	5897.27	65392.9	3257.9
A10	13	0	898.738	5919.25	70495.5	3429.22
A11	13	0	1142.17	5811.6	73554.1	3717.65
A12	13	0	0	0	26.1988	933.137
B1	13	0	95.7255	4024.77	65871.3	3270.74
B2	13	0	0	4946.25	68521.4	2532.12
B3	13	0	0	4881.66	60785.5	2824.96
B4	13	0	0	5426.85	60836.6	3205.21
B5	13	0	23.0901	5712.21	59998.2	3228.33
B6	13	0	0	0	0	1061.62
B7	13	0	553.152	6631.74	63500.8	3019
B8	13	0	655.831	6863.12	65909	2789.77
B9	13	0	1879.23	7751.37	73924.7	4488.17
B10	13	0	1228.55	7100.98	78262.7	3349.19
B11	13	0	739.553	7399.44	85114.7	4061.38
B12	13	0	774.675	0	1026.34	1303.25
C1	13	0	0	4828.62	71029.3	3288.75
C2	13	0	0	5723.95	73441	3182.18
C3	13	0	963.575	6622.85	66426.1	3251.52
C4	13	0	1057.7	7511.08	69915.8	3382.14
C5	13	0	422.018	7265.21	68860	3891.54
C6	13	0	0	0	0	163.712
C7	13	1503.11	2168.96	8145	77445.1	6092.93
C8	13	0	1403.51	9255.25	79206	4251.91
C9	13	0	2171.73	9897.86	86119.6	5371.42
C10	13	41166.8	33207.6	35040	150705	73079.9
C11	13	0	1174.51	8935.55	93088.3	4326.62
C12	13	0	0	0	117.983	236.023
D1	13	0	0	4550.99	66969.6	3349.95
D2	13	0	126.906	5946.79	68404.8	3069.95
D3	13	0	60.404	6103.08	62807.4	2755.35
D4	13	0	805.958	7508.94	68085.6	2889.3
D5	13	0	986.347	8649.73	75529.3	3067.94
D6	13	0	0	0	0	0
D7	13	0	0	5909.11	81585.2	3220.36
D8	13	0	1190.72	10231.2	84096.8	4195.65
D9	13	15461.1	5761.6	11552	86208.6	4449.73
D10	13	1287.76	2399.38	9589.08	88455.4	5849.87
D11	13	5520.65	3332.79	10966.1	104949	4803.48
D12	13	0	0	0	0	347.829
E1	13	0	343.107	5765.72	74126.4	4070.38
E2	13	0	0	6310.24	70063.5	3315.36
E3	13	0	47.3501	6843.69	67871.3	3237.1
E4	13	0	39.0991	7616.59	66714.7	3010.93
E5	13	0	513.532	8603.78	73117.6	3423.15
E6	13	0	0	0	0	146.675
E7	13	0	972.797	10975.6	89175.6	4193.9
E8	13	0	1248.01	10869.9	87001.4	4084.52
E9	13	260.591	1710.96	10710.2	88600.5	6152.58
E10	13	0	1463.18	9563.37	89085.8	4441.89
E11	13	595.573	2365.14	11237.8	109261	5590.51
E12	13	0	0	0	204.721	443.526
F1	13	0	0	6215.47	80987.8	4179.2
F2	13	0	314.39	6747.04	71586	5780.83
F3	13	0	678.138	7341.38	71826.7	3490.4
F4	13	0	900.548	8168.86	70450.6	3690.09
F5	13	0	700.003	8017.21	68656.8	3098.78
F6	13	0	0	0	0	0
F7	13	0	834.828	9413.14	78914.6	3530.16
F8	13	0	767.896	9545.67	82369.3	4777.08
F9	13	615.384	1852.04	10960.8	94061.4	5894.04
F10	13	0	1254.33	10724.4	101384	4971.63
F11	13	0	1258.29	10133.3	104728	5174.93
F12	13	0	0	0	0	0
G1	13	0	176.841	6546.49	83165.6	4393.76
G2	13	0	79.801	6734.22	78402.1	4208.71
G3	13	0	873.057	7269	70933	3573.69
G4	13	0	821.298	8073.61	69914.5	3552.73
G5	13	0	0	0	63037.9	1229.34
G6	13	0	0	0	0	0
G7	13	0	1039.9	9230.16	79180	4229.04
G8	13	0	0	8472.37	83229.2	4222.65
G9	13	101.479	1955.58	10705.9	94104.4	6873.91
G10	13	0	1186.27	10135.1	98804.2	4992.81
G11	13	0	1389.41	10141.2	112819	5484.31
G12	13	0	0	0	0	129.764
H1	13	0	777.05	6808	82442.5	4833.65
H2	13	0	200.917	6487.45	71308	4874.7
H3	13	0	749.306	7970.35	79794.6	5313.62
H4	13	0	412.655	7780.65	74540.1	4250.48
H5	13	0	475.236	8101.84	75708.8	4082.74
H6	13	0	0	0	0	0
H7	13	0	793.33	9231.92	84793.9	4667.86
H8	13	0	1526.37	9336.76	84569.1	5386.15
H9	13	0	1557.46	10362.5	99023.8	5893.1
H10	13	0	1588.29	9551.08	104463	6077.34
H11	13	0	2386.92	10542	114714	7150.08
H12	13	0	0	0	0	0
A1	14	0	0	1305.3	60185.6	2596.66
A2	14	0	0	2574.21	61608	2613.86
A3	14	0	0	3689.53	57162.6	2594.46
A4	14	3377.27	34.4384	4647.37	57244.4	2819.25
A5	14	0	5.64486	4591.08	53508.1	2853.2
A6	14	0	0	0	0	21.1823
A7	14	0	479.919	5836.8	59309.8	2967.67
A8	14	0	656.574	5723.28	62037.1	2976.12
A9	14	0	742.6	5835.61	65787.7	3204.64
A10	14	0	759.246	5866.17	70805.4	3256.23
A11	14	0	781.037	5851.01	73430	3562.35
A12	14	0	0	0	663.703	430.33
B1	14	0	0	3841.57	65706.6	3254.25
B2	14	0	0	4415.6	68914.5	2770.77
B3	14	0	0	4886.79	60728.4	2633.94
B4	14	0	232.99	5301.2	60868	3011.24
B5	14	0	0	5667.68	60727.6	3100.21
B6	14	0	0	0	0	1018.55
B7	14	0	651.368	6591.98	63897.7	3085.69
B8	14	0	589.448	6713.4	65911.5	2707.36
B9	14	0	1936.05	7958.57	74246.1	4692.45
B10	14	0	1211.95	7234.05	77938.6	3339.47
B11	14	0	771.139	7204.77	85168.2	3898.05
B12	14	0	660.332	59.0381	650.395	1107.24
C1	14	0	4.64088	4646.71	70518.6	3290.18
C2	14	0	0	5689.78	73443.5	2992.29
C3	14	0	681.5	6394.59	66432.5	3022.84
C4	14	0	1197.91	7410.89	69934.7	3470.43
C5	14	0	449.722	7298.56	68586.2	3671.69
C6	14	0	0	0	0	258.933
C7	14	1301.56	2009.91	8005.26	77130.2	5764.21
C8	14	0	1457.92	9141.59	79094	4209.55
C9	14	0	1912.54	10130.1	86115.9	5129.31
C10	14	40821.1	33053.2	34981.9	151277	73000.2
C11	14	0	1457.26	8724.66	92596.8	4424.27
C12	14	0	0	0	0	300.884
D1	14	0	162.6	4710.64	66538.3	2964.43
D2	14	0	453.236	6061.96	68342.4	2950.87
D3	14	0	275.527	6313.64	62684.7	2839.64
D4	14	0	898.954	7469.82	67588.3	2769.22
D5	14	0	843.047	8724.82	75822.8	2984.68
D6	14	0	0	0	0	0
D7	14	0	0	5847.26	81407.4	3218.59
D8	14	0	1292	10459.1	84155.4	4242.8
D9	14	15797.9	5790.85	11910.6	86770.8	4951.32
D10	14	1960.78	2472.61	9446.02	88268.8	5884
D11	14	6138.52	3671.21	10857.5	104470	4950.4
D12	14	0	0	0	0	465.859
E1	14	0	576.625	5717.34	74323.4	4303.64
E2	14	0	196.742	6311.33	69888	3553.97
E3	14	0	300.57	7071.29	68008.6	3368.14
E4	14	0	273.694	7697.24	66762.4	3102.26
E5	14	0	773.14	8681.91	73218.9	3504
E6	14	0	0	0	0	0
E7	14	0	1016.57	11243.5	89297.1	3883.6
E8	14	0	1390.32	10884.4	87410.5	4207.35
E9	14	70.3595	1787.64	10706.5	89397.8	6299.13
E10	14	0	1396.42	9840.53	89285.3	4481.32
E11	14	0	2253.53	11213.7	109410	5583.95
E12	14	0	0	0	305.74	360.479
F1	14	0	53.0909	6193.59	81348.4	4163.28
F2	14	0	804.689	6721.64	71414	6195.45
F3	14	0	436.395	7179.47	71820.4	3557.34
F4	14	0	688.531	8085.78	70896.5	3961.06
F5	14	0	782.937	8140.47	68785.5	3194.33
F6	14	0	0	0	0	0
F7	14	0	536.804	9159.08	79138.1	3503.62
F8	14	0	1023.57	9454.47	82417.2	4748.49
F9	14	281.753	1991.56	10989.5	94221.5	5961.83
F10	14	0	1184.59	10687.4	101294	4892.97
F11	14	0	1395.3	10073.3	104382	5179.5
F12	14	0	0	0	0	0
G1	14	0	285.921	6357.11	82806.4	4706.73
G2	14	0	344.903	7139.6	78705.6	3914.58
G3	14	0	868.625	7154.82	70999.8	3515.49
G4	14	0	1000.64	7869.64	69856.6	3655.59
G5	14	0	0	0	63454.1	1357.27
G6	14	0	0	0	0	0
G7	14	0	847.326	9333.52	79498.5	4111.16
G8	14	0	0	8639.34	83356.1	4134.53
G9	14	0	2160.22	10317.9	93411.4	6954.31
G10	14	0	1158.32	10064.7	99147.9	4892.58
G11	14	0	1437.24	10200.3	113468	5259.63
G12	14	0	0	0	0	0
H1	14	0	840.482	6883.78	82814.9	5664.62
H2	14	0	355.142	6267.15	71075	5544.85
H3	14	0	809.203	7781.37	80220.9	5041.95
H4	14	0	276.1	7701.58	74435.5	4176.41
H5	14	0	499.046	8078.01	76036.3	3928.13
H6	14	0	0	0	0	0
H7	14	0	999.825	8998.9	84722.6	4421.85
H8	14	0	1431.45	9246.35	84374.1	5343.91
H9	14	0	1446.15	9859.5	98940.6	5862.24
H10	14	0	1554.34	9884.8	104324	6133.49
H11	14	0	2541.34	10331.8	115007	7097.39
H12	14	0	0	0	0	170.252
A1	15	0	0	1418.1	60377.2	2459.61
A2	15	0	0	2666.78	61894.7	2553.07
A3	15	0	0	3425.99	57290.5	2674.33
A4	15	3120.96	55.2827	4641.94	57159.3	2913.31
A5	15	0	0	5035.11	54011.2	2544.35
A6	15	0	0	0	0	118.464
A7	15	0	410.936	5717.62	58903.7	2819.9
A8	15	0	299.064	5719.43	61874.1	2906.6
A9	15	0	713.157	5907.14	65548	3124.75
A10	15	0	556.094	5891.31	70635.9	3400.7
A11	15	0	969.084	5966.15	72869.3	3679.09
A12	15	0	0	0	101.884	896.898
B1	15	0	0	3737.48	65316.7	3061.77
B2	15	0	0	4622.3	68573.7	2587.01
B3	15	0	0	4812.92	60956.9	2758.25
B4	15	0	0	5481.11	60627.9	3032.9
B5	15	0	0	5694.94	60863.6	2995.72
B6	15	0	0	0	0	1043.4
B7	15	0	495.009	6692.6	63844.1	2999.48
B8	15	0	726.213	6679.67	65777.7	2968.62
B9	15	0	2054.77	7712.36	74019.4	4425.04
B10	15	0	1255.3	7246.32	77912.2	2958.48
B11	15	0	588.157	7098.3	84539	3803.78
B12	15	0	518.832	0	656.113	1237.42
C1	15	0	0	4546.29	70462	2899.99
C2	15	0	0	5689.78	73550	3090.34
C3	15	0	628.746	6493.5	66017.4	3341.93
C4	15	0	849.462	7450.96	69954.6	3522.37
C5	15	0	380.463	7196.62	68297.1	4034.29
C6	15	0	0	0	0	0
C7	15	1392.34	2026.78	7873.89	76885.5	5778.33
C8	15	0	1310	9215.6	78816.1	3904.21
C9	15	0	2096.25	9847.29	85889.6	5151.74
C10	15	41511.5	32835.3	34967.6	150517	72427.8
C11	15	0	1434.43	8888.44	92810.1	4344.86
C12	15	0	0	0	0	227.915
D1	15	0	0	4689.35	66414.3	3291.12
D2	15	0	295.736	5840.48	68800.5	3091.8
D3	15	0	330.633	6092.45	62576.8	2820.67
D4	15	0	841.09	7707.68	67824.4	2860.06
D5	15	0	895.156	8609.3	75907	3155.02
D6	15	0	0	0	0	0
D7	15	0	0	5762.67	81669.2	3164.76
D8	15	0	1249.72	10277.9	83817.5	4013.39
D9	15	16016.8	5811.61	11754	85903.6	4433.33
D10	15	1444.97	2303.55	9320.26	88184.9	5738.26
D11	15	5764.71	3401.28	10818.7	104145	4952.4
D12	15	0	0	0	0	384.49
E1	15	0	762.005	5778.3	73971.4	4231.71
E2	15	0	0	6106.89	69649.1	3367.9
E3	15	0	468.354	7084.68	68102.6	3285.21
E4	15	0	155.419	7273.1	66414.5	2733.96
E5	15	0	716.292	8591.09	72914.1	3313.07
E6	15	0	0	0	0	0
E7	15	0	883.3	10876.5	89063.8	4092.08
E8	15	0	1292.95	10585.2	86906.6	4009.88
E9	15	0	1879.1	10852.7	88643.1	6192.29
E10	15	0	1367.68	9538.18	89075.7	4221.3
E11	15	807.634	2474.53	11171	108674	5743.65
E12	15	0	0	0	0	511.059
F1	15	0	0	6022.7	80722.3	3682.54
F2	15	0	717.359	6494.23	71583.5	6256.39
F3	15	0	443.72	7312.13	71612.6	3499.67
F4	15	0	484.911	8179.51	70659.8	3966.3
F5	15	0	590.411	7989.93	68635.5	3303.95
F6	15	0	0	0	0	0
F7	15	0	778.276	9141.53	78968.2	3542.06
F8	15	0	1107.34	9534.94	82082	4691.3
F9	15	159.213	1727.51	11026.8	94278.1	5812.88
F10	15	0	1231.71	10502	101617	5049.34
F11	15	0	1558.58	9824.47	104548	4770.44
F12	15	0	0	0	0	0
G1	15	0	239.644	6243.48	83041.6	4597.87
G2	15	0	0	6871.94	77849.3	3744.16
G3	15	0	966.124	7198.73	70914.3	3465.92
G4	15	0	787.672	8046.96	69649.3	3618.28
G5	15	0	0	111.985	63112.5	983.47
G6	15	0	0	0	0	0
G7	15	0	772.983	9205.46	79679.3	4360.62
G8	15	0	0	8320.96	83151.9	4171.68
G9	15	298.417	1916.44	10531.3	93465.4	6594.76
G10	15	0	1270.11	9864.97	98404.5	4834.61
G11	15	0	1269.25	10048	113191	5634.49
G12	15	0	0	0	0	0
H1	15	0	765.156	6897.88	82600.3	4686.7
H2	15	0	376.366	6376.63	70290.1	5154.04
H3	15	0	676.489	7897.05	80080.7	5179.46
H4	15	0	310.987	7585.94	74461.1	4116.96
H5	15	0	576.188	8093.26	75612.8	3864.19
H6	15	0	0	0	0	0
H7	15	0	925.698	9216.8	84795.7	4357.68
H8	15	0	1431.45	9483.79	84413.3	4998.4
H9	15	0	1577.11	10139.5	98634.8	5361.96
H10	15	0	1525.69	9693.51	104255	6077.34
H11	15	0	2657.45	10740.6	114318	6862.06
H12	15	0	0	0	0	0
A1	16	0	0	1182.24	59999.7	2555.84
A2	16	0	0	2726.13	62024.1	2278.36
A3	16	0	0	3674.26	57286.5	2433.69
A4	16	3749.17	7.25019	4487.12	56881.9	2648.3
A5	16	0	0	4805.35	54149.3	2608.08
A6	16	0	0	0	0	0
A7	16	0	444.315	5952.21	59296.8	3002.71
A8	16	0	636.839	5854.09	61882.7	2950.63
A9	16	0	624.013	5935.09	65448.4	3196.32
A10	16	0	582.307	6097.13	70359.7	3328.47
A11	16	0	775.695	5644.61	73021.5	3657.67
A12	16	0	0	0	160.104	578.303
B1	16	0	0	3619.51	65686	3185.5
B2	16	0	0	4676.69	68400.3	2806.57
B3	16	0	0	4816	61292.5	2723.89
B4	16	0	8.45527	5444.94	60665.1	3015.01
B5	16	0	71.9346	5832.16	60696.4	3002.99
B6	16	0	0	0	0	1150.22
B7	16	0	530.366	6545.73	63745.6	2744.92
B8	16	0	753.406	6685.43	65952.8	2765.87
B9	16	0	1914.84	8058.27	73842.2	4632.83
B10	16	0	1505.25	6995.28	78143.1	3277.27
B11	16	0	870.255	6976.77	85270.9	3833.38
B12	16	0	591.726	0	843.37	902.251
C1	16	0	194.917	4867.91	70670.9	3467.41
C2	16	0	0	5747.99	73413.4	3357.18
C3	16	0	841.917	6607.63	66201.9	3375.96
C4	16	0	1212.34	7568.03	69863.4	3483.93
C5	16	0	515.287	7298.56	68460.4	3736.41
C6	16	0	0	0	0	80.1856
C7	16	1346.95	2185.83	7876.4	77114.5	5816.51
C8	16	0	1609.23	9348.65	79075.5	4029.52
C9	16	0	1779.77	10055.2	86253.1	5727.59
C10	16	40671.4	32903.6	34496.7	150584	72724.9
C11	16	0	1422.46	8989.07	92512.1	4382.42
C12	16	0	0	0	41.0754	366.646
D1	16	0	0	4541.41	66606.3	3007.5
D2	16	0	284.406	5893.64	68441.6	2708.33
D3	16	0	50.8666	6374.26	62643.4	3142.04
D4	16	0	795.626	7488.85	67733.5	2877.81
D5	16	0	816.993	8826.87	75837.3	2901.43
D6	16	0	0	0	0	0
D7	16	0	0	5759.95	81789.2	3190.35
D8	16	0	1316.66	10568	83860.7	4033.34
D9	16	15950.7	5808.78	11755.9	86143.1	4624.32
D10	16	1225.93	2304.45	9561.75	88100.9	5788.07
D11	16	5699.83	3319.7	10858.5	104346	4892.44
D12	16	0	0	0	0	573.159
E1	16	0	639.101	5753.14	73592.3	3996.51
E2	16	0	80.9453	6240.27	69974.1	3622.93
E3	16	0	501.293	6996.11	67743.3	3364.04
E4	16	0	127.072	7369.68	66747.5	3043.69
E5	16	0	695.447	8551.05	72897.4	3495.23
E6	16	0	0	0	0	0
E7	16	0	917.348	10945.3	89135.1	3781.78
E8	16	0	1052.33	10856.3	86552.5	4035.39
E9	16	28.665	1891.11	10606.4	88737.4	6247.13
E10	16	0	1575.38	9522.31	89055.5	4460.66
E11	16	453.448	2337.24	10996.8	109181	5538.01
E12	16	0	0	0	237.798	553.039
F1	16	0	0	5959.14	81532.1	4096.42
F2	16	0	591.353	6479.72	71821.2	6151.24
F3	16	0	361.046	7371.67	71295.7	3423.45
F4	16	0	728.415	8036.79	70667.2	3820.87
F5	16	0	681.244	8177.85	68933.5	2752.79
F6	16	0	0	0	0	0
F7	16	0	658.886	9268.09	79030.9	3481.65
F8	16	0	1116.07	9444.64	82474.8	4433.06
F9	16	215.563	1851.11	10890.1	94107.4	5920.78
F10	16	0	1260.92	10879.3	101011	4852.22
F11	16	0	1371.33	9747.56	104720	4886.99
F12	16	0	0	0	0	0
G1	16	0	381.778	6520.73	83168.8	4135.21
G2	16	0	365.191	6892.73	78444.7	3972.65
G3	16	0	925.13	7282.17	70841	3611.41
G4	16	0	854.924	7892.19	69834.2	3584
G5	16	0	0	28.2484	63422.9	1408.24
G6	16	0	0	0	0	0
G7	16	0	820.455	9204.55	79517.7	4274.73
G8	16	0	0	8589.16	83318.8	4169.95
G9	16	603.714	2216.27	10303.5	93948.8	7009.42
G10	16	0	1326	9911.28	98618.6	5035.07
G11	16	0	1261.08	9985.48	113183	5421.45
G12	16	0	0	0	0	0
H1	16	0	812.731	6786.85	83001.1	5097.81
H2	16	0	205.162	6400.66	69746.2	4748.8
H3	16	0	829.169	7688.6	79976.7	5522.67
H4	16	0	389.73	7732.22	74555.9	4104.28
H5	16	0	473.331	8139.97	75861.5	3592.2
H6	16	0	0	0	0	0
H7	16	0	865.691	9152.76	84812.8	4347.87
H8	16	0	1537.3	9136.51	84613.4	5026.28
H9	16	0	1700.58	9956.56	98993	5567.68
H10	16	0	1557.52	9744.45	104948	5947.37
H11	16	0	2700.54	9993.5	114714	6816.4
H12	16	0	0	0	0	0
A1	17	0	0	1555.81	60671	2254.04
A2	17	0	0	2723.75	61814.3	2341.49
A3	17	0	0	3703.77	57328.1	2469.08
A4	17	3262.68	0	4641.03	57184.9	2616.64
A5	17	0	20.9666	4822.46	53913.5	2691.42
A6	17	0	0	0	0	48.6409
A7	17	0	410.936	5896.39	59270	2955.48
A8	17	0	516.151	5630.95	61497.6	2920.5
A9	17	0	742.6	6089.66	65468.4	3253.74
A10	17	0	691.841	6059.88	70325	3427.32
A11	17	0	807.748	5894.58	72944.3	3308.5
A12	17	0	0	0	478.856	1093.19
B1	17	0	0	3841.57	65447.1	3241.87
B2	17	0	0	4443.4	68405	2786.29
B3	17	0	0	4723.66	60783.5	2507.6
B4	17	0	76.0974	5318.33	60626	2758.89
B5	17	0	257.544	5660.41	60724	3341
B6	17	0	0	0	0	1233.03
B7	17	0	510.723	6532.75	63697.7	2974.27
B8	17	0	723.014	6985.69	65756.2	2957.9
B9	17	0	2023.39	7843.27	73840.4	4709.11
B10	17	0	1171.37	7270.86	78083.7	3217.98
B11	17	0	726.483	7181.11	84707	3797.2
B12	17	0	786.11	0	483.151	852.874
C1	17	0	114.475	4476.44	70862.4	3714.67
C2	17	0	61.501	5660.68	73279.3	3056.83
C3	17	0	637.359	6520.67	66293.1	3325.97
C4	17	0	929.872	7380.3	70125.5	3554.57
C5	17	0	438.64	7051.81	68451.7	3593.65
C6	17	0	0	0	0	146.172
C7	17	1873.11	2167.36	8033.71	76536.6	5824.81
C8	17	0	1267.49	9245.56	79059.6	4246.62
C9	17	0	1985.3	9996.19	85972.1	5154.55
C10	17	41134.8	32968.1	34768.8	150510	72603.4
C11	17	0	1493.15	8931.27	92556	4092.69
C12	17	0	0	0	0	277.462
D1	17	0	0	4714.89	66749.7	3213.39
D2	17	0	63.453	5890.31	68354.6	2984.74
D3	17	0	193.929	5941.44	62486.9	3313.79
D4	17	0	578.637	7538.54	68054.2	2405.84
D5	17	0	962.154	8769.11	75388.8	3092.82
D6	17	0	0	0	0	0
D7	17	0	0	6067.36	81514.2	3156.82
D8	17	0	1091.2	10223	84143.7	4075.05
D9	17	15841.7	5831.42	11563.6	86407.8	4542.33
D10	17	1565.98	2360.5	9422.33	88287.5	5697.67
D11	17	5379.57	3642	10900.4	104198	4857.45
D12	17	0	0	0	0	263.778
E1	17	0	557.165	5595.4	73743.3	4142.3
E2	17	0	260.824	6601.04	69988.8	2984.81
E3	17	0	202.782	6882.82	67622.5	3019.04
E4	17	0	190.608	7690.27	66513.9	3128.07
E5	17	0	733.346	9006.14	72899.4	3268.26
E6	17	0	0	0	0	0
E7	17	0	938.749	11021.1	89093.7	3953.41
E8	17	0	1376.27	10756.6	86953.1	3864.38
E9	17	0	1880.02	10425.2	88504.3	6232.95
E10	17	0	1394.57	9474.72	88739.2	4305.78
E11	17	416.225	2212.23	11237.8	108662	5484.41
E12	17	0	0	0	202.933	350.44
F1	17	0	162.591	6101.89	81341.8	3833.23
F2	17	0	421.682	6641.8	71462.2	6159.61
F3	17	0	494.999	7367.49	71519.2	3797.31
F4	17	0	831.275	8270.04	70354.5	3943.28
F5	17	0	742.457	8128.35	68731.8	3117.89
F6	17	0	0	0	0	0
F7	17	0	635.547	9310.59	78660.1	3269.31
F8	17	0	972.959	9475.04	81992.5	4548.33
F9	17	416.816	1847.36	10937	94069.1	5816.7
F10	17	0	1358.93	10845.1	101167	4857.91
F11	17	0	1322.23	9964.73	104928	4941.83
F12	17	0	0	0	0	0
G1	17	0	343.766	6440.44	83086.1	4219.88
G2	17	0	261.044	6791.39	78652.7	4052.18
G3	17	0	863.085	7318.4	71259.3	3659.9
G4	17	0	964.974	7877.84	69724.5	3809.89
G5	17	0	0	49.4346	62963.4	1431.23
G6	17	0	0	0	0	0
G7	17	0	978.097	9371.02	79392	4012.47
G8	17	0	0	8517.35	82997.2	4115.52
G9	17	0	2140.64	10557.4	93951.6	6770.92
G10	17	0	1281.67	9982.67	98588.2	4525.08
G11	17	0	1343.91	10005.9	112983	5246.82
G12	17	0	0	0	0	0
H1	17	0	836.518	6533.07	82820.2	5379.47
H2	17	0	533.421	6363.28	68703.2	4895.68
H3	17	0	824.471	8050.52	79716.6	5445.53
H4	17	0	331.918	7586.93	74156.1	3967.83
H5	17	0	617.14	8012.25	76007.5	3807.88
H6	17	0	0	0	0	0
H7	17	0	790.682	9298.62	84601.7	4283.7
H8	17	0	1315.52	9253.11	84610	4993.33
H9	17	0	1535.01	9957.49	98404.8	5664.93
H10	17	0	1666.8	9882.72	104463	6018.07
H11	17	0	2526.97	10291.4	114370	7203.93
H12	17	0	0	0	0	0
A1	18	0	0	1280.39	60457.8	2200.09
A2	18	0	0	2689.33	62328.3	2527.36
A3	18	0	0	3430.06	57586.9	2724.89
A4	18	3451.65	0	4615.68	57201.4	2892.51
A5	18	0	28.2243	4847.72	53652.1	2786.2
A6	18	0	0	0	0	40.0111
A7	18	0	638.656	5882.82	59322.8	3072.02
A8	18	0	481.235	5667.88	62050.3	3051.04
A9	18	0	824.384	5789.57	65717.2	3125.59
A10	18	0	616.01	5905.28	70394.3	3371.24
A11	18	0	896.43	5866.57	72874.5	3489.51
A12	18	0	0	0	666.614	978.435
B1	18	0	0	3863.77	65686	3427.48
B2	18	0	0	4427.69	68496.5	3022.55
B3	18	0	0	4847.8	60952.8	2626.86
B4	18	0	72.3395	5289.77	60615.5	2889.77
B5	18	0	0	5857.6	60588	3254.68
B6	18	0	0	0	0	1150.22
B7	18	0	550.795	6514.09	63577.3	2889.69
B8	18	0	756.605	6573.56	66263.3	2807.91
B9	18	0	1926.72	8001.05	73764	4280.37
B10	18	0	1310.64	7316.16	77903.8	3364.74
B11	18	0	582.711	7110.13	84939.2	3752.26
B12	18	0	570.287	0	660.401	977.064
C1	18	0	106.74	5089.11	70724.6	3335.92
C2	18	0	71.7511	5584.77	73481.1	3535.89
C3	18	0	558.766	6292.41	66357.4	3281.3
C4	18	0	1117.5	7370.81	70002.8	3422.65
C5	18	0	589.163	7315.71	68569.9	4120.9
C6	18	0	0	0	0	0
C7	18	1480.8	2138.44	7861.34	76968.1	5767.53
C8	18	0	1519.12	9149.52	78802.9	3939.51
C9	18	0	2072.6	9924.08	85757	5440.6
C10	18	41068.8	32797.9	34768.8	150499	72626.2
C11	18	0	1172.34	8766.41	92526.8	4709.7
C12	18	0	0	0	6.99156	218.006
D1	18	0	62.1043	4564.83	66785.3	2929.76
D2	18	0	506.491	5850.45	68412.6	2948.68
D3	18	0	254.333	6262.6	62557.7	3103.06
D4	18	0	825.591	7390.54	67967.5	2605.28
D5	18	0	835.603	8788.36	75696.9	3111
D6	18	0	0	0	0	0
D7	18	0	0	5996.42	81489.7	3230.07
D8	18	0	1137.87	10400.5	83973.4	4015.2
D9	18	15923.9	5880.49	11681.5	86155.2	4571.27
D10	18	1921.92	2500.63	9509.8	88556.2	5892.3
D11	18	5962.43	3580.56	10957.1	104003	4879.44
D12	18	0	0	0	0	260.201
E1	18	0	492.64	5701.85	73988.4	4123.83
E2	18	0	182.127	6048.95	69936.7	3235.46
E3	18	0	336.597	6933.29	68079.8	3477.68
E4	18	0	269.784	7594.69	66488.1	3106.23
E5	18	0	696.395	8668.24	73231.7	3090.96
E6	18	0	0	0	0	0
E7	18	0	912.484	11293	89015.6	3904.93
E8	18	0	1137.53	10870.9	87070.2	4310.34
E9	18	0	1939.15	10735.7	89305.3	6010.75
E10	18	0	1399.2	9598.83	89041.7	4613.67
E11	18	566.246	2068.24	11236.7	109291	5768.81
E12	18	0	0	0	350.439	328.538
F1	18	0	0	6120.65	81061.9	3789.72
F2	18	0	490.299	6724.05	71516.7	6089.11
F3	18	0	603.836	7480.31	71719.7	3806.58
F4	18	0	716.87	8132.65	70659.8	4018.61
F5	18	0	671.371	8005.08	68470.4	3170.19
F6	18	0	0	0	0	0
F7	18	0	809.694	9295.81	79278	3346.19
F8	18	0	1027.06	9400.83	82525.3	4853.04
F9	18	443.649	1876.39	11068.9	94255.1	5937.01
F10	18	0	1396.63	10568.6	101570	4740.39
F11	18	0	1442.12	9974.91	104477	5137.22
F12	18	0	0	0	0	0
G1	18	0	137.176	6444.98	83075	4482.96
G2	18	0	45.987	6669.26	78346.6	4189.77
G3	18	0	655.9	7066.99	70774.2	3426.04
G4	18	0	978.221	7942.42	69666.6	3421.64
G5	18	0	0	56.4967	63103.4	1216.34
G6	18	0	0	0	0	0
G7	18	0	896.589	9508.22	79271.8	4473.94
G8	18	0	6.78483	8449.87	83587.3	4083.56
G9	18	0	2022.31	10127.1	93674.2	6638.12
G10	18	0	1003.17	9909.35	98575.4	4892.58
G11	18	0	1313.58	9960.47	113150	5376.04
G12	18	0	0	0	0	0
H1	18	0	642.255	7130.51	82722.7	5398.71
H2	18	0	202.332	6377.96	68322.6	5151.42
H3	18	0	711.723	7974.93	79976.7	4946.93
H4	18	0	273.11	7562.22	74677.3	4120.85
H5	18	0	495.236	8145.69	75859.6	4102.78
H6	18	0	0	0	0	0
H7	18	0	749.207	9145.65	84479.9	4584.07
H8	18	0	1530.57	9267.48	84501.8	4984.04
H9	18	0	1498.53	9934.16	98906	5463.88
H10	18	0	1458.85	9874.41	104547	5960.89
H11	18	0	2572.46	10219.8	114911	7013.09
H12	18	0	0	0	0	67.8238
A1	19	0	0	1545.55	60270.6	2000.35
A2	19	0	0	2671.53	61799.2	2371.88
A3	19	0	0	3701.74	57244.9	2706.69
A4	19	3388.33	0	4319.62	56913.9	2511.72
A5	19	0	0	4783.36	53814.2	2705.31
A6	19	0	0	0	0	160.829
A7	19	0	603.052	5833.79	59155.3	2963.86
A8	19	0	645.947	5774.07	61980.9	3133.69
A9	19	0	828.473	5658.03	65515.6	3113.94
A10	19	0	752.693	5827.99	70337.2	3379.79
A11	19	0	958.4	5748.33	73345.6	3802.26
A12	19	0	0	0	454.113	1235.12
B1	19	0	16.1997	3748.58	65180.8	3097.51
B2	19	0	0	4411.97	68643.7	2892.49
B3	19	0	0	4924.75	60874.3	2651.12
B4	19	0	29.1237	5522.04	60600.2	2945.33
B5	19	0	0	6033.89	60691.8	3171.08
B6	19	0	0	0	0	910.074
B7	19	0	524.081	6780.23	63925.4	2845.77
B8	19	0	713.416	6891.09	65817.4	2951.31
B9	19	0	1951.31	8169.24	73464.2	4514.47
B10	19	0	1318.94	7117.02	78322.1	3362.79
B11	19	0	717.77	7268.23	85162.9	3687.58
B12	19	0	525.979	0	395.955	1220.96
C1	19	0	47.9558	4808.25	70092	3444.54
C2	19	0	0	5478.49	73441	3251.68
C3	19	0	837.61	6553.28	66388.5	3054.75
C4	19	0	878.327	7360.26	69576	3503.67
C5	19	0	305.663	7087.06	68600.6	3912.48
C6	19	0	0	0	0	2.5058
C7	19	1027.71	2068.55	7824.52	76912.8	5911.97
C8	19	0	1582.88	9353.94	78860.2	4104.54
C9	19	213.432	1773.4	9957.79	85870.1	5384.51
C10	19	41040.6	32931.6	34892.5	150294	72308.2
C11	19	0	1350.69	8682.91	92307.2	4153.85
C12	19	0	0	0	11.3613	88.2833
D1	19	0	0	4422.21	66606.3	3147.21
D2	19	0	57.7876	5704.27	68133.9	2888.6
D3	19	0	263.87	6146.68	62291.2	2745.86
D4	19	0	1000.22	7521.62	68010.4	2755.64
D5	19	0	1049.62	8814.35	75321	3059.32
D6	19	0	0	0	0	0
D7	19	0	0	6060.08	81331.2	3020.91
D8	19	0	1118.5	10230.3	84452.8	4060.54
D9	19	16601.9	5719.14	11626.4	86203.9	4380.28
D10	19	1558.91	2457.24	9527.12	88318.8	5791.76
D11	19	5387.81	3604.73	10862.5	104128	4757.51
D12	19	0	0	0	0	295.074
E1	19	0	515.173	5783.14	73638.3	4047.05
E2	19	0	306.918	6391.14	69925.4	3470.79
E3	19	0	199.694	6840.6	67928.1	3570.84
E4	19	0	258.054	7646.46	66484.1	3091.34
E5	19	0	665.128	8710.23	72732.2	3037.38
E6	19	0	0	0	0	0
E7	19	0	1070.08	11130.2	88544.3	3892.32
E8	19	0	1199.32	10703.4	87125.1	4121.37
E9	19	0	1989.96	10784.8	88817.9	6201.74
E10	19	0	1493.78	9554.04	88745.7	4686.89
E11	19	382.385	2351.75	11130.5	109343	5645.21
E12	19	0	0	0	397.82	543
F1	19	0	0	6213.39	80896	3791.85
F2	19	0	681.179	6636.97	71406.5	6460.72
F3	19	0	553.604	7595.21	71546.5	3598.54
F4	19	0	822.879	8002.71	70761.3	4018.61
F5	19	0	506.49	8047.52	68888.9	2858.4
F6	19	0	0	0	0	0
F7	19	0	513.464	9477.81	78922.8	3412.09
F8	19	0	936.309	9404.41	82492.5	4732.4
F9	19	0	1927.89	10791.7	94033.6	5783.28
F10	19	0	1103.54	10737.7	102130	5121.37
F11	19	0	1297.11	10202.3	103994	5005.82
F12	19	0	0	0	0	0
G1	19	0	299.142	6369.23	82906.5	4163.94
G2	19	0	439.582	6900.53	78396.9	3885.54
G3	19	0	881.92	7488.57	71019.5	3592.01
G4	19	0	947.651	8025.44	69679.8	3647.53
G5	19	0	0	0	63265.7	1355.27
G6	19	0	0	0	0	0
G7	19	0	707.597	9072.83	79088.2	4222.64
G8	19	0	0	8718.07	83257.9	3833.04
G9	19	273.477	2060.57	10634.8	93269.5	6641.74
G10	19	0	1405.02	9929.61	98496.9	4736.34
G11	19	0	1524.73	10166.2	113286	5312.02
G12	19	0	0	0	98.7626	49.6158
H1	19	0	457.904	6936.65	82055.9	5440.7
H2	19	0	437.207	6231.1	68352.9	4735.68
H3	19	0	717.595	7758.47	79418.1	5060.96
H4	19	0	378.766	7784.61	74333.8	4232.94
H5	19	0	566.664	8188.58	75600.3	3868
H6	19	0	0	0	0	0
H7	19	0	823.333	9058.49	84535	4510.99
H8	19	0	1537.3	9144.11	84761.5	4810.87
H9	19	0	1659.42	10128.3	99133.3	5505.96
H10	19	0	1594.65	9588.51	104266	6193.79
H11	19	0	2570.07	10112.4	114767	6941.67
H12	19	0	0	0	0	76.1288
A1	20	0	0	1314.09	60322.4	2424.62
A2	20	0	0	2755.8	61883.1	2431.5
A3	20	0	0	3398.52	57472.2	2735
A4	20	3597.4	0	4631.98	57249	2935.02
A5	20	0	0	4708.4	53614.8	2456.92
A6	20	0	0	0	0	182.011
A7	20	0	585.991	5596.94	59098.7	2803.14
A8	20	0	587.501	5881.02	61627	3118.24
A9	20	0	835.833	5954	65347.2	3193.82
A10	20	0	664.691	6139.04	70760.4	3249.58
A11	20	0	964.81	5859.31	73143.4	3715.51
A12	20	0	0	0	317.297	649.27
B1	20	0	184.087	3697.23	65587.1	3471.47
B2	20	0	0	4560.65	68363.4	2882.94
B3	20	0	0	4914.49	61023.2	2471.21
B4	20	0	219.837	5535.37	60615.5	3082.8
B5	20	0	81.7035	5825.8	61213.6	2932.12
B6	20	0	0	0	0	1106.33
B7	20	0	733.87	6682.86	63726.1	3080.81
B8	20	0	501.471	6654.17	66139.5	2736.2
B9	20	0	2070.03	7838.07	73964.7	4366.29
B10	20	0	1169.52	7227.44	77692.7	3347.24
B11	20	0	543.501	7209.08	84781.9	3539.6
B12	20	0	647.468	157.893	105.779	647.885
C1	20	0	0	4885.38	70451.8	3624.63
C2	20	0	280.598	5441.8	73058.7	3189.63
C3	20	0	755.787	6641.33	66024.9	3411.06
C4	20	0	1099.97	7248.47	69840.3	3737.39
C5	20	0	446.951	7087.06	68765.9	3599.36
C6	20	0	0	0	0	0
C7	20	1226.95	2102.29	7781.85	76743.3	5812.36
C8	20	0	1423.06	9405.92	79140.8	4042.76
C9	20	29.3469	1925.28	10136.7	86121.4	5279.81
C10	20	40999.1	32999.9	34580.4	150703	72422.1
C11	20	0	1293.05	8681.84	92705.6	4153.85
C12	20	0	0	0	191.394	337.819
D1	20	0	38.3918	4772.37	66783.1	3332.09
D2	20	0	109.91	5976.69	68385.8	2870.02
D3	20	0	394.216	6237.08	62547.2	3524.53
D4	20	0	798.725	7408.51	67996.8	2900.79
D5	20	0	946.335	8823.02	75793.7	2976.07
D6	20	0	0	0	0	0
D7	20	0	0	5866.36	81243.6	3298.9
D8	20	0	1329.87	10300.7	84459.1	4035.15
D9	20	16429.5	5854.07	11680.5	86061.7	5006.31
D10	20	2231.94	2431.02	9577.24	88085.8	5776.08
D11	20	6168.38	3550.34	10749	104525	5122.31
D12	20	0	0	0	0	455.129
E1	20	0	360.518	5764.76	73568.3	4421.24
E2	20	0	0	6489.53	70250.4	3668.9
E3	20	0	239.839	6868.4	67617.3	3250.41
E4	20	0	186.698	7335.82	66657	3200.54
E5	20	0	751.349	8769.81	72806	3464.06
E6	20	0	0	0	0	0
E7	20	0	888.164	11145.4	89248.9	3796.32
E8	20	0	1439.94	10806	86878.7	4357.58
E9	20	0	1851.38	10442.2	88841.9	6307.64
E10	20	0	1607.83	9398.2	89285.3	4391.2
E11	20	820.041	2503.55	11350.6	108888	5743.65
E12	20	0	0	0	158.234	280.17
F1	20	0	7.74242	5876.82	81057.5	3748.33
F2	20	0	600.086	6725.26	71343.4	5889.56
F3	20	0	379.883	7430.17	71480.4	3537.78
F4	20	0	858.565	8026.14	70329.1	3968.39
F5	20	0	708.889	7834.33	68632.5	3179.24
F6	20	0	0	0	0	0
F7	20	0	611.31	9344.77	78871	3812.98
F8	20	0	1005.25	9498.28	82465.9	4887.89
F9	20	400.715	2030.88	11007.7	94588.8	5951.33
F10	20	0	1290.14	10828	101815	5024.7
F11	20	0	1444.4	10068.8	104164	5035.53
F12	20	0	0	0	0	0
G1	20	0	233.034	6393.47	83079.8	4358.98
G2	20	0	386.832	6930.41	78588.1	4024.4
G3	20	0	915.158	6890.23	70811.4	3545.67
G4	20	0	599.16	7855.29	69698.1	3548.7
G5	20	0	0	0	63414.8	1240.33
G6	20	0	0	0	0	0
G7	20	0	1047.07	9366.45	79414	4303.97
G8	20	0	55.1268	8603	83549.1	4344.45
G9	20	0	2041.89	10353	93612.8	6983.22
G10	20	0	1162.18	9910.31	98511.6	4597.79
G11	20	0	1404.57	10092.3	112934	5365.57
G12	20	0	0	0	0	0
H1	20	0	1060.51	6681.11	82784.7	5785.33
H2	20	0	513.612	6301.86	68611	4906.17
H3	20	0	860.879	7821.46	79962	5404.17
H4	20	0	436.577	7655.13	75064.2	4080.89
H5	20	0	490.474	7906.45	75781.8	3853.69
H6	20	0	0	0	0	0
H7	20	0	693.612	9094.06	85046.4	4543.96
H8	20	0	1537.3	9188.9	84747	4921.53
H9	20	0	1483.57	10168.4	98631.1	5872.53
H10	20	0	1455.66	9590.59	104631	5731.1
H11	20	0	2580.84	10394.2	114359	7015.43
H12	20	0	0	0	0	426.321
A1	21	0	0	1580.71	60514	2156.35
A2	21	0	0	2595.58	62325.9	2143.93
A3	21	0	0	3652.9	57584.9	2536.82
A4	21	3905.97	0	4596.67	57059.5	2944.97
A5	21	0	8.06408	4662.77	53911.9	2967.59
A6	21	0	0	0	0	96.4973
A7	21	0	586.733	5790.04	59104.8	2973.76
A8	21	0	762.081	5609.4	61758.8	3010.88
A9	21	0	704.161	5847.12	65314.9	3116.43
A10	21	0	516.774	5892.25	70311.9	3510
A11	21	0	989.385	5925.7	73129.9	3645.89
A12	21	0	0	0	176.114	1099.23
B1	21	0	0	3858.22	64877.3	3241.87
B2	21	0	0	4596.91	67956.1	2843.56
B3	21	0	0	4801.63	61200.7	2731.98
B4	21	0	0	5611.52	60483	2793.73
B5	21	0	159.855	5920.3	60295.9	3150.19
B6	21	0	0	0	0	776.751
B7	21	0	688.298	6648.78	63495.9	2953.12
B8	21	0	607.843	6864.76	65715	2905.98
B9	21	0	1886.86	7845.87	73862.1	4486.41
B10	21	0	1402.87	7289.73	77677.7	3100.38
B11	21	0	676.381	7338.14	84956.3	3644.83
B12	21	0	493.105	122.195	324.483	971.079
C1	21	0	0	4585.59	70604.2	3494.57
C2	21	0	61.501	5478.49	73052.4	3203.28
C3	21	0	738.561	6308.72	66269.5	3147.28
C4	21	0	1224.71	7248.47	70022.7	3687.53
C5	21	0	345.371	7168.04	68458.4	3641.24
C6	21	0	0	0	0	91.0441
C7	21	1310.03	2120.76	7797.75	76484.5	5778.33
C8	21	0	1272.6	9198.86	78625.5	3939.51
C9	21	0	1887.99	9964.35	85853.4	5419.1
C10	21	41616	33002.7	34783.1	150467	72735.4
C11	21	0	1436.6	8761.05	92490.2	4230.04
C12	21	0	0	0	35.8317	55.8527
D1	21	0	0	4574.4	66835.9	3093.63
D2	21	0	401.114	5822.76	68684.6	3074.32
D3	21	0	416.47	6205.17	62596.9	3165.22
D4	21	0	861.756	7783.8	67797.2	2775.48
D5	21	0	995.652	8524.58	75512.8	2761.72
D6	21	0	0	0	0	0
D7	21	0	0	5864.54	81434.5	3146.23
D8	21	0	1139.64	10416.1	84286.1	3993.44
D9	21	17084.3	6022.03	11171.1	86330.2	4561.62
D10	21	1967.85	2516.91	9438.73	88424.1	5573.15
D11	21	6302.25	3662.14	10991	104196	4853.46
D12	21	0	0	0	0	172.573
E1	21	0	373.833	5797.66	73634.3	4043.16
E2	21	0	20.2363	6562.78	69811	3544.12
E3	21	0	371.595	7103.22	68341	3301.59
E4	21	0	111.432	7447.33	66678.9	3242.23
E5	21	0	743.769	8601.83	73154	3311.12
E6	21	0	0	0	0	0
E7	21	0	987.389	11022.1	89068.6	4018.38
E8	21	0	1245.2	10496.2	86750.5	3872.88
E9	21	0	1805.19	10793.3	89220.2	6183.78
E10	21	0	1545.71	9538.18	89373.6	4813.61
E11	21	1033.23	2232.32	11337.5	109442	5646.3
E12	21	0	0	0	84.9279	450.827
F1	21	0	0	6217.55	81411.5	4004.1
F2	21	0	198.365	6450.69	71198.6	5954.09
F3	21	0	453.139	7294.37	71569.6	3636.65
F4	21	0	697.977	8006.97	70296.4	3664.98
F5	21	0	580.538	8061.66	68646.7	3194.33
F6	21	0	0	0	0	0
F7	21	0	660.681	9232.99	79070.9	3537.48
F8	21	0	906.641	9630.6	82731.9	4680.58
F9	21	436.494	1912.91	10944.6	94092.1	6118.42
F10	21	0	1090.35	10611.3	101306	4862.64
F11	21	0	1498.07	9755.48	104170	4817.29
F12	21	0	0	0	0	0
G1	21	0	294.184	6348.02	82900.1	4228.95
[truncated: 10,583 more rows]

## Sheet: Multicomponent Data
Block Type	96fast
Chemistry	SYBR_GREEN
Experiment File Name	D:\vx\data\WeChat Files\wxid_h91xm8xuxfc221\FileStorage\File\2023-09\hy\hy\0702HY3.eds
Experiment Run End Time	2023-07-02 18:36:28 下午 GMT+08:00
Instrument Type	sds7500fast
Passive Reference	ROX
Well	Cycle	SYBR	ROX
A1	1	-142.29	62067.1
A2	1	-184.117	63722.2
A3	1	-162.391	58566.3
A4	1	2967.34	57786.1
A5	1	-158.343	54483.5
A6	1
A7	1	-112.443	60178.5
A8	1	-151.567	63143.5
A9	1	-124.219	66364
A10	1	-125.198	71569.7
A11	1	-81.4009	75470.6
A12	1
B1	1	-210.09	67120.3
B2	1	-222.979	69924.2
B3	1	-190.541	62331.2
B4	1	-180.033	61768.2
B5	1	-179.739	61343.4
B6	1
B7	1	-123.21	63654
B8	1	-149.948	66414.3
B9	1	29.6454	74283.8
B10	1	-22.6692	79762.5
B11	1	-185.139	86981.2
B12	1
C1	1	-225.222	72502.7
C2	1	-256.432	74821.8
C3	1	-115.842	67580.1
C4	1	-127.826	70372.2
C5	1	-151.085	67826.3
C6	1
C7	1	613.453	77356.7
C8	1	-98.6703	78764.6
C9	1	-48.5026	85642.6
C10	1	43869.7	153181
C11	1	-114.825	95334.9
C12	1
D1	1	-223.698	68433.8
D2	1	-251.029	68329.4
D3	1	-173.52	66015.4
D4	1	-129.502	69354.9
D5	1	-155.456	78079.6
D6	1
D7	1	-222.458	83610
D8	1	-176.369	86556.2
D9	1	15115.2	87694.9
D10	1	659.854	91860.9
D11	1	9229.87	107124
D12	1
E1	1	-197.353	77050.4
E2	1	-228.413	71487.6
E3	1	-191.632	69671.9
E4	1	-227.669	67079
E5	1	-135.397	74658.1
E6	1
E7	1	-174.912	92155.7
E8	1	-129.797	89368.6
E9	1	-101.727	89181.9
E10	1	-136.737	91261.4
E11	1	-77.4246	111675
E12	1
F1	1	-298.925	83453.1
F2	1	-182.038	73852.5
F3	1	-245.645	72966.2
F4	1	-174.339	71341.2
F5	1	-158.301	70274.8
F6	1
F7	1	-231.285	81108
F8	1	-188.64	84416
F9	1	-108.365	96954.1
F10	1	-159.363	105254
F11	1	-180.835	107394
F12	1
G1	1	-318.163	86306.9
G2	1	-268.519	81201.1
G3	1	-173.634	76252.8
G4	1	-134.457	71475.9
G5	1	-2.85675	65997.1
G6	1
G7	1	-185.883	80287
G8	1	-224.131	83408.5
G9	1	86.2061	95395.3
G10	1	-131.892	102045
G11	1	-224.388	116398
G12	1
H1	1	-169.64	86238.5
H2	1	-185.857	89153.7
H3	1	-192.967	84060.7
H4	1	-173.014	76801.5
H5	1	-220.914	78062.1
H6	1
H7	1	-196.983	87838.9
H8	1	-81.5671	87832
H9	1	-103.48	102783
H10	1	-169.488	108608
H11	1	-34.1356	119492
H12	1
A1	2	-141.783	61981
A2	2	-183.996	63622.6
A3	2	-162.238	58532.6
A4	2	2266.19	57902.9
A5	2	-159.096	54721.8
A6	2
A7	2	-127.846	60264.3
A8	2	-135.091	63047
A9	2	-123.89	66519.4
A10	2	-159.139	71436.5
A11	2	-124.487	75005.4
A12	2
B1	2	-211.656	67472.6
B2	2	-223.153	69907.8
B3	2	-190.103	62194.2
B4	2	-180.217	61845.1
B5	2	-182.008	62332.2
B6	2
B7	2	-123.521	64253.7
B8	2	-167.39	67091.5
B9	2	3.36273	74874.6
B10	2	-57.2883	79961.7
B11	2	-170.03	87004.3
B12	2
C1	2	-225.064	72425.6
C2	2	-257.199	75007.3
C3	2	-109.032	67436.8
C4	2	-135.943	70637
C5	2	-156.714	70138
C6	2
C7	2	882.028	77815.3
C8	2	-117.576	80462.7
C9	2	-16.2502	87076.5
C10	2	44274.1	153434
C11	2	-120.346	95053.2
C12	2
D1	2	-223.797	68430
D2	2	-199.615	68403.1
D3	2	-179.257	64735.2
D4	2	-153.708	69335.3
D5	2	-124.166	77651.3
D6	2
D7	2	-220.789	82989.3
D8	2	-150.312	86203.9
D9	2	15523	87710.4
D10	2	1257.84	90921.6
D11	2	8402.96	106758
D12	2
E1	2	-163.625	76460.4
E2	2	-220.428	71430.9
E3	2	-176.533	69677.2
E4	2	-201.743	67488
E5	2	-145.19	75007.2
E6	2
E7	2	-129.997	91025.3
E8	2	-136.277	89262.8
E9	2	-82.2566	90763.9
E10	2	-130.018	91030.6
E11	2	414.505	111565
E12	2
F1	2	-298.067	83175.7
F2	2	-170.039	72789.1
F3	2	-219.267	73346.9
F4	2	-142.271	70855.8
F5	2	-169.812	69881.5
F6	2
F7	2	-217.832	80931.6
F8	2	-168.531	84283.6
F9	2	-88.3824	96379.4
F10	2	-169.895	104584
F11	2	-128.594	107103
F12	2
G1	2	-315.385	85912
G2	2	-281.58	80664.4
G3	2	-172.487	72290.8
G4	2	-121.104	71215.3
G5	2	-3.07889	67071.1
G6	2
G7	2	-193.011	80870
G8	2	-227.404	84564.7
G9	2	-48.2658	95733.4
G10	2	-153.788	101276
G11	2	-221.244	115856
G12	2
H1	2	-165.583	86489.3
H2	2	-211.39	88470.1
H3	2	-179.495	83121
H4	2	-206.242	76702.4
H5	2	-215.271	77953.6
H6	2
H7	2	-210.651	87228.6
H8	2	-94.6573	86954.3
H9	2	-114.365	102238
H10	2	-171.249	107853
H11	2	5.14023	118103
H12	2
A1	3	-140.724	61535
A2	3	-182.229	63040.2
A3	3	-161.842	58407.3
A4	3	3190.51	58272.9
A5	3	-159.51	54922.4
A6	3
A7	3	-102.665	59989.6
A8	3	-136.191	62970.9
A9	3	-107.616	66011.9
A10	3	-123.805	71572.3
A11	3	-75.3397	75374
A12	3
B1	3	-209.133	66684.6
B2	3	-223.666	70136.9
B3	3	-190.779	62293
B4	3	-172.037	61808.7
B5	3	-181.758	61948.4
B6	3
B7	3	-109.727	64648.8
B8	3	-146.853	67279.1
B9	3	27.948	75069.2
B10	3	-47.9499	79973
B11	3	-155.4	87123.3
B12	3
C1	3	-223.984	72031.9
C2	3	-256.737	74901.3
C3	3	-124.712	67853.1
C4	3	-115.313	71202.9
C5	3	-140.482	69546.4
C6	3
C7	3	905.032	77537.7
C8	3	-100.782	80192.2
C9	3	-28.4165	87410.7
C10	3	44778.7	154122
C11	3	-117.867	95054.5
C12	3
D1	3	-223.489	68336.5
D2	3	-225.176	69401.8
D3	3	-159.33	63989.2
D4	3	-142.859	68936.8
D5	3	-131.557	77031.1
D6	3
D7	3	-219.912	82661.5
D8	3	-161.009	85860.5
D9	3	16299.7	87568.3
D10	3	1268.6	90450.2
D11	3	8028.45	106819
D12	3
E1	3	-137.497	76218.5
E2	3	-232.289	71334.7
E3	3	-155.011	69411.7
E4	3	-231.609	67791.8
E5	3	-136.885	74198.5
E6	3
E7	3	-144.069	90442.7
E8	3	-79.9331	88872.7
E9	3	-91.3603	90832.1
E10	3	-150.646	90896.8
E11	3	910.796	111560
E12	3
F1	3	-297.285	82927.7
F2	3	-202.74	72641
F3	3	-199.894	73186.7
F4	3	-152.696	71495.5
F5	3	-152.419	69521.4
F6	3
F7	3	-223.288	80057.7
F8	3	-190.464	83660.8
F9	3	271.278	96132.9
F10	3	-154.545	103752
F11	3	-169.602	106935
F12	3
G1	3	-247.403	85224.5
G2	3	-267.065	80280
G3	3	-134.711	72311.4
G4	3	-127.609	71173.1
G5	3	-2.93447	63433
G6	3
G7	3	-184.249	80816.4
G8	3	-226.756	84311.2
G9	3	375.487	96395.9
G10	3	-146.023	100614
G11	3	-213.831	115727
G12	3
H1	3	-180.778	85544.9
H2	3	-227.003	87404.5
H3	3	-173.618	82630.4
H4	3	-184.94	76744
H5	3	-212.04	78041.3
H6	3
H7	3	-218.348	86973.4
H8	3	-100.416	87024
H9	3	-118.788	102037
H10	3	-166.305	106889
H11	3	-1.98938	118738
H12	3
A1	4	-140.571	61620.7
A2	4	-181.96	62929.3
A3	4	-161.661	58396.9
A4	4	2619.34	57639.3
A5	4	-159.439	54788.4
A6	4
A7	4	-125.552	59905.9
A8	4	-123.114	62315.8
A9	4	-126.066	65893.8
A10	4	-123.032	71762.9
A11	4	-120.959	74650.6
A12	4
B1	4	-208.56	66549.2
B2	4	-221.385	69364.2
B3	4	-189.245	61814.2
B4	4	-178.537	61241.9
B5	4	-179.229	61080.2
B6	4
B7	4	-107.935	64590
B8	4	-151.605	66815.8
B9	4	47.8587	74911.9
B10	4	-45.7524	79794.2
B11	4	-133.654	86695.8
B12	4
C1	4	-223.116	71955.6
C2	4	-240.046	74564.3
C3	4	-81.4533	67097.4
C4	4	-104.659	70736.1
C5	4	-156.304	69563
C6	4
C7	4	886.773	77429.2
C8	4	-120.412	80152.6
C9	4	-21.3279	87128.6
C10	4	44102.8	153556
C11	4	-118.322	94757.4
C12	4
D1	4	-222.21	67933.3
D2	4	-250.559	68168.1
D3	4	-179.422	63448.8
D4	4	-139.553	68161.9
D5	4	-133.901	76468.5
D6	4
D7	4	-219.093	82349
D8	4	-129.573	85016.6
D9	4	15786.3	86900.5
D10	4	1747.13	89993.5
D11	4	7496.74	106547
D12	4
E1	4	-158.095	75407
E2	4	-189.124	71215
E3	4	-187.793	68876.7
E4	4	-225.967	67386.1
E5	4	-125.063	74056.2
E6	4
E7	4	-143.194	89458.7
E8	4	-102.002	88487.5
E9	4	-99.5947	90442.4
E10	4	-123.425	90055
E11	4	237.258	111378
E12	4
F1	4	-290.416	83028.4
F2	4	-156.728	72465.5
F3	4	-217.526	72678.8
F4	4	-153.756	71334.3
F5	4	-177.981	69171.8
F6	4
F7	4	-217.481	79874.4
F8	4	-189.146	83061.7
F9	4	-103.454	95316.8
F10	4	-136.379	103059
F11	4	-123.25	105932
F12	4
G1	4	-273.782	84963
G2	4	-266.486	79919.3
G3	4	-130.548	71849.5
G4	4	-122.024	70645
G5	4	-2.94712	63090.4
G6	4
G7	4	-177.022	80469.4
G8	4	-225.319	83789.8
G9	4	230.332	95474.3
G10	4	-140.847	100123
G11	4	-190.433	115719
G12	4
H1	4	-137.119	85249.5
H2	4	-190.152	85986.2
H3	4	-148.536	81888.2
H4	4	-199.601	76118
H5	4	-240.016	77546.4
H6	4
H7	4	-225.428	87010.3
H8	4	-99.9014	86981.3
H9	4	-88.386	101548
H10	4	-175.484	106372
H11	4	4.14749	118115
H12	4
A1	5	-140.684	61573.6
A2	5	-181.196	62664.2
A3	5	-160.546	57979.8
A4	5	2905.53	57691.3
A5	5	-158.792	54582.4
A6	5
A7	5	-85.6804	59569
A8	5	-116.091	62427.3
A9	5	-91.2305	65859.1
A10	5	-120.878	71331.7
A11	5	-102.073	74264.9
A12	5
B1	5	-208.957	66613.5
B2	5	-221.414	69453.3
B3	5	-189.804	62043.6
B4	5	-178.371	61371.4
B5	5	-174.691	61319.4
B6	5
B7	5	-119.753	64332.2
B8	5	-142.242	66846.2
B9	5	51.8379	74348.2
B10	5	-28.8212	79316.7
B11	5	-186.629	86408.8
B12	5
C1	5	-164.513	71514.1
C2	5	-219.863	74618.5
C3	5	-83.6944	66973.3
C4	5	-105.542	70697.1
C5	5	-159.109	69360
C6	5
C7	5	776.797	77117.5
C8	5	-91.3534	79662
C9	5	-26.4842	86941.5
C10	5	43560.2	153018
C11	5	-109.082	93966.4
C12	5
D1	5	-220.012	67212.9
D2	5	-250.04	68058
D3	5	-165.444	63497.6
D4	5	-134.374	68174.9
D5	5	-158.025	76512
D6	5
D7	5	-218.07	81965.4
D8	5	-140.32	84714.4
D9	5	16085	86853.8
D10	5	714.568	89253.1
D11	5	6993.23	106096
D12	5
E1	5	-157.187	75428.4
E2	5	-195.857	70897.1
E3	5	-163.013	68715.2
E4	5	-229.621	67116.2
E5	5	-137.458	73373.1
E6	5
E7	5	-153.343	89532.3
E8	5	-112.881	88370.9
E9	5	-72.2001	90187.4
E10	5	-119.123	89940.4
E11	5	346.466	110868
E12	5
F1	5	-285.059	82265.8
F2	5	-164.32	72621.9
F3	5	-181.63	72435.8
F4	5	-154.599	70888
F5	5	-142.175	69036.1
F6	5
F7	5	-250.65	79555.4
F8	5	-189.389	83190.2
F9	5	397.204	94731.2
F10	5	-133.863	102939
F11	5	-174.561	105783
F12	5
G1	5	-296.132	85038.2
G2	5	-254.85	79981.1
G3	5	-154.031	71906.9
G4	5	-145.384	70547.1
G5	5	-2.85885	63156.5
G6	5
G7	5	-168.908	80347.5
G8	5	-225.453	83821.8
G9	5	242.664	95041.1
G10	5	-169.919	99195.2
G11	5	-175.673	115316
G12	5
H1	5	-162.064	84781
H2	5	-182.425	84277.7
H3	5	-149.598	81548.9
H4	5	-181.447	75717.2
H5	5	-225.755	76881.3
H6	5
H7	5	-177.601	86242.3
H8	5	-91.3566	86243.6
H9	5	-102.858	101014
H10	5	-136.707	106004
H11	5	10.3955	117693
H12	5
A1	6	-139.851	61242.3
A2	6	-180.263	62343.8
A3	6	-161.185	58190.6
A4	6	2721.72	57738.7
A5	6	-158.193	54405.8
A6	6
A7	6	-95.8578	59549
A8	6	-111.808	62430.7
A9	6	-114.475	65661.4
A10	6	-81.9447	70911.1
A11	6	-40.8849	74122.7
A12	6
B1	6	-208.209	66478.2
B2	6	-220.786	69207.5
B3	6	-189.062	61811.4
B4	6	-178.365	61139
B5	6	-174.048	60977.7
B6	6
B7	6	-114.486	64347.4
B8	6	-125.314	66745.8
B9	6	48.7558	74725.9
B10	6	-56.14	79239.9
B11	6	-147.416	85695.4
B12	6
C1	6	-223.052	71983.2
C2	6	-254.862	74393.7
C3	6	-112.487	66969.5
C4	6	-112.453	70367.9
C5	6	-130.858	69356.2
C6	6
C7	6	1190.97	76995.9
C8	6	-74.4278	79967.5
C9	6	-37.5692	86864.4
C10	6	44230.7	153414
C11	6	-86.1087	93293
C12	6
D1	6	-209.541	67644
D2	6	-207.359	68343.3
D3	6	-170.682	62805.9
D4	6	-149.631	68388.5
D5	6	-131.66	75941.5
D6	6
D7	6	-218.048	81957.7
D8	6	-130.54	84666.6
D9	6	15876.5	86930.5
D10	6	1165.88	88900.1
D11	6	6558.61	105945
D12	6
E1	6	-149.682	75293.6
E2	6	-221.146	71008.4
E3	6	-189.999	68673.1
E4	6	-214.738	66976.5
E5	6	-137.102	73555.8
E6	6
E7	6	-164.477	89548.9
E8	6	-86.0021	87402.9
E9	6	-8.42681	90052.4
E10	6	-71.4469	89987
E11	6	1081.88	110375
E12	6
F1	6	-293.888	81942.7
F2	6	-192.509	71868.2
F3	6	-197.781	72078.4
F4	6	-126.469	70562
F5	6	-137.871	68947.6
F6	6
F7	6	-223.721	79579.6
F8	6	-187.267	83026
F9	6	457.914	94905.3
F10	6	-138.531	102238
F11	6	-160.678	105660
F12	6
G1	6	-272.76	84080.6
G2	6	-247.046	79790.5
G3	6	-158.821	71854.2
G4	6	-154.441	70231.8
G5	6	-2.88497	62958.1
G6	6
G7	6	-182.422	80309.8
G8	6	-225.065	83674.5
G9	6	137.59	94673.6
G10	6	-143.426	99897.4
G11	6	-197.588	114798
G12	6
H1	6	-191.329	84944.6
H2	6	-157.624	82599.7
H3	6	-147.205	81038.2
H4	6	-200.419	75719.2
H5	6	-235.907	76987.8
H6	6
H7	6	-192.647	86115.3
H8	6	-88.1175	85530
H9	6	-108.011	100455
H10	6	-134.14	105872
H11	6	51.0526	117318
H12	6
A1	7	-140.498	61360.4
A2	7	-180.505	62433.5
A3	7	-160.353	57837
A4	7	3211.2	57570.6
A5	7	-158.092	54371.7
A6	7
A7	7	-108.917	59372.8
A8	7	-91.0706	62512.4
A9	7	-89.2266	65711.1
A10	7	-146.582	70799.1
A11	7	-106.35	74064
A12	7
B1	7	-199.79	65927
B2	7	-219.105	68722.9
B3	7	-187.69	61335.2
B4	7	-154.845	60995.4
B5	7	-179.017	61003.8
B6	7
B7	7	-123.066	64295.9
B8	7	-146.048	66212
B9	7	56.657	74414.5
B10	7	-20.4267	78962.1
B11	7	-167.433	85586.1
B12	7
C1	7	-220.35	71018.9
C2	7	-252.737	73756.1
C3	7	-71.6458	66598.7
C4	7	-105.171	70521.5
C5	7	-147.736	69192.3
C6	7
C7	7	956.652	77198.1
C8	7	-116.238	79613.7
C9	7	-31.7454	86382.9
C10	7	44342.4	153341
C11	7	-99.6535	93565.1
C12	7
D1	7	-219.814	67239.8
D2	7	-235.374	68146.4
D3	7	-168.83	63019.2
D4	7	-147.07	68260.1
D5	7	-126.172	76221.7
D6	7
D7	7	-216.453	81353.9
D8	7	-120.758	84468.1
D9	7	16155.3	86595.1
D10	7	803.545	88609.3
D11	7	5891.76	105434
D12	7
E1	7	-109.113	74648.7
E2	7	-224.946	70200.8
E3	7	-164.802	68017.6
E4	7	-200.921	67056.9
E5	7	-124.636	72819.2
E6	7
E7	7	-143.381	89090.8
E8	7	-90.8829	87419.9
E9	7	-70.6342	89323.4
E10	7	-120.543	89385.5
E11	7	803.012	110111
E12	7
F1	7	-283.045	81749.2
F2	7	-166.259	71684.2
F3	7	-192.224	71954.9
F4	7	-140.03	70368.2
F5	7	-163.42	69076.7
F6	7
F7	7	-209.922	79176.3
F8	7	-185.657	82985.8
F9	7	464.396	94334.9
F10	7	-158.618	101767
F11	7	-137.155	105210
F12	7
G1	7	-277.602	84263.3
G2	7	-243.949	78958.2
G3	7	-142.964	71455.8
G4	7	-101.011	69951.1
G5	7	-2.91872	62482.3
G6	7
G7	7	-182.207	80278.7
G8	7	-224.28	83408.8
G9	7	392.512	94421.2
G10	7	-121.552	98944.4
G11	7	-182.845	113887
G12	7
H1	7	-149.598	83929.6
H2	7	-148.369	80945
H3	7	-122.183	80325.2
H4	7	-180.085	75192.9
H5	7	-202.291	76502.9
H6	7
H7	7	-185.389	85734.4
H8	7	-84.9576	85447.6
H9	7	-108.777	99804.1
H10	7	-131.585	105161
H11	7	30.8137	116415
H12	7
A1	8	-138.664	60628.7
A2	8	-180.433	62335.5
A3	8	-159.746	57645.9
A4	8	3026.28	57696.6
A5	8	-157.25	54023.5
A6	8
A7	8	-122.069	59285.1
A8	8	-143.128	62183.3
A9	8	-99.2661	65654
A10	8	-122.912	70741.9
A11	8	-81.8634	73739.4
A12	8
B1	8	-206.03	65528.1
B2	8	-218.522	68633.3
B3	8	-186.65	61040.4
B4	8	-161.876	61004.6
B5	8	-177.913	60672.7
B6	8
B7	8	-114.384	63796.6
B8	8	-139.276	66137.6
B9	8	33.0274	73971.1
B10	8	-62.7783	78241.5
B11	8	-166.004	85444.6
B12	8
C1	8	-177.067	71136.1
C2	8	-252.305	73634.6
C3	8	-82.6866	66627.9
C4	8	-120.583	69922.7
C5	8	-161.981	69216.3
C6	8
C7	8	1457.23	76908.2
C8	8	-104.2	79710.9
C9	8	-21.7569	86450.4
C10	8	44126.8	153040
C11	8	-109.618	93362.1
C12	8
D1	8	-219.475	67136.8
D2	8	-224.48	68131.3
D3	8	-154.601	62885.5
D4	8	-141.767	68219.1
D5	8	-128.737	75824.6
D6	8
D7	8	-217.112	81605.6
D8	8	-132.526	84219.9
D9	8	15806	86629.8
D10	8	1919.96	88328.6
D11	8	5111.53	105370
D12	8
E1	8	-175.047	74382.8
E2	8	-242.55	70640.9
E3	8	-190.886	68430.7
E4	8	-232.201	66973.1
E5	8	-118.174	72969.5
E6	8
E7	8	-130.922	89234.5
E8	8	-121.131	87823.1
E9	8	-97.7801	89269.4
E10	8	-108.187	89580.8
E11	8	626.037	109940
E12	8
F1	8	-292.329	81615.2
F2	8	-166.096	71516.9
F3	8	-199.72	71863.8
F4	8	-133.341	70890.3
F5	8	-143.8	69043.7
F6	8
F7	8	-226.946	79122.7
F8	8	-181.396	82622.2
F9	8	-14.7733	95009.6
F10	8	-146.41	101905
F11	8	-155.782	105361
F12	8
G1	8	-281.288	83325
G2	8	-254.449	78650.7
G3	8	-120.275	71714
G4	8	-114.634	70212.2
G5	8	-2.90119	62883.6
G6	8
G7	8	-170.714	79850.1
G8	8	-223.939	83233.3
G9	8	-36.0746	94436.9
G10	8	-116.642	98887.1
G11	8	-212.439	113804
G12	8
H1	8	-194.177	84446.6
H2	8	-147.282	78486.3
H3	8	-166.814	80662.8
H4	8	-173.21	74998.3
H5	8	-202.436	76263.5
H6	8
H7	8	-169.193	85630.7
H8	8	-76.3112	85030.8
H9	8	-95.5053	100033
H10	8	-155.407	104872
H11	8	-23.1008	116360
H12	8
A1	9	-138.855	60721.9
A2	9	-180.301	62382.4
A3	9	-159.986	57697.7
A4	9	3437.1	57193.1
A5	9	-156.865	53991.2
A6	9
A7	9	-85.9542	59271
A8	9	-128.2	61975.6
A9	9	-90.6554	65465.9
A10	9	-105.324	70436.4
A11	9	-79.2373	73700.3
A12	9
B1	9	-205.54	65473.9
B2	9	-217.155	68239.6
B3	9	-186.161	60854.6
B4	9	-177.941	61060.4
B5	9	-170.423	60850.1
B6	9
B7	9	-104.114	64093.5
B8	9	-133.859	66055.9
B9	9	33.8087	73929.8
B10	9	-49.7266	78227.7
B11	9	-167.089	85509
B12	9
C1	9	-178.267	70714.7
C2	9	-254.256	74092.3
C3	9	-108.983	66921.9
C4	9	-103.426	70055.1
C5	9	-156.482	68904.7
C6	9
C7	9	742.464	76850.7
C8	9	-121.283	79536.7
C9	9	-18.5476	86601.6
C10	9	43983.8	152889
C11	9	-116.671	93150
C12	9
D1	9	-219.596	67180.4
D2	9	-187.655	68062.4
D3	9	-180.787	62602.2
D4	9	-111.198	68130.6
D5	9	-135.762	75745.2
D6	9
D7	9	-216.456	81359.7
D8	9	-141.261	84244.7
D9	9	16050.2	86831.7
D10	9	962.232	88507.1
D11	9	5262.18	104725
D12	9
E1	9	-128.431	74528.9
E2	9	-203.892	70270.1
E3	9	-142.328	68050.8
E4	9	-200.792	66882.4
E5	9	-134.636	72804.8
E6	9
E7	9	-169.983	89343.3
E8	9	-112.777	87421.4
E9	9	-87.0096	89372.5
E10	9	-100.124	89284.8
E11	9	737.077	109664
E12	9
F1	9	-285.523	81398.9
F2	9	-162.072	71414.4
F3	9	-182.923	72008.5
F4	9	-146.817	70545.2
F5	9	-152.367	68793.2
F6	9
F7	9	-218.376	79504.8
F8	9	-168.734	82508.7
F9	9	-70.402	94561.9
F10	9	-125.346	101677
F11	9	-155.197	104579
F12	9
G1	9	-251.188	83267.4
G2	9	-227.801	78910.2
G3	9	-150.632	71395.2
G4	9	-154.661	69956.5
G5	9	-2.94121	62963.9
G6	9
G7	9	-177.543	79608.9
G8	9	-224.543	83479.1
G9	9	-5.17269	94039.7
G10	9	-129.557	98736.9
G11	9	-197.993	113588
G12	9
H1	9	-118.601	83592.8
H2	9	-167.287	77035.8
H3	9	-106.416	80012.9
H4	9	-174.205	74897.6
H5	9	-194.988	75950.3
H6	9
H7	9	-184.166	85526.8
H8	9	-89.5925	84896.4
H9	9	-65.7991	99548.2
H10	9	-146.313	104430
H11	9	44.0554	115809
H12	9
A1	10	-137.286	60009.2
A2	10	-180.806	62451.6
A3	10	-158.707	57311.2
A4	10	3009.22	57238.1
A5	10	-156.658	53932.3
A6	10
A7	10	-109.593	59172.9
A8	10	-123.24	62121.6
A9	10	-88.1191	65538
A10	10	-101.664	70715.5
A11	10	-73.6766	73408.8
A12	10
B1	10	-185.5	65713.4
B2	10	-217.986	68315
B3	10	-186.791	61058.8
B4	10	-164.337	60677.6
B5	10	-156.928	60500.2
B6	10
B7	10	-111.848	63878.5
B8	10	-142.087	66187.1
B9	10	65.9206	74189
B10	10	-45.0274	78502.9
B11	10	-141.113	85402.7
B12	10
C1	10	-185.899	70573.3
C2	10	-252.225	73640.3
C3	10	-106.29	66749.7
C4	10	-75.7945	70073.5
C5	10	-174.8	68729.3
C6	10
C7	10	1382.69	77122.7
C8	10	-87.256	79276.5
C9	10	-17.9756	86508.5
C10	10	44387.4	152635
C11	10	-100.05	93121.1
C12	10
D1	10	-217.966	66638.5
D2	10	-218.905	68179.7
D3	10	-160.924	62803.9
D4	10	-124.661	68183.9
D5	10	-114.209	75831.9
D6	10
D7	10	-217.216	81649.4
D8	10	-92.5872	84365.6
D9	10	16625.8	86884.8
D10	10	1347.58	88339.4
D11	10	5614.19	104634
D12	10
E1	10	-119.476	74448.5
E2	10	-195.924	70195.5
E3	10	-163.447	68215.4
E4	10	-225.01	66853.7
E5	10	-121.897	72868.3
E6	10
E7	10	-150.295	89056
E8	10	-116.294	87652.3
E9	10	-84.6683	89553.1
E10	10	-105.494	89296.9
E11	10	522.623	109620
E12	10
F1	10	-280.583	81556.4
F2	10	-157.969	71340.8
F3	10	-208.214	71829.2
F4	10	-119.085	70880.6
F5	10	-153.585	68998.4
F6	10
F7	10	-186.695	79174.2
F8	10	-164.157	82291.5
F9	10	100.639	94396
F10	10	-149.329	101541
F11	10	-127.331	104655
F12	10
G1	10	-290.814	83081.9
G2	10	-237.725	78293.7
G3	10	-161.604	71660.9
G4	10	-125.604	69799.1
G5	10	-2.85209	62906.1
G6	10
G7	10	-164.752	79776.5
G8	10	-224.109	83333.4
G9	10	501.678	93810.4
G10	10	-150.027	98670.9
G11	10	-218.856	113515
G12	10
H1	10	-75.3033	83133.5
H2	10	-163.147	75651.7
H3	10	-189.424	79858.5
H4	10	-140.457	74849.8
H5	10	-217.112	75923.9
H6	10
H7	10	-185.376	85314.3
H8	10	-73.8709	85224.3
H9	10	-103.973	99745
H10	10	-132.47	104504
H11	10	-0.0784607	115814
H12	10
A1	11	-138.158	60487.5
A2	11	-180.149	62191.7
A3	11	-158.562	57152.8
A4	11	3393.98	57183.2
A5	11	-157.812	54220.4
A6	11
A7	11	-115.627	59051.4
A8	11	-120.095	62012
A9	11	-100.941	65260.4
A10	11	-100.31	70727.9
A11	11	-43.4064	72800.3
A12	11
B1	11	-188.191	65784.1
B2	11	-217.565	68155.7
B3	11	-187.763	61422.6
B4	11	-165.089	60673.7
B5	11	-178.495	60855.3
B6	11
B7	11	-118.106	63865.4
B8	11	-145.617	65954.2
B9	11	48.5541	73889.6
B10	11	-61.6883	78505
B11	11	-130.172	84790.6
B12	11
C1	11	-197.43	70725.1
C2	11	-252.309	73510.1
C3	11	-101.437	66404.4
C4	11	-102.866	69866.4
C5	11	-125.514	68664.2
C6	11
C7	11	887.534	76621.4
C8	11	-112.342	79358.9
C9	11	-40.2969	86124.5
C10	11	44149.3	152710
C11	11	-112.841	92685.8
C12	11
D1	11	-217.677	66582.6
D2	11	-227.573	67902.5
D3	11	-164.273	62530.1
D4	11	-141.741	67803.6
D5	11	-139.131	75869.7
D6	11
D7	11	-215.244	80904.6
D8	11	-136.962	84211.4
D9	11	15279.4	86686.9
D10	11	1309.84	88373
D11	11	4974.15	104827
D12	11
E1	11	-139.427	74155.6
E2	11	-202.837	70146
E3	11	-171.989	68291
E4	11	-240.818	66872.8
E5	11	-128.708	72580.5
E6	11
E7	11	-162.922	89063.2
E8	11	-119.204	87196.8
E9	11	-84.2969	88681.5
E10	11	-105.382	89259.4
E11	11	972.828	109392
E12	11
F1	11	-281.787	80910.3
F2	11	-175.237	71203.8
F3	11	-232.884	71702.7
F4	11	-129.582	70030
F5	11	-141.934	68818.5
F6	11
F7	11	-229.692	79098.9
F8	11	-156.606	82519.5
F9	11	-81.9363	94385.9
F10	11	-145.183	101535
F11	11	-135.149	104775
F12	11
G1	11	-270.413	83175.5
G2	11	-244.119	78645.8
G3	11	-135.483	71116.3
G4	11	-126	70004.8
G5	11	-2.86649	62495.5
G6	11
G7	11	-169.476	79856.1
G8	11	-223.92	83579.2
G9	11	128.75	93116.2
G10	11	-157.956	98745.1
G11	11	-224.606	113346
G12	11
H1	11	-93.3278	83341.9
H2	11	-169.286	74394.8
H3	11	-183.254	80205
H4	11	-183.937	74341.1
H5	11	-204.877	75916.5
H6	11
H7	11	-177.591	84766.8
H8	11	-76.6709	84641.4
H9	11	-96.881	99161.7
H10	11	-131.899	104581
H11	11	-19.7283	115393
H12	11
A1	12	-137.876	60381.1
A2	12	-180.015	62199.4
A3	12	-159.177	57383.7
A4	12	2906.43	57196
A5	12	-133.457	54248.5
A6	12
A7	12	-87.119	59182.7
A8	12	-114.651	61956.2
A9	12	-98.9786	65442.3
A10	12	-113.069	70746
A11	12	-91.6684	73431.6
A12	12
B1	12	-205.426	65298.5
B2	12	-218.497	68566.1
B3	12	-186.032	60858.6
B4	12	-161.113	60742.1
B5	12	-179.558	61204.7
B6	12
B7	12	-106.305	64054.6
B8	12	-138.938	66280.3
B9	12	46.489	74090
B10	12	-64.087	78615.4
B11	12	-164.106	85132.6
B12	12
C1	12	-222.023	71460.5
C2	12	-251.909	73499.8
C3	12	-98.2556	66155.3
C4	12	-93.6832	70186
C5	12	-129.917	68364
C6	12
C7	12	1169.97	76854.7
C8	12	-88.0605	79179
C9	12	-17.9642	86264.1
C10	12	44450.4	153150
C11	12	-99.2399	93113
C12	12
D1	12	-218.419	66721.6
D2	12	-209.236	67572.4
D3	12	-149.687	62939
D4	12	-111.306	67674.3
D5	12	-128.435	75907.5
D6	12
D7	12	-217.034	81579.6
D8	12	-138.045	84576.2
D9	12	16242.4	86548.7
D10	12	1459.39	88684.9
D11	12	5261.93	104686
D12	12
E1	12	-162.051	73953.2
E2	12	-189.35	70221.7
E3	12	-161.735	68152.8
E4	12	-216.351	66425
E5	12	-120.255	72780.5
E6	12
E7	12	-138.506	89389.5
E8	12	-100.318	87689.8
E9	12	-62.5706	89529.6
E10	12	-101.472	89196.2
E11	12	495.922	109500
E12	12
F1	12	-290.9	81164.6
F2	12	-163.752	71472.6
F3	12	-202.135	71941.9
F4	12	-135.466	70462.1
F5	12	-156.734	69063.7
F6	12
F7	12	-218.019	79270.1
F8	12	-159.967	82606.4
F9	12	373.447	94358.9
F10	12	-131.968	101738
F11	12	-152.771	104727
F12	12
G1	12	-255.916	82774.1
G2	12	-254.99	78482.9
G3	12	-128.064	71563.7
G4	12	-125.65	69979.7
G5	12	-2.93403	62810.1
G6	12
G7	12	-167.879	79559.2
G8	12	-224.168	83396.9
G9	12	223.231	93511.5
G10	12	-142.504	98894.3
G11	12	-175.758	113217
G12	12
H1	12	-176.191	83139
H2	12	-195.766	72901.9
H3	12	-129.194	80063.7
H4	12	-164.689	74578.5
H5	12	-180.899	75848
H6	12
H7	12	-194.967	85058.6
H8	12	-89.363	84954.5
H9	12	-92.5634	99445.2
H10	12	-178.675	104828
H11	12	21.2642	114676
H12	12
A1	13	-137.218	60051.1
A2	13	-178.135	61665.4
A3	13	-158.254	57142.6
A4	13	3230.4	57015.1
A5	13	-156.803	53967.4
A6	13
A7	13	-134.818	59022.7
A8	13	-115.72	61802.2
A9	13	-108.909	65355.6
A10	13	-82.7225	70453.4
A11	13	-34.1972	73526.1
A12	13
B1	13	-189.165	65776
B2	13	-217.821	68431.7
B3	13	-185.573	60699.5
B4	13	-176.984	60761.6
B5	13	-172.839	59927.9
B6	13
B7	13	-113.001	63479.3
B8	13	-131.508	65897.5
B9	13	39.0058	73951.5
B10	13	-63.5379	78226.3
B11	13	-141.787	85107.6
B12	13
C1	13	-220.269	70937.3
C2	13	-251.384	73350.5
C3	13	-65.7829	66434
C4	13	-93.009	69933.1
C5	13	-154.382	68825.6
C6	13
C7	13	1506.76	77408.7
C8	13	-100.36	79268.3
C9	13	6.29535	86214.3
C10	13	44358.3	152795
C11	13	-134.307	93139.4
C12	13
D1	13	-218.802	66862.8
D2	13	-233.243	68351.9
D3	13	-187.997	62779.6
D4	13	-135.546	68109.7
D5	13	-120.737	75540.3
D6	13
D7	13	-216.183	81258.6
D8	13	-121.803	84199.1
D9	13	15667.4	86467.1
D10	13	1283.43	88534.5
D11	13	5486.03	105039
D12	13
E1	13	-177.024	74059.3
E2	13	-240.107	70010.5
E3	13	-202.259	67860.2
E4	13	-235.555	66759.6
E5	13	-150.726	73152.3
E6	13
E7	13	-144.904	89306.8
E8	13	-99.6877	87158
E9	13	167.361	88743.1
E10	13	-101.045	89148.5
E11	13	538.584	109360
E12	13
F1	13	-289.829	80902.3
F2	13	-205.877	71584.7
F3	13	-172.905	71837.9
F4	13	-121.412	70530.3
F5	13	-139.598	68703.3
F6	13
F7	13	-197.36	78991.1
F8	13	-195.782	82430
F9	13	529.812	94166.3
F10	13	-131.735	101452
F11	13	-139.617	104782
F12	13
G1	13	-280.305	83124.8
G2	13	-262.328	78384.5
G3	13	-125.568	70977.8
G4	13	-123.5	70017
G5	13	-2.91248	62348.7
G6	13
G7	13	-149.721	79252.6
G8	13	-223.757	83192.1
G9	13	50.8467	94211.1
G10	13	-141.247	98854.3
G11	13	-185.556	112804
G12	13
H1	13	-132.463	82482.4
H2	13	-186.453	71358.7
H3	13	-152.808	79870.4
H4	13	-172.456	74601.2
H5	13	-201.745	75757.2
H6	13
H7	13	-193.687	84845.9
H8	13	-71.6549	84655.6
H9	13	-90.2866	99107.8
H10	13	-126.716	104479
H11	13	-5.71964	114793
H12	13
A1	14	-137.179	59953.2
A2	14	-177.734	61406.1
A3	14	-157.975	57033.7
A4	14	3137.15	57159
A5	14	-154.747	53428.3
A6	14
A7	14	-114.131	59286.1
A8	14	-103.357	61986.2
A9	14	-97.1797	65740.8
A10	14	-106.382	70755.5
A11	14	-97.2358	73405.8
A12	14
B1	14	-205.693	65597.6
B2	14	-219.625	68775.9
B3	14	-185.401	60643
B4	14	-145.596	60779.9
B5	14	-178.047	60644.2
B6	14
B7	14	-101.69	63867.6
B8	14	-140.224	65884
B9	14	45.8956	74291
B10	14	-64.7683	77917.9
B11	14	-137.196	85143.3
B12	14
C1	14	-218.087	70414.9
C2	14	-251.44	73349.6
C3	14	-103.356	66417.3
C4	14	-75.8613	69941.5
C5	14	-150.305	68558.5
C6	14
C7	14	1290.49	77081.8
C8	14	-93.6509	79145.2
C9	14	-25.319	86234.3
C10	14	43996.5	153357
C11	14	-91.5562	92633.3
C12	14
D1	14	-191.493	66448
D2	14	-186.881	68301
D3	14	-160.216	62679.7
D4	14	-122.945	67613.9
D5	14	-137.583	75838.2
D6	14
D7	14	-215.697	81076.2
D8	14	-110.625	84282.2
D9	14	16001.6	87061
D10	14	1955.32	88335.3
D11	14	6140.82	104554
D12	14
E1	14	-140.712	74251.1
E2	14	-211.689	69837.3
E3	14	-170.315	68019.6
E4	14	-208.383	66815.7
E5	14	-122.518	73261.5
E6	14
E7	14	-140.6	89455.6
E8	14	-85.3648	87564.1
E9	14	-14.0812	89531.4
E10	14	-109.832	89373.7
E11	14	-61.3213	109505
E12	14
F1	14	-282.612	81258.2
F2	14	-135.247	71412.8
F3	14	-204.103	71815.3
F4	14	-148.079	70962.7
F5	14	-130.571	68844.2
F6	14
F7	14	-230.729	79183.7
F8	14	-167.235	82467.7
F9	14	217.072	94328
F10	14	-140.39	101359
F11	14	-119.452	104433
F12	14
G1	14	-261.124	82752.7
G2	14	-224.086	78721.2
G3	14	-126.491	71032.9
G4	14	-101.188	69939.5
G5	14	-2.93171	62760.4
G6	14
G7	14	-173.09	79578.1
G8	14	-224.045	83335
G9	14	-21.515	93485.9
G10	14	-146.116	99187.7
G11	14	-180.827	113452
G12	14
H1	14	-122.523	82860.2
H2	14	-162.145	71110.1
H3	14	-145.879	80275.8
H4	14	-190.403	74489.7
H5	14	-199.876	76078.8
H6	14
H7	14	-167.748	84751.3
H8	14	-83.2234	84453.4
H9	14	-105.264	98976.9
H10	14	-130.781	104371
H11	14	16.9763	115066
H12	14
A1	15	-137.535	60151.8
A2	15	-178.498	61698.3
A3	15	-158.536	57137.1
A4	15	2890.36	57074.5
A5	15	-156.746	53970.4
A6	15
A7	15	-122.854	58871.8
A8	15	-155.04	61824.1
A9	15	-100.811	65510
A10	15	-138.659	70589.9
A11	15	-62.188	72859
A12	15
B1	15	-204.575	65201.5
B2	15	-218.317	68455.4
B3	15	-186.169	60862.6
B4	15	-176.347	60560.2
B5	15	-178.446	60781.4
B6	15
B7	15	-121.383	63825
B8	15	-122.078	65748.6
B9	15	62.3659	74041.3
B10	15	-58.4889	77892.4
B11	15	-164.184	84509.3
B12	15
C1	15	-218.818	70349.5
C2	15	-251.805	73455.4
C3	15	-108.988	66016.4
C4	15	-118.813	69965.1
C5	15	-157.589	68262.1
C6	15
C7	15	1382.7	76825.6
C8	15	-110.082	78878.1
C9	15	-2.30255	85981.2
C10	15	44648.3	152601
C11	15	-95.4532	92859.5
C12	15
D1	15	-216.82	66323.6
D2	15	-211	68734.1
D3	15	-153.054	62550.6
D4	15	-130.393	67872.7
D5	15	-132.091	75908.7
D6	15
D7	15	-216.363	81325.7
D8	15	-114.375	83928.2
D9	15	16222.3	86186.3
D10	15	1426.7	88239.6
D11	15	5737.76	104228
D12	15
E1	15	-110.175	73907.2
E2	15	-238.827	69580.3
E3	15	-149.272	68114
E4	15	-221.128	66425.8
E5	15	-127.939	72950.1
E6	15
E7	15	-154.013	89185.3
E8	15	-94.7073	87033.6
E9	15	-70.3262	88800.6
E10	15	-112.977	89135.5
E11	15	763.663	108772
E12	15
F1	15	-289.052	80620.8
F2	15	-148.54	71559.2
F3	15	-202.293	71622.9
F4	15	-171.373	70738.3
F5	15	-151.93	68679.5
F6	15
F7	15	-203.8	79014.2
F8	15	-156.618	82145.3
F9	15	64.7167	94387.5
F10	15	-135.478	101661
F11	15	-97.389	104575
F12	15
G1	15	-269.777	82976.3
G2	15	-271.987	77847.4
G3	15	-113.11	70952.5
G4	15	-126.805	69752
G5	15	-2.86675	62433.8
G6	15
G7	15	-182.397	79743.3
G8	15	-223.6	83099.6
G9	15	241.672	93560.4
G10	15	-129.017	98432
G11	15	-204.52	113164
G12	15
H1	15	-134.96	82645.9
H2	15	-156.285	70339.2
H3	15	-164.166	80147.3
H4	15	-185.921	74504
H5	15	-188.506	75661.1
H6	15
H7	15	-177.144	84845.8
H8	15	-83.1826	84515.5
H9	15	-86.6684	98700.1
H10	15	-134.768	104285
H11	15	37.6805	114416
H12	15
A1	16	-136.855	59759.2
A2	16	-178.828	61831.1
A3	16	-158.354	57154.9
A4	16	3497.01	56784
A5	16	-157.321	54084.2
A6	16
A7	16	-119.108	59285
A8	16	-105.623	61846.5
A9	16	-114.039	65414.2
A10	16	-133.289	70334.5
A11	16	-97.0724	72982.9
A12	16
B1	16	-205.911	65559.2
B2	16	-217.684	68288.5
B3	16	-187.216	61195.4
B4	16	-175.338	60593.3
B5	16	-168.551	60630.7
B6	16
B7	16	-116.729	63711.7
B8	16	-119.148	65922.1
B9	16	44.3286	73901.2
B10	16	-23.7083	78097.8
B11	16	-122.152	85225
B12	16
C1	16	-186.773	70585.2
C2	16	-251.25	73325.7
C3	16	-81.2207	66210.5
C4	16	-73.7474	69887.4
C5	16	-142.208	68434.3
C6	16
C7	16	1355.53	77052.4
C8	16	-75.6801	79149.4
C9	16	-42.04	86362.9
C10	16	43831.5	152622
C11	16	-96.0841	92573
C12	16
D1	16	-217.616	66500.7
D2	16	-211.266	68382.9
D3	16	-188.488	62645.2
D4	16	-135.556	67759.5
D5	16	-140.48	75863.9
D6	16
D7	16	-216.676	81444
D8	16	-106.92	84002.9
D9	16	16156.1	86423.6
D10	16	1211.78	88180.8
D11	16	5661.96	104431
D12	16
E1	16	-128.469	73528.3
E2	16	-228.405	69915.7
E3	16	-144.019	67749.6
E4	16	-225.576	66765.6
E5	16	-130.174	72929.3
E6	16
E7	16	-150.645	89263
E8	16	-119.685	86712.5
E9	16	-41.13	88867.9
E10	16	-86.9549	89114.5
E11	16	395.441	109258
E12	16
F1	16	-292.081	81419.3
F2	16	-167.406	71793.1
F3	16	-211.714	71315
F4	16	-142.622	70730.7
F5	16	-142.529	68993.8
F6	16
F7	16	-217	79089.9
F8	16	-157.063	82523.2
F9	16	135.424	94204.5
F10	16	-129.673	101098
F11	16	-124.159	104739
F12	16
G1	16	-246.499	83125.3
G2	16	-220.402	78440.5
G3	16	-118.265	70888
G4	16	-119.191	69919.4
G5	16	-2.91787	62732.5
G6	16
G7	16	-176.34	79583.5
G8	16	-223.96	83292.8
G9	16	577.908	94015.9
G10	16	-122.172	98648.9
G11	16	-205.775	113150
G12	16
H1	16	-128.124	83036.6
H2	16	-180.977	69800.3
H3	16	-142.31	80026.1
H4	16	-175.601	74612
H5	16	-202.501	75911.5
H6	16
H7	16	-184.749	84856.1
H8	16	-70.5401	84678.9
H9	16	-71.4129	99037.8
H10	16	-132.597	104978
H11	16	42.258	114746
H12	16
A1	17	-138.11	60453.9
A2	17	-178.218	61622.7
A3	17	-158.444	57198.9
A4	17	3020.2	57099.2
A5	17	-153.541	53852.6
A6	17
A7	17	-123.865	59252.7
A8	17	-122.17	61442.8
A9	17	-95.8962	65448.9
A10	17	-115.487	70297
A11	17	-90.9016	72926.7
A12	17
B1	17	-204.861	65339.8
B2	17	-217.938	68272.8
B3	17	-185.715	60681.9
B4	17	-166.167	60541.5
B5	17	-144.665	60640.4
B6	17
B7	17	-119.059	63663.2
B8	17	-122.199	65759.6
B9	17	58.795	73877.9
B10	17	-70.9949	78064.9
B11	17	-142.817	84683.4
B12	17
C1	17	-201.154	70743
C2	17	-241.91	73184.2
C3	17	-108.653	66292
C4	17	-109.511	70126.9
C5	17	-151.312	68398.5
C6	17
C7	17	1874.24	76498.4
C8	17	-115.864	79122.4
C9	17	-16.0507	86078.2
C10	17	44295.7	152575
C11	17	-85.9944	92610.9
C12	17
D1	17	-217.917	66658.5
D2	17	-242.072	68296.7
D3	17	-170.189	62446.9
D4	17	-162.119	68081
D5	17	-122.917	75415.1
D6	17
D7	17	-216.048	81205.6
D8	17	-132.982	84244.3
D9	17	16050.3	86665.3
D10	17	1552.67	88351.3
D11	17	5394.23	104289
D12	17
E1	17	-142.08	73664.4
E2	17	-202.771	69964.5
E3	17	-181.691	67617.8
E4	17	-217.142	66569.3
E5	17	-125.794	72982.2
E6	17
E7	17	-148.25	89230.5
E8	17	-85.7108	87097.9
E9	17	-70.0305	88618.4
E10	17	-108.56	88796.3
E11	17	343.64	108766
E12	17
F1	17	-265.028	81242.8
F2	17	-190.202	71452.7
F3	17	-195.303	71536.5
F4	17	-129.24	70446.1
F5	17	-134.979	68789.7
F6	17
F7	17	-218.161	78728
F8	17	-171.457	82050
F9	17	333.494	94171.3
F10	17	-117.664	101249
F11	17	-131.461	104964
F12	17
G1	17	-252.546	83036.5
G2	17	-236.546	78637.9
G3	17	-128.001	71305.9
G4	17	-105.149	69809.8
G5	17	-2.88734	62280.3
G6	17
G7	17	-157.55	79476.9
G8	17	-223.11	82967.2
G9	17	-25.5414	94044.6
G10	17	-127.947	98624.9
G11	17	-192.956	112954
G12	17
H1	17	-123.676	82837.7
H2	17	-127.065	68761.9
H3	17	-141.804	79800.5
H4	17	-182.172	74201.7
H5	17	-184.722	76043.6
H6	17
H7	17	-193.299	84662.1
H8	17	-98.7999	84687
H9	17	-91.6866	98455.1
H10	17	-115.293	104509
H11	17	16.853	114431
H12	17
A1	18	-137.848	60221.2
A2	18	-179.745	62130.7
A3	18	-159.363	57431.5
A4	18	3204.63	57113.4
A5	18	-151.685	53596.5
A6	18
A7	18	-91.3327	59303.9
A8	18	-129.057	61993.7
A9	18	-84.5329	65666.5
A10	18	-128.148	70351.5
A11	18	-75.1064	72855.4
A12	18
B1	18	-205.6	65579.3
B2	18	-218.237	68362.6
B3	18	-186.134	60861.7
B4	18	-166.649	60528.5
B5	18	-177.507	60526.5
B6	18
B7	18	-113.627	63542.1
B8	18	-119.856	66217.5
B9	18	46.0987	73817.5
B10	18	-50.473	77891.3
B11	18	-166.284	84907.3
B12	18
C1	18	-201.304	70656.8
C2	18	-241.153	73378.2
C3	18	-119.447	66333.2
C4	18	-86.0174	70004.6
C5	18	-133.806	68545
C6	18
C7	18	1482.56	76906
C8	18	-85.4758	78858.1
C9	18	-4.70667	85858.4
C10	18	44208.5	152564
C11	18	-132.862	92567.9
C12	18
D1	18	-208.364	66680.3
D2	18	-179.821	68350.6
D3	18	-162.533	62549.2
D4	18	-132.923	67980.1
D5	18	-137.964	75721.2
D6	18
D7	18	-215.958	81173.8
D8	18	-127.179	84095.5
D9	18	16137.9	86427.9
D10	18	1919.72	88626.3
D11	18	5957.39	104100
D12	18
E1	18	-152.97	73916.9
E2	18	-214.169	69859.4
E3	18	-166.062	68076.2
E4	18	-207.89	66533.6
E5	18	-131.026	73271.9
E6	18
E7	18	-150.712	89182.9
E8	18	-111.852	87226.2
E9	18	-65.6819	89442.8
E10	18	-108.862	89108.6
E11	18	468.519	109390
E12	18
F1	18	-290.194	80966.7
F2	18	-180.521	71514.4
F3	18	-181.957	71746.3
F4	18	-143.905	70733.6
F5	18	-142.234	68517.9
F6	18
F7	18	-201.473	79337
F8	18	-167.233	82568.8
F9	18	362.887	94369.3
F10	18	-114.265	101621
F11	18	-113.298	104519
F12	18
G1	18	-286.616	83026.4
G2	18	-267.164	78323.5
G3	18	-154.243	70800.7
G4	18	-103.318	69758.4
G5	18	-2.8907	62419.3
G6	18
G7	18	-166.442	79373.4
G8	18	-223.936	83543.6
G9	18	-39.7428	93725.6
G10	18	-165.204	98605.4
G11	18	-198.014	113115
G12	18
H1	18	-156.592	82787
H2	18	-176.965	68385.5
H3	18	-158.747	80050.7
H4	18	-191.668	74715.9
H5	18	-199.693	75910.9
H6	18
H7	18	-198.153	84526.3
H8	18	-70.9471	84581.6
H9	18	-98.1405	98949.2
H10	18	-145.116	104591
H11	18	22.0029	114961
H12	18
A1	19	-137.212	60054.3
A2	19	-178.215	61603.4
A3	19	-158.185	57116.6
A4	19	3143.39	56799.6
A5	19	-156.343	53750.4
A6	19
A7	19	-95.9595	59133
A8	19	-104.683	61936
A9	19	-83.3714	65454.1
A10	19	-105.922	70288
A11	19	-65.8892	73313.9
A12	19
B1	19	-201.279	65067.4
B2	19	-218.74	68507.1
B3	19	-185.824	60791.2
B4	19	-172.299	60536.9
B5	19	-177.724	60647.6
B6	19
B7	19	-117.889	63914.6
B8	19	-123.716	65810
B9	19	50.4695	73538.3
B10	19	-50.7876	78286.8
B11	19	-145.522	85143.1
B12	19
C1	19	-209.353	70005.3
C2	19	-251.612	73328.2
C3	19	-82.42	66389.6
C4	19	-114.081	69581.3
C5	19	-167.357	68549.8
C6	19
C7	19	1027.69	76847.6
C8	19	-78.0309	78937.3
C9	19	168.441	85973.3
C10	19	44199.1	152373
C11	19	-106.206	92341.7
C12	19
D1	19	-217.723	66490.7
D2	19	-242.225	68060.1
D3	19	-160.558	62273.2
D4	19	-112.485	68036.7
D5	19	-112.938	75353.3
D6	19
D7	19	-215.573	81023.8
D8	19	-130.908	84550.4
D9	19	16787.7	86469.4
D10	19	1557.9	88392.9
D11	19	5397.28	104215
D12	19
E1	19	-148.199	73576.7
E2	19	-196.195	69882.1
E3	19	-183.059	67916.6
E4	19	-209.211	66535.2
E5	19	-132.984	72783.5
E6	19
E7	19	-132.906	88699.6
E8	19	-105.401	87262.2
E9	19	-58.1437	88966.4
E10	19	-96.1045	88811.3
E11	19	327.34	109432
E12	19
F1	19	-289.493	80810.3
F2	19	-152.939	71397.7
F3	19	-187.697	71586.1
F4	19	-131.759	70820.4
F5	19	-162.21	68935.4
F6	19
F7	19	-232.381	79005.8
F8	19	-177.334	82536.6
F9	19	-67.7424	94121.1
F10	19	-153.154	102192
F11	19	-131.855	104060
F12	19
G1	19	-259.305	82852
G2	19	-209.297	78393.7
G3	19	-124.504	71084.6
G4	19	-107.063	69780.2
G5	19	-2.92301	62574.1
G6	19
G7	19	-188.007	79144.6
G8	19	-223.753	83245.9
G9	19	235.829	93377.4
G10	19	-111.212	98529.7
G11	19	-167.416	113269
G12	19
H1	19	-186.862	82109.3
H2	19	-140.952	68402.7
H3	19	-156.235	79477.4
H4	19	-176.327	74397.1
H5	19	-189.614	75658.3
H6	19
H7	19	-189.128	84571.8
H8	19	-71.0125	84826
H9	19	-77.2188	99193.1
H10	19	-125.102	104287
H11	19	22.0071	114809
H12	19
A1	20	-137.496	60089.6
A2	20	-178.393	61693.8
A3	20	-159.063	57314.9
A4	20	3346.79	57162.1
A5	20	-155.803	53545.1
A6	20
A7	20	-98.4284	59052.6
A8	20	-111.966	61596.3
A9	20	-81.4229	65315.9
A10	20	-121.251	70735.6
A11	20	-63.9679	73122.3
A12	20
B1	20	-173.148	65467.9
B2	20	-217.677	68241.9
B3	20	-186.307	60937.5
B4	20	-146.46	60553.7
B5	20	-168.842	61141.3
B6	20
B7	20	-90.6186	63707.7
B8	20	-152.425	66103.1
B9	20	64.6944	73999.9
B10	20	-70.0666	77673.6
B11	20	-171.862	84759.6
B12	20
C1	20	-218.343	70369.4
C2	20	-209.351	72945.8
C3	20	-92.0616	66038.6
C4	20	-87.7011	69831.4
C5	20	-151.265	68712.7
C6	20
C7	20	1228.62	76675.3
C8	20	-97.7657	79219.9
C9	20	5.14102	86240.6
C10	20	44165.8	152747
C11	20	-115.975	92736.7
C12	20
D1	20	-211.891	66696.9
D2	20	-235.576	68335.6
D3	20	-144.807	62536.9
D4	20	-136.153	68011.3
D5	20	-125.928	75820.7
D6	20
D7	20	-215.267	80916.6
D8	20	-107.463	84564.6
D9	20	16633.8	86335.5
D10	20	2217.55	88166.8
D11	20	6152.75	104598
D12	20
E1	20	-172.439	73506.3
E2	20	-240.588	70213.7
E3	20	-176.967	67611.6
E4	20	-218.317	66672.9
E5	20	-123.661	72863.7
E6	20
E7	20	-153.968	89397.1
E8	20	-78.5395	87030.4
E9	20	-74.4453	88954
E10	20	-83.7464	89329.5
E11	20	779.264	109002
E12	20
F1	20	-289.179	80940.5
F2	20	-164.217	71342.6
F3	20	-209.928	71503.9
F4	20	-126.081	70395.5
F5	20	-138.621	68659.3
F6	20
F7	20	-221.572	78940.6
F8	20	-169.436	82520.8
F9	20	337.827	94693
F10	20	-128.363	101889
F11	20	-111.924	104217
F12	20
G1	20	-270.857	83026.5
G2	20	-217.694	78586.2
G3	20	-119.82	70821
G4	20	-150.514	69780.7
G5	20	-2.92989	62721.4
G6	20
G7	20	-149.613	79498.6
G8	20	-218.037	83522.3
G9	20	-36.9083	93688.7
G10	20	-143.746	98542
G11	20	-183.809	112913
G12	20
H1	20	-84.1688	82814.8
H2	20	-129.896	68665.3
H3	20	-137.643	80023.2
H4	20	-171.005	75108.2
H5	20	-200.187	75809.6
H6	20
H7	20	-207.133	85081.4
H8	20	-70.935	84816.3
H9	20	-99.0816	98699.9
H10	20	-146.093	104649
H11	20	25.3341	114428
H12	20
A1	21	-137.734	60299.4
A2	21	-179.812	62119.9
A3	21	-159.201	57449.2
A4	21	3648.57	56970.9
A5	21	-155.54	53835.4
A6	21
A7	21	-98.1784	59078.6
A8	21	-87.128	61699.5
A9	21	-101.473	65273.3
A10	21	-143.94	70268.8
A11	21	-59.5272	73114.3
A12	21
B1	21	-203.014	64775
B2	21	-216.317	67840.8
B3	21	-186.941	61103.1
B4	21	-175.856	60429.7
B5	21	-155.904	60244.2
B6	21
B7	21	-95.7806	63476.4
B8	21	-137.065	65705.8
B9	21	40.304	73899.2
B10	21	-36.6106	77664.4
B11	21	-151.32	84944.3
B12	21
C1	21	-219.187	70495.2
C2	21	-241.277	72942.9
C3	21	-95.3763	66247.6
C4	21	-72.9375	70011.9
C5	21	-162.25	68417.9
C6	21
C7	21	1313.46	76421.3
C8	21	-113.835	78688
C9	21	-27.6184	85957.8
C10	21	44773.1	152533
C11	21	-94.1924	92530.4
C12	21
D1	21	-218.346	66731.7
D2	21	-195.716	68617.6
D3	21	-142.169	62582.4
D4	21	-127.827	67853.8
D5	21	-119.765	75509.6
D6	21
D7	21	-215.778	81104.9
D8	21	-127.941	84406.1
D9	21	17298	86547.1
D10	21	1967.31	88487.9
D11	21	6301.12	104295
D12	21
E1	21	-170.549	73573.9
E2	21	-236.132	69785.5
E3	21	-162.31	68351.8
E4	21	-227.09	66706.4
E5	21	-125.619	73188.1
E6	21
E7	21	-143.072	89206
E8	21	-99.512	86869.5
E9	21	-80.8233	89364.9
E10	21	-91.6739	89431.5
E11	21	948.661	109549
E12	21
F1	21	-291.375	81322.5
F2	21	-221.332	71172.9
F3	21	-200.933	71578.7
F4	21	-145.021	70360.6
F5	21	-153.041	68698.2
F6	21
F7	21	-216.963	79125.6
F8	21	-181.411	82797.6
F9	21	360.626	94195.3
F10	21	-152.501	101364
F11	21	-104.736	104194
F12	21
G1	21	-260.121	82844
[truncated: 10,583 more rows]

## Sheet: Amplification Data
Block Type	96fast
Chemistry	SYBR_GREEN
Experiment File Name	D:\vx\data\WeChat Files\wxid_h91xm8xuxfc221\FileStorage\File\2023-09\hy\hy\0702HY3.eds
Experiment Run End Time	2023-07-02 18:36:28 下午 GMT+08:00
Instrument Type	sds7500fast
Passive Reference	ROX
Well	Cycle	Target Name	Rn	ΔRn
A1	1	75111(ACTIN)	-0.00229252	-7.53821e-06
A1	2	75111(ACTIN)	-0.00228752	-2.44017e-06
A1	3	75111(ACTIN)	-0.00228689	-1.70793e-06
A1	4	75111(ACTIN)	-0.00228124	4.03878e-06
A1	5	75111(ACTIN)	-0.00228481	5.64e-07
A1	6	75111(ACTIN)	-0.00228356	1.90649e-06
A1	7	75111(ACTIN)	-0.00228972	-4.15039e-06
A1	8	75111(ACTIN)	-0.0022871	-1.43769e-06
A1	9	75111(ACTIN)	-0.00228674	-9.79961e-07
A1	10	75111(ACTIN)	-0.00228774	-1.88615e-06
A1	11	75111(ACTIN)	-0.00228408	1.88033e-06
A1	12	75111(ACTIN)	-0.00228344	2.61723e-06
A1	13	75111(ACTIN)	-0.00228503	1.12267e-06
A1	14	75111(ACTIN)	-0.0022881	-1.85106e-06
A1	15	75111(ACTIN)	-0.00228647	-1.21838e-07
A1	16	75111(ACTIN)	-0.0022901	-3.66018e-06
A1	17	75111(ACTIN)	-0.00228456	1.98246e-06
A1	18	75111(ACTIN)	-0.00228903	-2.3985e-06
A1	19	75111(ACTIN)	-0.00228481	1.92468e-06
A1	20	75111(ACTIN)	-0.00228819	-1.36034e-06
A1	21	75111(ACTIN)	-0.00228418	2.74841e-06
A1	22	75111(ACTIN)	-0.00228749	-4.66999e-07
A1	23	75111(ACTIN)	-0.00228722	-1.03565e-07
A1	24	75111(ACTIN)	-0.00228553	1.69015e-06
A1	25	75111(ACTIN)	-0.00228776	-4.49349e-07
A1	26	75111(ACTIN)	-0.00228601	1.39838e-06
A1	27	75111(ACTIN)	-0.00228866	-1.15392e-06
A1	28	75111(ACTIN)	-0.00228485	2.75296e-06
A1	29	75111(ACTIN)	-0.00228902	-1.31996e-06
A1	30	75111(ACTIN)	-0.00228633	1.47422e-06
A1	31	75111(ACTIN)	-0.00228585	2.04697e-06
A1	32	75111(ACTIN)	-0.00229289	-4.89163e-06
A1	33	75111(ACTIN)	-0.0022883	-2.08257e-07
A1	34	75111(ACTIN)	-0.00228751	6.80908e-07
A1	35	75111(ACTIN)	0.0680236	0.0703118
A1	36	75111(ACTIN)	0.16453	0.166818
A1	37	75111(ACTIN)	0.238401	0.240689
A1	38	75111(ACTIN)	0.340623	0.342911
A1	39	75111(ACTIN)	0.395153	0.397442
A1	40	75111(ACTIN)	0.475216	0.477505
A2	1	75111(ACTIN)	-0.00288936	2.31972e-06
A2	2	75111(ACTIN)	-0.002892	-2.45758e-07
A2	3	75111(ACTIN)	-0.00289068	1.14013e-06
A2	4	75111(ACTIN)	-0.00289151	3.79551e-07
A2	5	75111(ACTIN)	-0.00289154	4.092e-07
A2	6	75111(ACTIN)	-0.00289144	5.83437e-07
A2	7	75111(ACTIN)	-0.00289115	9.36953e-07
A2	8	75111(ACTIN)	-0.00289454	-2.39058e-06
A2	9	75111(ACTIN)	-0.00289026	1.96413e-06
A2	10	75111(ACTIN)	-0.00289513	-2.84002e-06
A2	11	75111(ACTIN)	-0.00289667	-4.31702e-06
A2	12	75111(ACTIN)	-0.00289416	-1.73741e-06
A2	13	75111(ACTIN)	-0.00288874	3.75096e-06
A2	14	75111(ACTIN)	-0.00289441	-1.8539e-06
A2	15	75111(ACTIN)	-0.00289307	-4.4915e-07
A2	16	75111(ACTIN)	-0.0028922	4.88539e-07
A2	17	75111(ACTIN)	-0.00289208	6.76047e-07
A2	18	75111(ACTIN)	-0.00289301	-1.87442e-07
A2	19	75111(ACTIN)	-0.00289294	-4.76645e-08
A2	20	75111(ACTIN)	-0.00289159	1.36872e-06
A2	21	75111(ACTIN)	-0.0028946	-1.56882e-06
A2	22	75111(ACTIN)	-0.00288908	4.01617e-06
A2	23	75111(ACTIN)	-0.00288868	4.47702e-06
A2	24	75111(ACTIN)	-0.00289188	1.35228e-06
A2	25	75111(ACTIN)	-0.00289786	-4.56643e-06
A2	26	75111(ACTIN)	-0.00289158	1.78061e-06
A2	27	75111(ACTIN)	-0.00289191	1.52295e-06
A2	28	75111(ACTIN)	-0.00289462	-1.12402e-06
A2	29	75111(ACTIN)	-0.00289654	-2.97332e-06
A2	30	75111(ACTIN)	-0.00289442	-7.90917e-07
A2	31	75111(ACTIN)	-0.00289588	-2.17921e-06
A2	32	75111(ACTIN)	0.0133007	0.0161945
A2	33	75111(ACTIN)	0.0892503	0.0921441
A2	34	75111(ACTIN)	0.1939	0.196794
A2	35	75111(ACTIN)	0.268492	0.271386
A2	36	75111(ACTIN)	0.396011	0.398905
A2	37	75111(ACTIN)	0.454872	0.457766
A2	38	75111(ACTIN)	0.542502	0.545397
A2	39	75111(ACTIN)	0.592823	0.595717
A2	40	75111(ACTIN)	0.661937	0.664831
A3	1
A3	2
A3	3
A3	4
A3	5
A3	6
A3	7
A3	8
A3	9
A3	10
A3	11
A3	12
A3	13
A3	14
A3	15
A3	16
A3	17
A3	18
A3	19
A3	20
A3	21
A3	22
A3	23
A3	24
A3	25
A3	26
A3	27
A3	28
A3	29
A3	30
A3	31
A3	32
A3	33
A3	34
A3	35
A3	36
A3	37
A3	38
A3	39
A3	40
A4	1	75111(ACTIN)	0.0513504	0.00633337
A4	2	75111(ACTIN)	0.0391378	-0.00679902
A4	3	75111(ACTIN)	0.0547513	0.00789472
A4	4	75111(ACTIN)	0.0454437	-0.00233265
A4	5	75111(ACTIN)	0.0503634	0.00166726
A4	6	75111(ACTIN)	0.0471386	-0.00247724
A4	7	75111(ACTIN)	0.0557784	0.00524276
A4	8	75111(ACTIN)	0.0524517	0.000996241
A4	9	75111(ACTIN)	0.0600964	0.00772116
A4	10	75111(ACTIN)	0.0525737	-0.000721307
A4	11	75111(ACTIN)	0.0593528	0.00513809
A4	12	75111(ACTIN)	0.0508152	-0.00431928
A4	13	75111(ACTIN)	0.0566586	0.000604283
A4	14	75111(ACTIN)	0.0548846	-0.00208948
A4	15	75111(ACTIN)	0.0506419	-0.00725199
A4	16	75111(ACTIN)	0.0615844	0.00277078
A4	17	75111(ACTIN)	0.0528938	-0.00683955
A4	18	75111(ACTIN)	0.0561099	-0.00454326
A4	19	75111(ACTIN)	0.0553418	-0.0062311
A4	20	75111(ACTIN)	0.058549	-0.00394368
A4	21	75111(ACTIN)	0.0640427	0.000630217
A4	22	75111(ACTIN)	0.0573991	-0.00693319
A4	23	75111(ACTIN)	0.0576736	-0.00757845
A4	24	75111(ACTIN)	0.0541179	-0.0120539
A4	25	75111(ACTIN)	0.0667107	-0.000380878
A4	26	75111(ACTIN)	0.0696097	0.00159833
A4	27	75111(ACTIN)	0.0724722	0.00354105
A4	28	75111(ACTIN)	0.099742	0.0298911
A4	29	75111(ACTIN)	0.10377	0.032999
A4	30	75111(ACTIN)	0.152471	0.080781
A4	31	75111(ACTIN)	0.197493	0.124883
A4	32	75111(ACTIN)	0.276047	0.202517
A4	33	75111(ACTIN)	0.384211	0.309761
A4	34	75111(ACTIN)	0.505886	0.430516
A4	35	75111(ACTIN)	0.587787	0.511498
A4	36	75111(ACTIN)	0.725332	0.648123
A4	37	75111(ACTIN)	0.804275	0.726146
A4	38	75111(ACTIN)	0.90657	0.827521
A4	39	75111(ACTIN)	0.969402	0.889434
A4	40	75111(ACTIN)	1.08293	1.00205
A5	1
A5	2
A5	3
A5	4
A5	5
A5	6
A5	7
A5	8
A5	9
A5	10
A5	11
A5	12
A5	13
A5	14
A5	15
A5	16
A5	17
A5	18
A5	19
A5	20
A5	21
A5	22
A5	23
A5	24
A5	25
A5	26
A5	27
A5	28
A5	29
A5	30
A5	31
A5	32
A5	33
A5	34
A5	35
A5	36
A5	37
A5	38
A5	39
A5	40
A6	1
A6	2
A6	3
A6	4
A6	5
A6	6
A6	7
A6	8
A6	9
A6	10
A6	11
A6	12
A6	13
A6	14
A6	15
A6	16
A6	17
A6	18
A6	19
A6	20
A6	21
A6	22
A6	23
A6	24
A6	25
A6	26
A6	27
A6	28
A6	29
A6	30
A6	31
A6	32
A6	33
A6	34
A6	35
A6	36
A6	37
A6	38
A6	39
A6	40
A7	1	122	-0.0018685	0.000141276
A7	2	122	-0.00212143	-0.000133592
A7	3	122	-0.00171138	0.000254521
A7	4	122	-0.00209581	-0.000151854
A7	5	122	-0.00143834	0.000483684
A7	6	122	-0.00160973	0.000290353
A7	7	122	-0.00183445	4.36939e-05
A7	8	122	-0.00205902	-0.000202812
A7	9	122	-0.00145019	0.00038408
A7	10	122	-0.00185208	-3.97437e-05
A7	11	122	-0.00195807	-0.000167677
A7	12	122	-0.00147203	0.000296422
A7	13	122	-0.00228418	-0.00053766
A7	14	122	-0.00192509	-0.000200508
A7	15	122	-0.00208681	-0.000384165
A7	16	122	-0.00200908	-0.000328379
A7	17	122	-0.00209045	-0.000431682
A7	18	122	-0.00154008	9.67486e-05
A7	19	122	-0.00162277	-7.88475e-06
A7	20	122	-0.00166679	-7.38428e-05
A7	21	122	-0.00166183	-9.0814e-05
A7	22	122	-0.00165861	-0.000109536
A7	23	122	-0.00152425	2.88497e-06
A7	24	122	-0.00147197	3.32329e-05
A7	25	122	-0.00179469	-0.000311434
A7	26	122	-0.00134209	0.000119228
A7	27	122	-0.000915308	0.000524076
A7	28	122	-0.000908379	0.000509067
A7	29	122	-9.50498e-05	0.00130046
A7	30	122	0.0642761	0.0656496
A7	31	122	0.16741	0.168762
A7	32	122	0.342817	0.344147
A7	33	122	0.606133	0.607441
A7	34	122	0.900808	0.902094
A7	35	122	1.11889	1.12016
A7	36	122	1.33898	1.34023
A7	37	122	1.46248	1.4637
A7	38	122	1.57446	1.57566
A7	39	122	1.64429	1.64546
A7	40	122	1.69252	1.69367
A8	1	122	-0.00240036	-0.000294105
A8	2	122	-0.0021427	-5.63724e-05
A8	3	122	-0.00216276	-9.6359e-05
A8	4	122	-0.00197565	7.08254e-05
A8	5	122	-0.00185961	0.00016694
A8	6	122	-0.00179092	0.000215711
A8	7	122	-0.00145684	0.000529863
A8	8	122	-0.0023017	-0.000334925
A8	9	122	-0.00206855	-0.000121699
A8	10	122	-0.00198385	-5.69235e-05
A8	11	122	-0.00193663	-2.96332e-05
A8	12	122	-0.00185051	3.65644e-05
A8	13	122	-0.00187242	-5.27045e-06
A8	14	122	-0.00166743	0.000179798
A8	15	122	-0.00250776	-0.00068046
A8	16	122	-0.00170782	9.95542e-05
A8	17	122	-0.00198835	-0.0002009
A8	18	122	-0.00208177	-0.000314248
A8	19	122	-0.00169019	5.74115e-05
A8	20	122	-0.00181774	-9.0069e-05
A8	21	122	-0.00141214	0.00029561
A8	22	122	-0.00189026	-0.00020244
A8	23	122	-0.00188032	-0.000212424
A8	24	122	-0.0014883	0.00015967
A8	25	122	-0.00140567	0.000222376
A8	26	122	-0.00129709	0.000311028
A8	27	122	-0.000899769	0.000688424
A8	28	122	0.0118185	0.0133868
A8	29	122	0.0703573	0.0719057
A8	30	122	0.200771	0.202299
A8	31	122	0.402382	0.403891
A8	32	122	0.665609	0.667098
A8	33	122	0.970271	0.97174
A8	34	122	1.23216	1.23361
A8	35	122	1.38774	1.38917
A8	36	122	1.52857	1.52998
A8	37	122	1.60993	1.61132
A8	38	122	1.66883	1.6702
A8	39	122	1.72241	1.72376
A8	40	122	1.7619	1.76323
A9	1	122	-0.00187179	-0.000154801
A9	2	122	-0.00186247	-0.000166676
A9	3	122	-0.00163025	4.43487e-05
A9	4	122	-0.00191316	-0.000259765
A9	5	122	-0.00138524	0.000246967
A9	6	122	-0.00174341	-0.000132405
A9	7	122	-0.00135786	0.000231951
A9	8	122	-0.00151196	5.66593e-05
A9	9	122	-0.00138477	0.00016265
A9	10	122	-0.00134455	0.000181678
A9	11	122	-0.00154673	-4.1703e-05
A9	12	122	-0.00151246	-2.86205e-05
A9	13	122	-0.0016664	-0.000203762
A9	14	122	-0.00147822	-3.67793e-05
A9	15	122	-0.00153887	-0.00011862
A9	16	122	-0.00174333	-0.000344278
A9	17	122	-0.00146521	-8.73489e-05
A9	18	122	-0.00128731	6.93569e-05
A9	19	122	-0.00127374	6.17295e-05
A9	20	122	-0.0012466	6.76698e-05
A9	21	122	-0.00155459	-0.000261513
A9	22	122	-0.00137833	-0.000106452
A9	23	122	-0.00119876	5.19252e-05
A9	24	122	-0.000783178	0.000446312
A9	25	122	-7.88186e-05	0.00112948
A9	26	122	0.0281321	0.0293192
A9	27	122	0.110693	0.111859
A9	28	122	0.267586	0.268731
A9	29	122	0.476757	0.477881
A9	30	122	0.780606	0.781708
A9	31	122	1.05371	1.05479
A9	32	122	1.27842	1.27948
A9	33	122	1.42307	1.42411
A9	34	122	1.5309	1.53192
A9	35	122	1.59605	1.59705
A9	36	122	1.66739	1.66837
A9	37	122	1.69112	1.69207
A9	38	122	1.7273	1.72824
A9	39	122	1.73934	1.74025
A9	40	122	1.7616	1.76249
A10	1	122	-0.00174931	-0.000121136
A10	2	122	-0.0022277	-0.000599879
A10	3	122	-0.00172978	-0.000102327
A10	4	122	-0.00171443	-8.73317e-05
A10	5	122	-0.0016946	-6.78588e-05
A10	6	122	-0.0011556	0.000470782
A10	7	122	-0.0020704	-0.000444381
A10	8	122	-0.00173747	-0.000111806
A10	9	122	-0.00149531	0.000129993
A10	10	122	-0.00143764	0.000187297
A10	11	122	-0.00141825	0.000206329
A10	12	122	-0.00159823	2.59873e-05
A10	13	122	-0.00117415	0.000449716
A10	14	122	-0.00150352	0.000119987
A10	15	122	-0.00196429	-0.000341147
A10	16	122	-0.00189508	-0.000272292
A10	17	122	-0.00164285	-2.04221e-05
A10	18	122	-0.00182154	-0.000199472
A10	19	122	-0.00150697	0.000114732
A10	20	122	-0.00171414	-9.2791e-05
A10	21	122	-0.00204842	-0.000427433
A10	22	122	-0.00165403	-3.33996e-05
A10	23	122	-0.00154402	7.62443e-05
A10	24	122	-0.00120031	0.000419594
A10	25	122	-0.00101946	0.000600093
A10	26	122	0.0117589	0.0133781
A10	27	122	0.0706599	0.0722788
A10	28	122	0.179175	0.180794
A10	29	122	0.365406	0.367024
A10	30	122	0.620876	0.622494
A10	31	122	0.933607	0.935225
A10	32	122	1.21408	1.2157
A10	33	122	1.42006	1.42167
A10	34	122	1.55546	1.55707
A10	35	122	1.64488	1.6465
A10	36	122	1.7283	1.72992
A10	37	122	1.77813	1.77974
A10	38	122	1.80976	1.81138
A10	39	122	1.83828	1.83989
A10	40	122	1.8606	1.86221
A11	1	122	-0.00107858	0.000152689
A11	2	122	-0.00165971	-0.000444729
A11	3	122	-0.000999545	0.000199151
A11	4	122	-0.00162033	-0.000437922
A11	5	122	-0.00137445	-0.000208324
A11	6	122	-0.000551584	0.000598256
A11	7	122	-0.00143592	-0.000302369
A11	8	122	-0.00111017	7.09693e-06
A11	9	122	-0.00107513	2.58555e-05
A11	10	122	-0.00100365	8.10516e-05
A11	11	122	-0.000596239	0.000472175
A11	12	122	-0.00124835	-0.000196222
A11	13	122	-0.000465103	0.00057074
A11	14	122	-0.00132463	-0.000305075
A11	15	122	-0.000853539	0.000149734
A11	16	122	-0.00133007	-0.000343081
A11	17	122	-0.00124648	-0.000275776
A11	18	122	-0.0010309	-7.64783e-05
A11	19	122	-0.000898728	3.9405e-05
A11	20	122	-0.000874808	4.70395e-05
A11	21	122	-0.000814167	9.13956e-05
A11	22	122	-0.00159994	-0.00071066
A11	23	122	-0.00120718	-0.000334191
A11	24	122	-0.000430867	0.00042584
A11	25	122	-0.000734234	0.000106187
A11	26	122	-0.000447965	0.000376171
A11	27	122	0.000275834	0.00108369
A11	28	122	0.0339982	0.0347898
A11	29	122	0.106952	0.107727
A11	30	122	0.240065	0.240824
A11	31	122	0.460665	0.461408
A11	32	122	0.748128	0.748854
A11	33	122	1.07077	1.07148
A11	34	122	1.32569	1.32639
A11	35	122	1.48111	1.48179
A11	36	122	1.62876	1.62943
A11	37	122	1.70415	1.70479
A11	38	122	1.78497	1.7856
A11	39	122	1.8011	1.80171
A11	40	122	1.8544	1.855
A12	1
A12	2
A12	3
A12	4
A12	5
A12	6
A12	7
A12	8
A12	9
A12	10
A12	11
A12	12
A12	13
A12	14
A12	15
A12	16
A12	17
A12	18
A12	19
A12	20
A12	21
A12	22
A12	23
A12	24
A12	25
A12	26
A12	27
A12	28
A12	29
A12	30
A12	31
A12	32
A12	33
A12	34
A12	35
A12	36
A12	37
A12	38
A12	39
A12	40
B1	1	75111(ACTIN)	-0.00313006	0.000262503
B1	2	75111(ACTIN)	-0.00313692	0.000226788
B1	3	75111(ACTIN)	-0.00313616	0.000198693
B1	4	75111(ACTIN)	-0.00313392	0.000172075
B1	5	75111(ACTIN)	-0.00313686	0.000140277
B1	6	75111(ACTIN)	-0.00313199	0.000116288
B1	7	75111(ACTIN)	-0.00303047	0.000188959
B1	8	75111(ACTIN)	-0.00314415	4.64215e-05
B1	9	75111(ACTIN)	-0.00313926	2.2455e-05
B1	10	75111(ACTIN)	-0.00282286	0.000310002
B1	11	75111(ACTIN)	-0.00286073	0.000243275
B1	12	75111(ACTIN)	-0.00314595	-7.08039e-05
B1	13	75111(ACTIN)	-0.0028759	0.000170392
B1	14	75111(ACTIN)	-0.00313568	-0.00011824
B1	15	75111(ACTIN)	-0.00313758	-0.000149001
B1	16	75111(ACTIN)	-0.00314083	-0.000181105
B1	17	75111(ACTIN)	-0.00313532	-0.000204452
B1	18	75111(ACTIN)	-0.00313514	-0.000233119
B1	19	75111(ACTIN)	-0.00309339	-0.00022023
B1	20	75111(ACTIN)	-0.00264477	0.000199535
B1	21	75111(ACTIN)	-0.00313414	-0.000318691
B1	22	75111(ACTIN)	-0.00313286	-0.000346269
B1	23	75111(ACTIN)	-0.00313918	-0.00038144
B1	24	75111(ACTIN)	-0.00303798	-0.000309092
B1	25	75111(ACTIN)	-0.00313947	-0.000439443
B1	26	75111(ACTIN)	-0.0031389	-0.00046773
B1	27	75111(ACTIN)	-0.00313893	-0.000496609
B1	28	75111(ACTIN)	-0.0025113	0.000102165
B1	29	75111(ACTIN)	-0.00313761	-0.000553003
B1	30	75111(ACTIN)	-0.00270479	-0.000149043
B1	31	75111(ACTIN)	-0.00183373	0.000693162
B1	32	75111(ACTIN)	-0.00150656	0.000991482
B1	33	75111(ACTIN)	-0.00142609	0.00104309
B1	34	75111(ACTIN)	0.000727336	0.00316766
B1	35	75111(ACTIN)	0.0175604	0.0199719
B1	36	75111(ACTIN)	0.100386	0.102769
B1	37	75111(ACTIN)	0.158281	0.160635
B1	38	75111(ACTIN)	0.268474	0.270799
B1	39	75111(ACTIN)	0.33006	0.332356
B1	40	75111(ACTIN)	0.421712	0.423979
B2	1	75111(ACTIN)	-0.00318887	0.000170397
B2	2	75111(ACTIN)	-0.00319211	0.000150961
B2	3	75111(ACTIN)	-0.003189	0.000137871
B2	4	75111(ACTIN)	-0.00319162	0.000119044
B2	5	75111(ACTIN)	-0.00318795	0.000106522
B2	6	75111(ACTIN)	-0.00319021	8.80622e-05
B2	7	75111(ACTIN)	-0.00318824	7.38267e-05
B2	8	75111(ACTIN)	-0.0031839	6.19641e-05
B2	9	75111(ACTIN)	-0.00318224	4.74297e-05
B2	10	75111(ACTIN)	-0.00319089	2.25767e-05
B2	11	75111(ACTIN)	-0.00319217	5.09559e-06
B2	12	75111(ACTIN)	-0.00318666	-5.59849e-06
B2	13	75111(ACTIN)	-0.00318305	-1.81806e-05
B2	14	75111(ACTIN)	-0.00319334	-4.46792e-05
B2	15	75111(ACTIN)	-0.00318919	-5.67244e-05
B2	16	75111(ACTIN)	-0.00318771	-7.14488e-05
B2	17	75111(ACTIN)	-0.00319216	-9.20987e-05
B2	18	75111(ACTIN)	-0.00319234	-0.00010848
B2	19	75111(ACTIN)	-0.00319296	-0.000125292
B2	20	75111(ACTIN)	-0.00318979	-0.000138327
B2	21	75111(ACTIN)	-0.0031886	-0.000153339
B2	22	75111(ACTIN)	-0.00318912	-0.000170058
B2	23	75111(ACTIN)	-0.00318963	-0.000186765
B2	24	75111(ACTIN)	-0.00317249	-0.000185824
B2	25	75111(ACTIN)	-0.00319512	-0.000224653
B2	26	75111(ACTIN)	-0.00318902	-0.000234762
B2	27	75111(ACTIN)	-0.00318452	-0.000246457
B2	28	75111(ACTIN)	-0.00300301	-8.11481e-05
B2	29	75111(ACTIN)	-0.00274229	0.000163376
B2	30	75111(ACTIN)	-0.0015714	0.00131807
B2	31	75111(ACTIN)	-0.00115439	0.00171887
B2	32	75111(ACTIN)	0.0558294	0.0586865
B2	33	75111(ACTIN)	0.129995	0.132836
B2	34	75111(ACTIN)	0.243943	0.246767
B2	35	75111(ACTIN)	0.313416	0.316224
B2	36	75111(ACTIN)	0.454555	0.457347
B2	37	75111(ACTIN)	0.518745	0.521521
B2	38	75111(ACTIN)	0.617311	0.620071
B2	39	75111(ACTIN)	0.669645	0.672388
B2	40	75111(ACTIN)	0.753787	0.756514
B3	1	75111(ACTIN)	-0.00305691	4.05143e-05
B3	2	75111(ACTIN)	-0.0030566	3.68423e-05
B3	3	75111(ACTIN)	-0.00306261	2.68608e-05
B3	4	75111(ACTIN)	-0.0030615	2.39837e-05
B3	5	75111(ACTIN)	-0.0030592	2.23061e-05
B3	6	75111(ACTIN)	-0.00305869	1.88478e-05
B3	7	75111(ACTIN)	-0.00306007	1.34838e-05
B3	8	75111(ACTIN)	-0.00305781	1.1765e-05
B3	9	75111(ACTIN)	-0.00305912	6.48433e-06
B3	10	75111(ACTIN)	-0.00305921	2.41695e-06
B3	11	75111(ACTIN)	-0.0030569	7.43548e-07
B3	12	75111(ACTIN)	-0.00305679	-3.12336e-06
B3	13	75111(ACTIN)	-0.00305725	-7.55976e-06
B3	14	75111(ACTIN)	-0.00305725	-1.15349e-05
B3	15	75111(ACTIN)	-0.00305884	-1.71031e-05
B3	16	75111(ACTIN)	-0.00305931	-2.15554e-05
B3	17	75111(ACTIN)	-0.00306046	-2.66817e-05
B3	18	75111(ACTIN)	-0.00305831	-2.85108e-05
B3	19	75111(ACTIN)	-0.00305676	-3.09295e-05
B3	20	75111(ACTIN)	-0.00305734	-3.54919e-05
B3	21	75111(ACTIN)	-0.00305943	-4.15628e-05
B3	22	75111(ACTIN)	-0.00305591	-4.20162e-05
B3	23	75111(ACTIN)	-0.00305716	-4.72421e-05
B3	24	75111(ACTIN)	-0.0030582	-5.22608e-05
B3	25	75111(ACTIN)	-0.00306059	-5.86244e-05
B3	26	75111(ACTIN)	-0.00305698	-5.89965e-05
B3	27	75111(ACTIN)	-0.0026377	0.000356301
B3	28	75111(ACTIN)	-0.00169293	0.0012971
B3	29	75111(ACTIN)	0.0174262	0.0204123
B3	30	75111(ACTIN)	0.11545	0.118432
B3	31	75111(ACTIN)	0.205637	0.208615
B3	32	75111(ACTIN)	0.315055	0.318029
B3	33	75111(ACTIN)	0.451506	0.454476
B3	34	75111(ACTIN)	0.583711	0.586677
B3	35	75111(ACTIN)	0.638371	0.641333
B3	36	75111(ACTIN)	0.750138	0.753096
B3	37	75111(ACTIN)	0.795809	0.798763
B3	38	75111(ACTIN)	0.882635	0.885586
B3	39	75111(ACTIN)	0.916668	0.919614
B3	40	75111(ACTIN)	0.968204	0.971146
B4	1
B4	2
B4	3
B4	4
B4	5
B4	6
B4	7
B4	8
B4	9
B4	10
B4	11
B4	12
B4	13
B4	14
B4	15
B4	16
B4	17
B4	18
B4	19
B4	20
B4	21
B4	22
B4	23
B4	24
B4	25
B4	26
B4	27
B4	28
B4	29
B4	30
B4	31
B4	32
B4	33
B4	34
B4	35
B4	36
B4	37
B4	38
B4	39
B4	40
B5	1
B5	2
B5	3
B5	4
B5	5
B5	6
B5	7
B5	8
B5	9
B5	10
B5	11
B5	12
B5	13
B5	14
B5	15
B5	16
B5	17
B5	18
B5	19
B5	20
B5	21
B5	22
B5	23
B5	24
B5	25
B5	26
B5	27
B5	28
B5	29
B5	30
B5	31
B5	32
B5	33
B5	34
B5	35
B5	36
B5	37
B5	38
B5	39
B5	40
B6	1
B6	2
B6	3
B6	4
B6	5
B6	6
B6	7
B6	8
B6	9
B6	10
B6	11
B6	12
B6	13
B6	14
B6	15
B6	16
B6	17
B6	18
B6	19
B6	20
B6	21
B6	22
B6	23
B6	24
B6	25
B6	26
B6	27
B6	28
B6	29
B6	30
B6	31
B6	32
B6	33
B6	34
B6	35
B6	36
B6	37
B6	38
B6	39
B6	40
B7	1	122	-0.00193562	-6.42214e-05
B7	2	122	-0.0019224	-6.32002e-05
B7	3	122	-0.00169728	0.000149717
B7	4	122	-0.00167108	0.000163715
B7	5	122	-0.00186148	-3.88953e-05
B7	6	122	-0.00177919	3.11984e-05
B7	7	122	-0.00191405	-0.000115867
B7	8	122	-0.00179294	-6.96432e-06
B7	9	122	-0.00162441	0.000149366
B7	10	122	-0.00175094	1.06295e-05
B7	11	122	-0.0018493	-9.9928e-05
B7	12	122	-0.00165959	7.75732e-05
B7	13	122	-0.00178012	-5.5159e-05
B7	14	122	-0.00159221	0.000120552
B7	15	122	-0.00190182	-0.00020126
B7	16	122	-0.00183214	-0.000143786
B7	17	122	-0.00187015	-0.000193995
B7	18	122	-0.00178821	-0.000124265
B7	19	122	-0.00184449	-0.000192741
B7	20	122	-0.00142241	0.00021713
B7	21	122	-0.00150892	0.00011842
B7	22	122	-0.0018854	-0.00027027
B7	23	122	-0.00139346	0.000209475
B7	24	122	-0.00163282	-4.20961e-05
B7	25	122	-0.00192506	-0.000346537
B7	26	122	-0.00156541	9.08211e-07
B7	27	122	-0.00120998	0.000344137
B7	28	122	-0.00130297	0.000238942
B7	29	122	0.00654972	0.00807944
B7	30	122	0.0594572	0.0609747
B7	31	122	0.158403	0.159908
B7	32	122	0.323676	0.32517
B7	33	122	0.57392	0.5754
B7	34	122	0.911323	0.912792
B7	35	122	1.14797	1.14943
B7	36	122	1.40156	1.403
B7	37	122	1.55415	1.55559
B7	38	122	1.67861	1.68003
B7	39	122	1.76598	1.76738
B7	40	122	1.8313	1.83269
B8	1	122	-0.00225776	-5.13443e-05
B8	2	122	-0.00249494	-0.000303219
B8	3	122	-0.00218274	-5.70197e-06
B8	4	122	-0.00226901	-0.00010666
B8	5	122	-0.00212789	1.97665e-05
B8	6	122	-0.00187747	0.000255495
B8	7	122	-0.00220576	-8.74814e-05
B8	8	122	-0.00210585	-2.25767e-06
B8	9	122	-0.00202645	6.24476e-05
B8	10	122	-0.00214675	-7.25357e-05
B8	11	122	-0.00220784	-0.00014832
B8	12	122	-0.00209622	-5.13837e-05
B8	13	122	-0.00199565	3.45008e-05
B8	14	122	-0.00212835	-0.000112894
B8	15	122	-0.00185673	0.000144035
B8	16	122	-0.0018074	0.000178677
B8	17	122	-0.00185828	0.000113115
B8	18	122	-0.00181004	0.000146662
B8	19	122	-0.0018799	6.21134e-05
B8	20	122	-0.00230587	-0.000378551
B8	21	122	-0.00208604	-0.000173404
B8	22	122	-0.00179006	0.000107883
B8	23	122	-0.00196806	-8.48058e-05
B8	24	122	-0.00205519	-0.000186623
B8	25	122	-0.00191189	-5.80092e-05
B8	26	122	-0.00149526	0.000343933
B8	27	122	-0.00130047	0.000524024
B8	28	122	0.0493432	0.051153
B8	29	122	0.112116	0.113911
B8	30	122	0.2648	0.26658
B8	31	122	0.482726	0.484491
B8	32	122	0.765578	0.767329
B8	33	122	1.09572	1.09746
B8	34	122	1.37889	1.38061
B8	35	122	1.53531	1.53701
B8	36	122	1.68013	1.68182
B8	37	122	1.75436	1.75604
B8	38	122	1.83775	1.83942
B8	39	122	1.87353	1.87518
B8	40	122	1.91998	1.92161
B9	1	122	0.000399083	-0.000166249
B9	2	122	4.49115e-05	-0.000527821
B9	3	122	0.000372296	-0.000207837
B9	4	122	0.000638867	5.13328e-05
B9	5	122	0.000697231	0.000102296
B9	6	122	0.000652462	5.01267e-05
B9	7	122	0.000761369	0.000151634
B9	8	122	0.000446491	-0.000170645
B9	9	122	0.000457308	-0.000167229
B9	10	122	0.000888549	0.000256611
B9	11	122	0.000657117	1.77786e-05
B9	12	122	0.000627467	-1.92716e-05
B9	13	122	0.000527451	-0.000126689
B9	14	122	0.000617782	-4.37574e-05
B9	15	122	0.000842312	0.000173371
B9	16	122	0.000599836	-7.65051e-05
B9	17	122	0.00079584	0.000112099
B9	18	122	0.000624495	-6.66465e-05
B9	19	122	0.000686302	-1.22402e-05
B9	20	122	0.000874251	0.000168308
B9	21	122	0.000545391	-0.000167953
B9	22	122	0.00069596	-2.47844e-05
B9	23	122	0.00668628	0.00595814
B9	24	122	0.0176335	0.016898
B9	25	122	0.0409799	0.0402369
B9	26	122	0.0905473	0.089797
B9	27	122	0.171345	0.170587
B9	28	122	0.333741	0.332976
B9	29	122	0.568509	0.567736
B9	30	122	0.879224	0.878444
B9	31	122	1.162	1.16121
B9	32	122	1.39773	1.39693
B9	33	122	1.56271	1.56191
B9	34	122	1.69581	1.695
B9	35	122	1.75626	1.75545
B9	36	122	1.81817	1.81735
B9	37	122	1.84726	1.84643
B9	38	122	1.89213	1.89129
B9	39	122	1.90997	1.90912
B9	40	122	1.94651	1.94566
B10	1
B10	2
B10	3
B10	4
B10	5
B10	6
B10	7
B10	8
B10	9
B10	10
B10	11
B10	12
B10	13
B10	14
B10	15
B10	16
B10	17
B10	18
B10	19
B10	20
B10	21
B10	22
B10	23
B10	24
B10	25
B10	26
B10	27
B10	28
B10	29
B10	30
B10	31
B10	32
B10	33
B10	34
B10	35
B10	36
B10	37
B10	38
B10	39
B10	40
B11	1	122	-0.0021285	-0.00020485
B11	2	122	-0.00195427	-4.5751e-05
B11	3	122	-0.00178368	0.000109709
B11	4	122	-0.00154164	0.000336628
B11	5	122	-0.00215983	-0.000296693
B11	6	122	-0.00172023	0.000127783
B11	7	122	-0.00195631	-0.000123421
B11	8	122	-0.00194283	-0.00012507
B11	9	122	-0.00195405	-0.000151422
B11	10	122	-0.00165233	0.000135174
B11	11	122	-0.00153522	0.000237162
B11	12	122	-0.00192765	-0.0001704
B11	13	122	-0.00166598	7.61449e-05
B11	14	122	-0.00161136	0.000115641
B11	15	122	-0.0019428	-0.000230926
B11	16	122	-0.00143329	0.000263453
B11	17	122	-0.00168648	-4.86251e-06
B11	18	122	-0.00195841	-0.000291925
B11	19	122	-0.00170914	-5.7778e-05
B11	20	122	-0.00202764	-0.000391403
B11	21	122	-0.0017814	-0.000160292
B11	22	122	-0.00144725	0.000158731
B11	23	122	-0.00154483	4.60241e-05
B11	24	122	-0.0014339	0.000141824
B11	25	122	-0.00157411	-1.35077e-05
B11	26	122	-0.00127605	0.000269425
B11	27	122	-0.000194135	0.00133621
B11	28	122	0.0421911	0.0437063
B11	29	122	0.131164	0.132664
B11	30	122	0.290861	0.292346
B11	31	122	0.522417	0.523886
B11	32	122	0.839065	0.84052
B11	33	122	1.15738	1.15882
B11	34	122	1.40186	1.40329
B11	35	122	1.53275	1.53416
B11	36	122	1.65376	1.65516
B11	37	122	1.74811	1.74949
B11	38	122	1.78287	1.78423
B11	39	122	1.83613	1.83748
B11	40	122	1.87741	1.87875
B12	1
B12	2
B12	3
B12	4
B12	5
B12	6
B12	7
B12	8
B12	9
B12	10
B12	11
B12	12
B12	13
B12	14
B12	15
B12	16
B12	17
B12	18
B12	19
B12	20
B12	21
B12	22
B12	23
B12	24
B12	25
B12	26
B12	27
B12	28
B12	29
B12	30
B12	31
B12	32
B12	33
B12	34
B12	35
B12	36
B12	37
B12	38
B12	39
B12	40
C1	1	75111(ACTIN)	-0.00310639	7.73308e-06
C1	2	75111(ACTIN)	-0.00310752	-1.56559e-05
C1	3	75111(ACTIN)	-0.00310951	-3.99135e-05
C1	4	75111(ACTIN)	-0.00310074	-5.34049e-05
C1	5	75111(ACTIN)	-0.00230043	0.000724643
C1	6	75111(ACTIN)	-0.00309868	-9.58645e-05
C1	7	75111(ACTIN)	-0.00310269	-0.000122141
C1	8	75111(ACTIN)	-0.00248913	0.000469157
C1	9	75111(ACTIN)	-0.00252093	0.000415089
C1	10	75111(ACTIN)	-0.00263413	0.000279626
C1	11	75111(ACTIN)	-0.00279151	9.99813e-05
C1	12	75111(ACTIN)	-0.00310694	-0.000237708
C1	13	75111(ACTIN)	-0.00310512	-0.000258154
C1	14	75111(ACTIN)	-0.00309717	-0.000272461
C1	15	75111(ACTIN)	-0.00311044	-0.000307996
C1	16	75111(ACTIN)	-0.00264606	0.000134121
C1	17	75111(ACTIN)	-0.00284345	-8.55302e-05
C1	18	75111(ACTIN)	-0.00284904	-0.000113392
C1	19	75111(ACTIN)	-0.00299053	-0.000277138
C1	20	75111(ACTIN)	-0.00310281	-0.000411686
C1	21	75111(ACTIN)	-0.00310924	-0.000440381
C1	22	75111(ACTIN)	-0.00274739	-0.000100793
C1	23	75111(ACTIN)	-0.00279663	-0.000172298
C1	24	75111(ACTIN)	-0.00233077	0.0002713
C1	25	75111(ACTIN)	-0.00310021	-0.000520404
C1	26	75111(ACTIN)	-0.00310083	-0.000543282
C1	27	75111(ACTIN)	-0.00261933	-8.40461e-05
C1	28	75111(ACTIN)	-0.00306239	-0.000549367
C1	29	75111(ACTIN)	-0.00216218	0.000328576
C1	30	75111(ACTIN)	-0.00202293	0.000445567
C1	31	75111(ACTIN)	-0.000928328	0.0015179
C1	32	75111(ACTIN)	-0.000193129	0.00223084
C1	33	75111(ACTIN)	0.0179787	0.0203804
C1	34	75111(ACTIN)	0.107301	0.10968
C1	35	75111(ACTIN)	0.171762	0.174119
C1	36	75111(ACTIN)	0.29692	0.299255
C1	37	75111(ACTIN)	0.369298	0.371611
C1	38	75111(ACTIN)	0.477903	0.480193
C1	39	75111(ACTIN)	0.528895	0.531163
C1	40	75111(ACTIN)	0.610223	0.612468
C2	1
C2	2
C2	3
C2	4
C2	5
C2	6
C2	7
C2	8
C2	9
C2	10
C2	11
C2	12
C2	13
C2	14
C2	15
C2	16
C2	17
C2	18
C2	19
C2	20
C2	21
C2	22
C2	23
C2	24
C2	25
C2	26
C2	27
C2	28
C2	29
C2	30
C2	31
C2	32
C2	33
C2	34
C2	35
C2	36
C2	37
C2	38
C2	39
C2	40
C3	1	75111(ACTIN)	-0.00171414	-6.53622e-05
C3	2	75111(ACTIN)	-0.0016168	9.9632e-06
C3	3	75111(ACTIN)	-0.00183797	-0.000233213
C3	4	75111(ACTIN)	-0.00121395	0.000368789
C3	5	75111(ACTIN)	-0.00124967	0.000311065
C3	6	75111(ACTIN)	-0.00167968	-0.000140961
C3	7	75111(ACTIN)	-0.00107578	0.000440925
C3	8	75111(ACTIN)	-0.00124102	0.000253678
C3	9	75111(ACTIN)	-0.00162851	-0.000155823
C3	10	75111(ACTIN)	-0.00159237	-0.000141696
C3	11	75111(ACTIN)	-0.00152756	-9.88965e-05
C3	12	75111(ACTIN)	-0.00148523	-7.85745e-05
C3	13	75111(ACTIN)	-0.000990199	0.000394441
C3	14	75111(ACTIN)	-0.00155616	-0.000193532
C3	15	75111(ACTIN)	-0.00165093	-0.000310311
C3	16	75111(ACTIN)	-0.0012267	9.19014e-05
C3	17	75111(ACTIN)	-0.001639	-0.000342411
C3	18	75111(ACTIN)	-0.00180072	-0.000526136
C3	19	75111(ACTIN)	-0.00124146	1.111e-05
C3	20	75111(ACTIN)	-0.00139406	-0.000163499
C3	21	75111(ACTIN)	-0.00143969	-0.000231146
C3	22	75111(ACTIN)	-0.00173879	-0.000552254
C3	23	75111(ACTIN)	-0.00134776	-0.000183231
C3	24	75111(ACTIN)	-0.000970331	0.000172181
C3	25	75111(ACTIN)	-0.000884308	0.000236193
C3	26	75111(ACTIN)	-0.000716904	0.000381586
C3	27	75111(ACTIN)	-0.000386662	0.000689816
C3	28	75111(ACTIN)	0.00248118	0.00353565
C3	29	75111(ACTIN)	0.0457271	0.0467596
C3	30	75111(ACTIN)	0.115573	0.116583
C3	31	75111(ACTIN)	0.214352	0.21534
C3	32	75111(ACTIN)	0.324192	0.325159
C3	33	75111(ACTIN)	0.471363	0.472307
C3	34	75111(ACTIN)	0.595978	0.596901
C3	35	75111(ACTIN)	0.678826	0.679727
C3	36	75111(ACTIN)	0.788248	0.789127
C3	37	75111(ACTIN)	0.84444	0.845296
C3	38	75111(ACTIN)	0.932943	0.933778
C3	39	75111(ACTIN)	0.97603	0.976843
C3	40	75111(ACTIN)	1.03961	1.0404
C4	1	75111(ACTIN)	-0.00181642	-0.00015722
C4	2	75111(ACTIN)	-0.00192453	-0.000289783
C4	3	75111(ACTIN)	-0.0016195	-9.20352e-06
C4	4	75111(ACTIN)	-0.00147956	0.000106278
C4	5	75111(ACTIN)	-0.00149288	6.85056e-05
C4	6	75111(ACTIN)	-0.00159808	-6.11471e-05
C4	7	75111(ACTIN)	-0.00149133	2.11448e-05
C4	8	75111(ACTIN)	-0.00172453	-0.000236502
C4	9	75111(ACTIN)	-0.00147635	-1.27788e-05
C4	10	75111(ACTIN)	-0.00108164	0.00035747
C4	11	75111(ACTIN)	-0.00147232	-5.76648e-05
C4	12	75111(ACTIN)	-0.00133479	5.54201e-05
C4	13	75111(ACTIN)	-0.00132997	3.57785e-05
C4	14	75111(ACTIN)	-0.00108464	0.000256657
C4	15	75111(ACTIN)	-0.00169817	-0.000381328
C4	16	75111(ACTIN)	-0.00105523	0.000237157
C4	17	75111(ACTIN)	-0.00156161	-0.000293679
C4	18	75111(ACTIN)	-0.00122874	1.47391e-05
C4	19	75111(ACTIN)	-0.00163954	-0.000420514
C4	20	75111(ACTIN)	-0.0012559	-6.13277e-05
C4	21	75111(ACTIN)	-0.00104179	0.000128329
C4	22	75111(ACTIN)	-0.00114564	2.39498e-08
C4	23	75111(ACTIN)	-0.00143891	-0.000317702
C4	24	75111(ACTIN)	-0.000937992	0.000158761
C4	25	75111(ACTIN)	-0.000845001	0.000227297
C4	26	75111(ACTIN)	-0.000882238	0.000165606
C4	27	75111(ACTIN)	-0.00100471	1.86799e-05
C4	28	75111(ACTIN)	-0.000538976	0.000459958
C4	29	75111(ACTIN)	0.0146996	0.0156741
C4	30	75111(ACTIN)	0.0582224	0.0591724
C4	31	75111(ACTIN)	0.119257	0.120183
C4	32	75111(ACTIN)	0.200331	0.201232
C4	33	75111(ACTIN)	0.312832	0.313708
C4	34	75111(ACTIN)	0.471291	0.472144
C4	35	75111(ACTIN)	0.563799	0.564627
C4	36	75111(ACTIN)	0.69895	0.699754
C4	37	75111(ACTIN)	0.797621	0.798399
C4	38	75111(ACTIN)	0.925305	0.926059
C4	39	75111(ACTIN)	0.995777	0.996507
C4	40	75111(ACTIN)	1.08166	1.08236
C5	1	75111(ACTIN)	-0.00222753	-3.63804e-05
C5	2	75111(ACTIN)	-0.00223436	-4.50387e-05
C5	3	75111(ACTIN)	-0.00201997	0.000167528
C5	4	75111(ACTIN)	-0.00224694	-6.12691e-05
C5	5	75111(ACTIN)	-0.00229396	-0.000110105
C5	6	75111(ACTIN)	-0.00188675	0.00029528
C5	7	75111(ACTIN)	-0.00213515	4.50477e-05
C5	8	75111(ACTIN)	-0.00234022	-0.00016184
C5	9	75111(ACTIN)	-0.002271	-9.44459e-05
C5	10	75111(ACTIN)	-0.00254331	-0.000368576
C5	11	75111(ACTIN)	-0.00182794	0.000344964
C5	12	75111(ACTIN)	-0.00190037	0.000270712
C5	13	75111(ACTIN)	-0.00224308	-7.38264e-05
C5	14	75111(ACTIN)	-0.00219236	-2.49285e-05
C5	15	75111(ACTIN)	-0.00230859	-0.000142982
C5	16	75111(ACTIN)	-0.00207803	8.57599e-05
C5	17	75111(ACTIN)	-0.00221221	-5.0243e-05
C5	18	75111(ACTIN)	-0.0019521	0.000208041
C5	19	75111(ACTIN)	-0.0024414	-0.000283087
C5	20	75111(ACTIN)	-0.00220141	-4.49212e-05
C5	21	75111(ACTIN)	-0.00237146	-0.000216796
C5	22	75111(ACTIN)	-0.00232371	-0.000170863
C5	23	75111(ACTIN)	-0.00225809	-0.000107069
C5	24	75111(ACTIN)	-0.0020412	0.000107992
C5	25	75111(ACTIN)	-0.00221206	-6.46939e-05
C5	26	75111(ACTIN)	-0.00224784	-0.000102297
C5	27	75111(ACTIN)	-0.00159111	0.000552617
C5	28	75111(ACTIN)	-0.00147776	0.000664135
C5	29	75111(ACTIN)	0.0203532	0.0224932
C5	30	75111(ACTIN)	0.0709635	0.0731018
C5	31	75111(ACTIN)	0.140707	0.142844
C5	32	75111(ACTIN)	0.234743	0.236878
C5	33	75111(ACTIN)	0.368729	0.370862
C5	34	75111(ACTIN)	0.532433	0.534564
C5	35	75111(ACTIN)	0.643299	0.645428
C5	36	75111(ACTIN)	0.813567	0.815694
C5	37	75111(ACTIN)	0.921231	0.923357
C5	38	75111(ACTIN)	1.04973	1.05186
C5	39	75111(ACTIN)	1.11643	1.11855
C5	40	75111(ACTIN)	1.20277	1.20489
C6	1
C6	2
C6	3
C6	4
C6	5
C6	6
C6	7
C6	8
C6	9
C6	10
C6	11
C6	12
C6	13
C6	14
C6	15
C6	16
C6	17
C6	18
C6	19
C6	20
C6	21
C6	22
C6	23
C6	24
C6	25
C6	26
C6	27
C6	28
C6	29
C6	30
C6	31
C6	32
C6	33
C6	34
C6	35
C6	36
C6	37
C6	38
C6	39
C6	40
C7	1	122	0.00793018	-0.00244998
C7	2	122	0.0113349	0.00046139
C7	3	122	0.0116722	0.000305306
C7	4	122	0.0114527	-0.000407497
C7	5	122	0.0100729	-0.00228063
C7	6	122	0.015468	0.00262114
C7	7	122	0.0123922	-0.000948053
C7	8	122	0.0189476	0.00511407
C7	9	122	0.00966112	-0.00466577
C7	10	122	0.0179285	0.00310826
C7	11	122	0.0115834	-0.00373021
C7	12	122	0.0152231	-0.000583819
C7	13	122	0.0194649	0.00316469
C7	14	122	0.0167419	-5.17361e-05
C7	15	122	0.0179978	0.000710907
C7	16	122	0.0175924	-0.000187902
C7	17	122	0.0245003	0.00622673
C7	18	122	0.0192776	0.000510648
C7	19	122	0.0133731	-0.00588716
C7	20	122	0.0160236	-0.00373001
C7	21	122	0.0171871	-0.00305988
C7	22	122	0.0210612	0.000320855
C7	23	122	0.0158128	-0.00542087
C7	24	122	0.0219846	0.000257613
C7	25	122	0.0260727	0.00385236
C7	26	122	0.0274746	0.00476096
C7	27	122	0.034562	0.011355
C7	28	122	0.0530053	0.029305
C7	29	122	0.0875017	0.063308
C7	30	122	0.168138	0.143451
C7	31	122	0.288683	0.263503
C7	32	122	0.480698	0.455024
C7	33	122	0.756613	0.730446
C7	34	122	1.09475	1.06809
C7	35	122	1.32902	1.30187
C7	36	122	1.5655	1.53786
C7	37	122	1.68763	1.65949
C7	38	122	1.82267	1.79403
C7	39	122	1.87863	1.8495
C7	40	122	1.93341	1.90379
C8	1	122	-0.00125272	0.000331817
C8	2	122	-0.00146125	8.65536e-05
C8	3	122	-0.00125675	0.000254304
C8	4	122	-0.00150228	-2.79682e-05
C8	5	122	-0.00114676	0.000290808
C8	6	122	-0.000930725	0.000470103
C8	7	122	-0.00146003	-9.59417e-05
C8	8	122	-0.00130722	2.01233e-05
C8	9	122	-0.00152487	-0.000234267
C8	10	122	-0.00110065	0.000153205
C8	11	122	-0.00141562	-0.000198507
C8	12	122	-0.00111217	6.82021e-05
C8	13	122	-0.00126609	-0.000122456
C8	14	122	-0.00118328	-7.63923e-05
C8	15	122	-0.0013956	-0.000325455
C8	16	122	-0.000956168	7.72345e-05
C8	17	122	-0.00146436	-0.0004677
C8	18	122	-0.00108392	-0.000124003
C8	19	122	-0.000988517	-6.53424e-05
C8	20	122	-0.0012341	-0.000347673
C8	21	122	-0.00144667	-0.000596977
C8	22	122	-0.00107596	-0.00026301
C8	23	122	-0.000871861	-9.56568e-05
C8	24	122	-0.000789891	-5.043e-05
C8	25	122	0.00105508	0.0017578
C8	26	122	0.0071413	0.00780728
C8	27	122	0.0304682	0.0310974
C8	28	122	0.0750851	0.0756776
C8	29	122	0.146247	0.146803
C8	30	122	0.287304	0.287823
C8	31	122	0.497905	0.498387
C8	32	122	0.77778	0.778225
C8	33	122	1.09464	1.09505
C8	34	122	1.38537	1.38575
C8	35	122	1.54911	1.54945
C8	36	122	1.70269	1.70299
C8	37	122	1.79251	1.79277
C8	38	122	1.86956	1.86978
C8	39	122	1.91007	1.91026
C8	40	122	1.95524	1.95539
C9	1	122	-0.000566337	0.000657482
C9	2	122	-0.00018662	0.000913498
C9	3	122	-0.000325091	0.000651326
C9	4	122	-0.000244786	0.00060793
C9	5	122	-0.000304621	0.000424395
C9	6	122	-0.000432504	0.00017281
C9	7	122	-0.000367497	0.000114117
C9	8	122	-0.000251669	0.000106244
C9	9	122	-0.000214172	2.00393e-05
C9	10	122	-0.00020779	-9.72797e-05
C9	11	122	-0.000467891	-0.000481082
C9	12	122	-0.000208246	-0.000345138
C9	13	122	7.30198e-05	-0.000187573
C9	14	122	-0.000293607	-0.0006779
C9	15	122	-2.67797e-05	-0.000534774
C9	16	122	-0.000486783	-0.00111848
C9	17	122	-0.000186467	-0.000941863
C9	18	122	-5.48189e-05	-0.000933916
C9	19	122	0.00195922	0.000956424
C9	20	122	5.96125e-05	-0.00106689
C9	21	122	-0.000321302	-0.0015715
C9	22	122	0.00627701	0.00490311
C9	23	122	0.00866827	0.00717067
C9	24	122	0.0236189	0.0219976
C9	25	122	0.0505221	0.0487771
C9	26	122	0.106434	0.104565
C9	27	122	0.197344	0.195351
C9	28	122	0.375753	0.373637
C9	29	122	0.616785	0.614545
C9	30	122	0.940135	0.937772
C9	31	122	1.24428	1.24179
C9	32	122	1.49182	1.48921
C9	33	122	1.66009	1.65736
C9	34	122	1.78693	1.78407
C9	35	122	1.85608	1.8531
C9	36	122	1.91068	1.90758
C9	37	122	1.94751	1.94428
C9	38	122	1.97466	1.97131
C9	39	122	2.01131	2.00783
C9	40	122	2.02483	2.02123
C10	1	122	0.28639	-0.000629264
C10	2	122	0.288555	0.00132046
C10	3	122	0.29054	0.00309197
C10	4	122	0.287209	-0.000453465
C10	5	122	0.284673	-0.00320386
C10	6	122	0.28831	0.000218694
C10	7	122	0.289175	0.000869098
C10	8	122	0.288335	-0.00018513
C10	9	122	0.287685	-0.00104988
C10	10	122	0.290808	0.00185889
C10	11	122	0.289105	-5.79683e-05
C10	12	122	0.29024	0.000862594
C10	13	122	0.290312	0.00071978
C10	14	122	0.28689	-0.00291625
C10	15	122	0.292582	0.00256153
C10	16	122	0.287189	-0.00304596
C10	17	122	0.290321	-0.000128281
C10	18	122	0.289769	-0.000894589
C10	19	122	0.290073	-0.00080575
C10	20	122	0.289143	-0.0019498
C10	21	122	0.29353	0.00222294
C10	22	122	0.292608	0.00108642
C10	23	122	0.292935	0.00119902
C10	24	122	0.298298	0.00634814
C10	25	122	0.31812	0.0259552
C10	26	122	0.340129	0.0477503
C10	27	122	0.386356	0.0937631
C10	28	122	0.468613	0.175805
C10	29	122	0.617435	0.324413
C10	30	122	0.845659	0.552422
C10	31	122	1.12715	0.833696
C10	32	122	1.3956	1.10193
C10	33	122	1.58414	1.29026
C10	34	122	1.70988	1.41579
C10	35	122	1.77794	1.48363
C10	36	122	1.82974	1.53522
C10	37	122	1.85636	1.56162
C10	38	122	1.8781	1.58315
C10	39	122	1.88609	1.59092
C10	40	122	1.89539	1.60001
C11	1	122	-0.00120444	-1.02464e-05
C11	2	122	-0.0012661	-7.75583e-05
C11	3	122	-0.00123999	-5.71072e-05
C11	4	122	-0.00124869	-7.1457e-05
C11	5	122	-0.00116086	1.07155e-05
C11	6	122	-0.000922992	0.00024293
C11	7	122	-0.00106507	9.51975e-05
C11	8	122	-0.00117411	-1.94976e-05
C11	9	122	-0.0012525	-0.000103542
C11	10	122	-0.00107441	6.88957e-05
C11	11	122	-0.00121746	-7.98081e-05
C11	12	122	-0.0010658	6.61983e-05
C11	13	122	-0.00144201	-0.00031566
C11	14	122	-0.000988373	0.000132319
C11	15	122	-0.00102793	8.71054e-05
C11	16	122	-0.00103793	7.1456e-05
C11	17	122	-0.000928556	0.000175174
C11	18	122	-0.00143529	-0.000337219
C11	19	122	-0.00115015	-5.77227e-05
C11	20	122	-0.00125058	-0.000163813
C11	21	122	-0.00101796	6.31534e-05
C11	22	122	-0.00106548	9.98055e-06
C11	23	122	-0.00116743	-9.76229e-05
C11	24	122	-0.00078383	0.000280323
C11	25	122	-0.000613569	0.000444931
C11	26	122	0.00987891	0.0109318
C11	27	122	0.0424307	0.0434779
C11	28	122	0.0883842	0.0894258
C11	29	122	0.19945	0.200486
C11	30	122	0.371964	0.372994
C11	31	122	0.622392	0.623417
C11	32	122	0.950682	0.951701
C11	33	122	1.26348	1.26449
C11	34	122	1.50349	1.5045
C11	35	122	1.65309	1.65409
C11	36	122	1.77548	1.77648
C11	37	122	1.8218	1.82279
C11	38	122	1.87583	1.87682
C11	39	122	1.90632	1.9073
C11	40	122	1.94375	1.94473
C12	1
C12	2
C12	3
C12	4
C12	5
C12	6
C12	7
C12	8
C12	9
C12	10
C12	11
C12	12
C12	13
C12	14
C12	15
C12	16
C12	17
C12	18
C12	19
C12	20
C12	21
C12	22
C12	23
C12	24
C12	25
C12	26
C12	27
C12	28
C12	29
C12	30
C12	31
C12	32
C12	33
C12	34
C12	35
C12	36
C12	37
C12	38
C12	39
C12	40
D1	1	75111(ACTIN)	-0.00326882	0.000221573
D1	2	75111(ACTIN)	-0.00327045	0.000194656
D1	3	75111(ACTIN)	-0.00327041	0.000169401
D1	4	75111(ACTIN)	-0.00327101	0.000143515
D1	5	75111(ACTIN)	-0.00327336	0.000115868
D1	6	75111(ACTIN)	-0.0030977	0.000266242
D1	7	75111(ACTIN)	-0.0032691	6.95444e-05
D1	8	75111(ACTIN)	-0.00326907	4.42846e-05
D1	9	75111(ACTIN)	-0.00326875	1.93135e-05
D1	10	75111(ACTIN)	-0.00327087	-8.09089e-06
D1	11	75111(ACTIN)	-0.00326928	-3.17949e-05
D1	12	75111(ACTIN)	-0.00327358	-6.13924e-05
D1	13	75111(ACTIN)	-0.0032724	-8.54955e-05
D1	14	75111(ACTIN)	-0.00288185	0.000279756
D1	15	75111(ACTIN)	-0.00326912	-0.0001328
D1	16	75111(ACTIN)	-0.00327238	-0.000161356
D1	17	75111(ACTIN)	-0.00326916	-0.000183426
D1	18	75111(ACTIN)	-0.00312483	-6.43868e-05
D1	19	75111(ACTIN)	-0.0032745	-0.000239346
D1	20	75111(ACTIN)	-0.00317693	-0.00016707
D1	21	75111(ACTIN)	-0.003272	-0.000287427
D1	22	75111(ACTIN)	-0.00327418	-0.000314901
D1	23	75111(ACTIN)	-0.0032712	-0.000337213
D1	24	75111(ACTIN)	-0.00315192	-0.000243226
D1	25	75111(ACTIN)	-0.00324581	-0.000362413
D1	26	75111(ACTIN)	-0.00275856	9.95489e-05
D1	27	75111(ACTIN)	-0.00276881	6.40075e-05
D1	28	75111(ACTIN)	-0.00288141	-7.38813e-05
D1	29	75111(ACTIN)	-0.00249784	0.000284394
D1	30	75111(ACTIN)	-0.0015586	0.00119834
D1	31	75111(ACTIN)	2.231e-05	0.00275396
D1	32	75111(ACTIN)	0.0259946	0.0287009
D1	33	75111(ACTIN)	0.0970168	0.0996979
D1	34	75111(ACTIN)	0.198576	0.201232
D1	35	75111(ACTIN)	0.275729	0.278359
D1	36	75111(ACTIN)	0.388966	0.391571
D1	37	75111(ACTIN)	0.457485	0.460065
D1	38	75111(ACTIN)	0.532469	0.535023
D1	39	75111(ACTIN)	0.582053	0.584583
D1	40	75111(ACTIN)	0.642803	0.645307
D2	1
D2	2
D2	3
D2	4
D2	5
D2	6
D2	7
D2	8
D2	9
D2	10
D2	11
D2	12
D2	13
D2	14
D2	15
D2	16
D2	17
D2	18
D2	19
D2	20
D2	21
D2	22
D2	23
D2	24
D2	25
D2	26
D2	27
D2	28
D2	29
D2	30
D2	31
D2	32
D2	33
D2	34
D2	35
D2	36
D2	37
D2	38
D2	39
D2	40
D3	1
D3	2
D3	3
D3	4
D3	5
D3	6
D3	7
D3	8
D3	9
D3	10
D3	11
D3	12
D3	13
D3	14
D3	15
D3	16
D3	17
D3	18
D3	19
D3	20
D3	21
D3	22
D3	23
D3	24
D3	25
D3	26
D3	27
D3	28
D3	29
D3	30
D3	31
D3	32
D3	33
D3	34
D3	35
D3	36
D3	37
D3	38
D3	39
D3	40
D4	1
D4	2
D4	3
D4	4
D4	5
D4	6
D4	7
D4	8
D4	9
D4	10
D4	11
D4	12
D4	13
D4	14
D4	15
D4	16
D4	17
D4	18
D4	19
D4	20
D4	21
D4	22
D4	23
D4	24
D4	25
D4	26
D4	27
D4	28
D4	29
D4	30
D4	31
D4	32
D4	33
D4	34
D4	35
D4	36
D4	37
D4	38
D4	39
D4	40
D5	1	75111(ACTIN)	-0.00199099	-0.000142854
D5	2	75111(ACTIN)	-0.00159902	0.000236545
D5	3	75111(ACTIN)	-0.00170784	0.000115159
D5	4	75111(ACTIN)	-0.00175106	5.93753e-05
D5	5	75111(ACTIN)	-0.00206537	-0.000267505
D5	6	75111(ACTIN)	-0.0017337	5.15915e-05
D5	7	75111(ACTIN)	-0.00165533	0.000117391
D5	8	75111(ACTIN)	-0.00169783	6.23288e-05
D5	9	75111(ACTIN)	-0.00179235	-4.47595e-05
D5	10	75111(ACTIN)	-0.00150608	0.00022894
D5	11	75111(ACTIN)	-0.00183382	-0.000111367
D5	12	75111(ACTIN)	-0.00169199	1.78904e-05
D5	13	75111(ACTIN)	-0.00159832	9.89932e-05
D5	14	75111(ACTIN)	-0.00181417	-0.000129429
D5	15	75111(ACTIN)	-0.00174013	-6.79586e-05
D5	16	75111(ACTIN)	-0.00185173	-0.000192127
D5	17	75111(ACTIN)	-0.00162987	1.71633e-05
D5	18	75111(ACTIN)	-0.001822	-0.00018753
D5	19	75111(ACTIN)	-0.00149878	0.000123122
D5	20	75111(ACTIN)	-0.00166086	-5.1534e-05
D5	21	75111(ACTIN)	-0.00158609	1.06696e-05
D5	22	75111(ACTIN)	-0.00139985	0.00018434
D5	23	75111(ACTIN)	-0.00186776	-0.000296138
D5	24	75111(ACTIN)	-0.00181832	-0.000259266
D5	25	75111(ACTIN)	-0.00140565	0.000140839
D5	26	75111(ACTIN)	-0.0011541	0.000379811
D5	27	75111(ACTIN)	-0.00120569	0.000315654
D5	28	75111(ACTIN)	0.00921694	0.0107257
D5	29	75111(ACTIN)	0.0478334	0.0493296
D5	30	75111(ACTIN)	0.125702	0.127185
D5	31	75111(ACTIN)	0.199928	0.201399
D5	32	75111(ACTIN)	0.332824	0.334282
D5	33	75111(ACTIN)	0.490805	0.492251
D5	34	75111(ACTIN)	0.665001	0.666434
D5	35	75111(ACTIN)	0.784072	0.785492
D5	36	75111(ACTIN)	0.941037	0.942445
D5	37	75111(ACTIN)	1.02635	1.02774
D5	38	75111(ACTIN)	1.13989	1.14127
D5	39	75111(ACTIN)	1.21643	1.2178
D5	40	75111(ACTIN)	1.29221	1.29357
D6	1
D6	2
D6	3
D6	4
D6	5
D6	6
D6	7
D6	8
D6	9
D6	10
D6	11
D6	12
D6	13
D6	14
D6	15
D6	16
D6	17
D6	18
D6	19
D6	20
D6	21
D6	22
D6	23
D6	24
D6	25
D6	26
D6	27
D6	28
D6	29
D6	30
D6	31
D6	32
D6	33
D6	34
D6	35
D6	36
D6	37
D6	38
D6	39
D6	40
D7	1	122	-0.00266067	-1.45515e-07
D7	2	122	-0.00266046	6.05933e-08
D7	3	122	-0.0026604	1.14896e-07
D7	4	122	-0.00266054	-3.17347e-08
D7	5	122	-0.00266051	-6.07054e-09
D7	6	122	-0.0026605	-2.05957e-09
D7	7	122	-0.00266064	-1.45663e-07
D7	8	122	-0.00266051	-2.26758e-08
D7	9	122	-0.00266048	1.59141e-09
D7	10	122	-0.00266035	1.2388e-07
D7	11	122	-0.00266047	4.7239e-09
D7	12	122	-0.0026604	6.57784e-08
D7	13	122	-0.00266043	3.02081e-08
D7	14	122	-0.00266042	3.91085e-08
D7	15	122	-0.00266044	6.09942e-09
D7	16	122	-0.00266042	1.94236e-08
D7	17	122	-0.00266051	-7.22588e-08
D7	18	122	-0.00266044	-6.31491e-09
D7	19	122	-0.00266061	-1.83679e-07
D7	20	122	-0.00266036	6.78309e-08
D7	21	122	-0.00266048	-5.80776e-08
D7	22	122	-0.00266059	-1.73509e-07
D7	23	122	-0.00266058	-1.69032e-07
D7	24	122	-0.0026603	1.01104e-07
D7	25	122	-0.00266025	1.44696e-07
D7	26	122	-0.00266024	1.51734e-07
D7	27	122	-0.00266049	-1.08983e-07
D7	28	122	0.0117166	0.014377
D7	29	122	0.045885	0.0485454
D7	30	122	0.113553	0.116213
D7	31	122	0.231474	0.234134
D7	32	122	0.440414	0.443074
D7	33	122	0.720048	0.722709
D7	34	122	1.0645	1.06716
D7	35	122	1.32726	1.32992
D7	36	122	1.58535	1.58801
D7	37	122	1.72557	1.72823
D7	38	122	1.85295	1.85561
D7	39	122	1.91691	1.91957
D7	40	122	1.99517	1.99783
D8	1	122	-0.00203762	-0.00034379
D8	2	122	-0.00174368	-6.88667e-05
D8	3	122	-0.00187524	-0.000219453
D8	4	122	-0.0015241	0.000112663
D8	5	122	-0.00165639	-3.86531e-05
D8	6	122	-0.00154181	5.69013e-05
D8	7	122	-0.00142963	0.000150048
D8	8	122	-0.00157357	-1.29157e-05
D8	9	122	-0.0016768	-0.000135167
D8	10	122	-0.00109745	0.000425153
D8	11	122	-0.0016264	-0.000122822
D8	12	122	-0.0016322	-0.000147644
D8	13	122	-0.0014466	1.89236e-05
D8	14	122	-0.00131255	0.00013395
D8	15	122	-0.00136278	6.46999e-05
D8	16	122	-0.00127281	0.000135642
D8	17	122	-0.00157853	-0.000189106
D8	18	122	-0.00151232	-0.000141915
D8	19	122	-0.00154828	-0.000196906
D8	20	122	-0.00127078	6.15686e-05
D8	21	122	-0.00151578	-0.000202456
D8	22	122	-0.00144738	-0.000153086
D8	23	122	-0.00121351	6.17629e-05
D8	24	122	-0.00120219	5.40567e-05
D8	25	122	-0.000952465	0.000284757
D8	26	122	0.00222206	0.00344026
D8	27	122	0.013507	0.0147062
D8	28	122	0.0513358	0.052516
D8	29	122	0.122028	0.123189
D8	30	122	0.249239	0.250381
D8	31	122	0.435201	0.436324
D8	32	122	0.717118	0.718222
D8	33	122	1.06466	1.06575
D8	34	122	1.37473	1.3758
D8	35	122	1.57185	1.5729
D8	36	122	1.74409	1.74512
D8	37	122	1.82078	1.82179
D8	38	122	1.9092	1.91019
D8	39	122	1.95541	1.95638
D8	40	122	1.99344	1.99439
D9	1	122	0.172361	-0.00713077
D9	2	122	0.17698	-0.00318352
D9	3	122	0.186137	0.00530122
D9	4	122	0.181659	0.000150613
D9	5	122	0.185196	0.00301525
D9	6	122	0.182634	-0.000219279
D9	7	122	0.186561	0.00303545
D9	8	122	0.182454	-0.00174328
D9	9	122	0.184842	-2.78236e-05
D9	10	122	0.191354	0.00581187
D9	11	122	0.176259	-0.00995531
D9	12	122	0.187668	0.000780555
D9	13	122	0.181195	-0.00636419
D9	14	122	0.183797	-0.00443445
D9	15	122	0.188224	-0.000679932
D9	16	122	0.186941	-0.00263558
D9	17	122	0.185199	-0.00505004
D9	18	122	0.186721	-0.0041998
D9	19	122	0.194146	0.00255254
D9	20	122	0.192665	0.000399423
D9	21	122	0.199868	0.00693039
D9	22	122	0.200943	0.00733237
D9	23	122	0.205846	0.0115632
D9	24	122	0.230207	0.0352521
D9	25	122	0.261621	0.0659939
D9	26	122	0.337862	0.141562
D9	27	122	0.454729	0.257757
D9	28	122	0.650656	0.453012
D9	29	122	0.934661	0.736345
D9	30	122	1.25361	1.05462
D9	31	122	1.52604	1.32638
D9	32	122	1.7187	1.51837
D9	33	122	1.86428	1.66327
D9	34	122	1.95219	1.75052
D9	35	122	1.99439	1.79204
D9	36	122	2.05546	1.85243
D9	37	122	2.07958	1.87589
D9	38	122	2.11313	1.90877
D9	39	122	2.13149	1.92645
D9	40	122	2.13836	1.93265
D10	1
D10	2
D10	3
D10	4
D10	5
D10	6
D10	7
D10	8
D10	9
D10	10
D10	11
D10	12
D10	13
D10	14
D10	15
D10	16
D10	17
D10	18
D10	19
D10	20
D10	21
D10	22
D10	23
D10	24
D10	25
D10	26
D10	27
D10	28
D10	29
D10	30
D10	31
D10	32
D10	33
D10	34
D10	35
D10	36
D10	37
D10	38
D10	39
D10	40
D11	1	122	0.0861607	0.0290754
D11	2	122	0.0787104	0.0214999
D11	3	122	0.0751596	0.0178239
D11	4	122	0.0703607	0.0128997
D11	5	122	0.0659143	0.00832795
D11	6	122	0.0619059	0.00419438
D11	7	122	0.0558809	-0.00195588
D11	8	122	0.0485104	-0.00945168
D11	9	122	0.0502479	-0.00783951
D11	10	122	0.0536555	-0.00455708
D11	11	122	0.0474509	-0.010887
D11	12	122	0.0502641	-0.00819904
D11	13	122	0.0522288	-0.00635965
D11	14	122	0.0587335	1.98539e-05
D11	15	122	0.0550498	-0.00378916
D11	16	122	0.0542171	-0.00474711
D11	17	122	0.051724	-0.00736548
D11	18	122	0.0572273	-0.00198744
D11	19	122	0.0517897	-0.00755032
D11	20	122	0.0588229	-0.000642398
D11	21	122	0.0604163	0.000825776
D11	22	122	0.062417	0.00270114
D11	23	122	0.0581361	-0.00170498
D11	24	122	0.0694395	0.00947311
D11	25	122	0.0808626	0.0207709
D11	26	122	0.087128	0.0269112
D11	27	122	0.124754	0.0644121
D11	28	122	0.187016	0.126549
D11	29	122	0.300204	0.239611
D11	30	122	0.509818	0.4491
D11	31	122	0.876017	0.815174
D11	32	122	1.47953	1.41856
D11	33	122	2.30806	2.24697
D11	34	122	3.2544	3.19318
D11	35	122	4.0419	3.98055
D11	36	122	4.65675	4.59528
D11	37	122	5.04033	4.97874
D11	38	122	5.26851	5.20679
D11	39	122	5.3801	5.31825
D11	40	122	5.51705	5.45508
D12	1
D12	2
D12	3
D12	4
D12	5
D12	6
D12	7
D12	8
D12	9
D12	10
D12	11
D12	12
D12	13
D12	14
D12	15
D12	16
D12	17
D12	18
D12	19
D12	20
D12	21
D12	22
D12	23
D12	24
D12	25
D12	26
D12	27
D12	28
D12	29
D12	30
D12	31
D12	32
D12	33
D12	34
D12	35
D12	36
D12	37
D12	38
D12	39
D12	40
E1	1	626	-0.00256135	-0.000624226
E1	2	626	-0.00213999	-0.000202433
E1	3	626	-0.00180399	0.000134
E1	4	626	-0.00209655	-0.000158129
E1	5	626	-0.00208392	-0.000145066
E1	6	626	-0.00198798	-4.86987e-05
E1	7	626	-0.00146169	0.00047803
E1	8	626	-0.00235332	-0.000413175
E1	9	626	-0.00172324	0.000217347
E1	10	626	-0.00160481	0.0003362
E1	11	626	-0.0018802	6.12444e-05
E1	12	626	-0.00219126	-0.000249385
E1	13	626	-0.00239031	-0.000447995
E1	14	626	-0.00189509	4.76546e-05
E1	15	626	-0.00149072	0.000452459
E1	16	626	-0.0017472	0.000196404
E1	17	626	-0.00192874	1.52986e-05
E1	18	626	-0.00206948	-0.00012501
E1	19	626	-0.00201422	-6.93143e-05
E1	20	626	-0.0023459	-0.000400567
E1	21	626	-0.00231806	-0.000372291
E1	22	626	-0.00149503	0.000451167
E1	23	626	-0.00233969	-0.000393057
E1	24	626	-0.00182347	0.000123589
E1	25	626	-0.00174785	0.000199646
E1	26	626	-0.00182005	0.000127876
E1	27	626	-0.002037	-8.86399e-05
E1	28	626	-0.00200938	-6.0588e-05
E1	29	626	-0.0020991	-0.000149875
E1	30	626	-0.00214022	-0.000190564
E1	31	626	-0.00149191	0.000458173
E1	32	626	-0.0018213	0.000129218
E1	33	626	-0.0018609	9.00557e-05
E1	34	626	-0.00190314	4.82391e-05
E1	35	626	-0.00239023	-0.000438415
E1	36	626	-0.00168497	0.000267277
E1	37	626	-0.00217586	-0.000223176
E1	38	626	-0.00207781	-0.000124699
E1	39	626	-0.00168878	0.000264768
E1	40	626	-0.00165001	0.000303963
E2	1	626	-0.00319514	-0.000207276
E2	2	626	-0.0030859	-9.42345e-05
E2	3	626	-0.00325632	-0.000260852
E2	4	626	-0.00265568	0.000343593
E2	5	626	-0.00276255	0.000240532
E2	6	626	-0.00311437	-0.000107481
E2	7	626	-0.00320433	-0.000193637
E2	8	626	-0.00343357	-0.000419071
E2	9	626	-0.00290155	0.00011675
E2	10	626	-0.00279112	0.000230991
E2	11	626	-0.00289164	0.000134268
E2	12	626	-0.00269646	0.000333253
E2	13	626	-0.00342958	-0.000396058
E2	14	626	-0.00303118	6.14938e-06
E2	15	626	-0.00343239	-0.000391255
E2	16	626	-0.00326686	-0.000221918
E2	17	626	-0.0028982	0.000150545
E2	18	626	-0.00306572	-1.31671e-05
E2	19	626	-0.00280751	0.000248847
E2	20	626	-0.00342651	-0.000366348
E2	21	626	-0.00338368	-0.000319711
E2	22	626	-0.00296466	0.000103108
E2	23	626	-0.00285792	0.00021366
E2	24	626	-0.00329241	-0.000217026
E2	25	626	-0.00288658	0.000192607
E2	26	626	-0.0029352	0.000147794
E2	27	626	-0.0026247	0.000462094
E2	28	626	-0.00298639	0.00010421
E2	29	626	-0.00299452	9.98856e-05
E2	30	626	-0.00257851	0.000519707
E2	31	626	-0.00314955	-4.75344e-05
E2	32	626	-0.00289704	0.000208782
E2	33	626	-0.00333306	-0.000223433
[truncated: 1,847 more rows]

## Sheet: BioGroup Analysis Result
Block Type	96fast
Chemistry	SYBR_GREEN
Experiment File Name	D:\vx\data\WeChat Files\wxid_h91xm8xuxfc221\FileStorage\File\2023-09\hy\hy\0702HY3.eds
Experiment Run End Time	2023-07-02 18:36:28 下午 GMT+08:00
Instrument Type	sds7500fast
Passive Reference	ROX
Biogroup Name	Target Name	Task	RQ	RQ Min	RQ Max	Cт Mean	ΔCт Mean	ΔCт SE	ΔΔCт
Analysis Type	Singleplex
Endogenous Control	75111(ACTIN)
RQ Min/Max Confidence Level	95.0
Reference Biogroup Name
