# Supplementary material for: Genome-Wide Identification of TCP Gene Family in Dendrobium and Their Expression Patterns in Dendrobium chrysotoxum
Source: Int J Mol Sci. 2023 Sep 20;24(18):14320. doi: 10.3390/ijms241814320 (PMC10531990; doi:10.3390/ijms241814320)
Supplement: Supplementary file 1 [file ijms-24-14320-s001.zip › qPCR Melt Curve/all_data(3).xls]

## Sheet: Sample Setup
Block Type	96fast
Chemistry	SYBR_GREEN
Experiment File Name	D:\vx\data\WeChat Files\wxid_h91xm8xuxfc221\FileStorage\File\2023-09\hy\hy\0702hys2.eds
Experiment Run End Time	2023-07-02 17:00:45 下午 GMT+08:00
Instrument Type	sds7500fast
Passive Reference	ROX
Well	Sample Name	Sample Color	Biogroup Name	Biogroup Color	Target Name	Target Color	Task	Reporter	Quencher	Comments
A1	SE2	RGB(132,193,241)			75111(ACTIN)	RGB(139,189,249)	UNKNOWN	SYBR	None
A2	PE2	RGB(168,255,222)			75111(ACTIN)	RGB(139,189,249)	UNKNOWN	SYBR	None
A3	GY2	RGB(223,221,142)			75111(ACTIN)	RGB(139,189,249)	UNKNOWN	SYBR	None
A4	OV2	RGB(247,255,168)			75111(ACTIN)	RGB(139,189,249)	UNKNOWN	SYBR	None
A5	LIP2	RGB(180,255,0)			75111(ACTIN)	RGB(139,189,249)	UNKNOWN	SYBR	None
A6
A7	SE2	RGB(132,193,241)			122	RGB(244,165,230)	UNKNOWN	SYBR	None
A8	PE2	RGB(168,255,222)			122	RGB(244,165,230)	UNKNOWN	SYBR	None
A9	GY2	RGB(223,221,142)			122	RGB(244,165,230)	UNKNOWN	SYBR	None
A10	OV2	RGB(247,255,168)			122	RGB(244,165,230)	UNKNOWN	SYBR	None
A11	LIP2	RGB(180,255,0)			122	RGB(244,165,230)	UNKNOWN	SYBR	None
A12
B1	SE2	RGB(132,193,241)			75111(ACTIN)	RGB(139,189,249)	UNKNOWN	SYBR	None
B2	PE2	RGB(168,255,222)			75111(ACTIN)	RGB(139,189,249)	UNKNOWN	SYBR	None
B3	GY2	RGB(223,221,142)			75111(ACTIN)	RGB(139,189,249)	UNKNOWN	SYBR	None
B4	OV2	RGB(247,255,168)			75111(ACTIN)	RGB(139,189,249)	UNKNOWN	SYBR	None
B5	LIP2	RGB(180,255,0)			75111(ACTIN)	RGB(139,189,249)	UNKNOWN	SYBR	None
B6
B7	SE2	RGB(132,193,241)			122	RGB(244,165,230)	UNKNOWN	SYBR	None
B8	PE2	RGB(168,255,222)			122	RGB(244,165,230)	UNKNOWN	SYBR	None
B9	GY2	RGB(223,221,142)			122	RGB(244,165,230)	UNKNOWN	SYBR	None
B10	OV2	RGB(247,255,168)			122	RGB(244,165,230)	UNKNOWN	SYBR	None
B11	LIP2	RGB(180,255,0)			122	RGB(244,165,230)	UNKNOWN	SYBR	None
B12
C1	SE2	RGB(132,193,241)			75111(ACTIN)	RGB(139,189,249)	UNKNOWN	SYBR	None
C2	PE2	RGB(168,255,222)			75111(ACTIN)	RGB(139,189,249)	UNKNOWN	SYBR	None
C3	GY2	RGB(223,221,142)			75111(ACTIN)	RGB(139,189,249)	UNKNOWN	SYBR	None
C4	OV2	RGB(247,255,168)			75111(ACTIN)	RGB(139,189,249)	UNKNOWN	SYBR	None
C5	LIP2	RGB(180,255,0)			75111(ACTIN)	RGB(139,189,249)	UNKNOWN	SYBR	None
C6
C7	SE2	RGB(132,193,241)			122	RGB(244,165,230)	UNKNOWN	SYBR	None
C8	PE2	RGB(168,255,222)			122	RGB(244,165,230)	UNKNOWN	SYBR	None
C9	GY2	RGB(223,221,142)			122	RGB(244,165,230)	UNKNOWN	SYBR	None
C10	OV2	RGB(247,255,168)			122	RGB(244,165,230)	UNKNOWN	SYBR	None
C11	LIP2	RGB(180,255,0)			122	RGB(244,165,230)	UNKNOWN	SYBR	None
C12
D1	SE2	RGB(132,193,241)			75111(ACTIN)	RGB(139,189,249)	UNKNOWN	SYBR	None
D2	PE2	RGB(168,255,222)			75111(ACTIN)	RGB(139,189,249)	UNKNOWN	SYBR	None
D3	GY2	RGB(223,221,142)			75111(ACTIN)	RGB(139,189,249)	UNKNOWN	SYBR	None
D4	OV2	RGB(247,255,168)			75111(ACTIN)	RGB(139,189,249)	UNKNOWN	SYBR	None
D5	LIP2	RGB(180,255,0)			75111(ACTIN)	RGB(139,189,249)	UNKNOWN	SYBR	None
D6
D7	SE2	RGB(132,193,241)			122	RGB(244,165,230)	UNKNOWN	SYBR	None
D8	PE2	RGB(168,255,222)			122	RGB(244,165,230)	UNKNOWN	SYBR	None
D9	GY2	RGB(223,221,142)			122	RGB(244,165,230)	UNKNOWN	SYBR	None
D10	OV2	RGB(247,255,168)			122	RGB(244,165,230)	UNKNOWN	SYBR	None
D11	LIP2	RGB(180,255,0)			122	RGB(244,165,230)	UNKNOWN	SYBR	None
D12
E1	SE2	RGB(132,193,241)			626	RGB(208,243,98)	UNKNOWN	SYBR	None
E2	PE2	RGB(168,255,222)			626	RGB(208,243,98)	UNKNOWN	SYBR	None
E3	GY2	RGB(223,221,142)			626	RGB(208,243,98)	UNKNOWN	SYBR	None
E4	OV2	RGB(247,255,168)			626	RGB(208,243,98)	UNKNOWN	SYBR	None
E5	LIP2	RGB(180,255,0)			626	RGB(208,243,98)	UNKNOWN	SYBR	None
E6
E7	SE2	RGB(132,193,241)			391	RGB(255,191,168)	UNKNOWN	SYBR	None
E8	PE2	RGB(168,255,222)			391	RGB(255,191,168)	UNKNOWN	SYBR	None
E9	GY2	RGB(223,221,142)			391	RGB(255,191,168)	UNKNOWN	SYBR	None
E10	OV2	RGB(247,255,168)			391	RGB(255,191,168)	UNKNOWN	SYBR	None
E11	LIP2	RGB(180,255,0)			391	RGB(255,191,168)	UNKNOWN	SYBR	None
E12
F1	SE2	RGB(132,193,241)			626	RGB(208,243,98)	UNKNOWN	SYBR	None
F2	PE2	RGB(168,255,222)			626	RGB(208,243,98)	UNKNOWN	SYBR	None
F3	GY2	RGB(223,221,142)			626	RGB(208,243,98)	UNKNOWN	SYBR	None
F4	OV2	RGB(247,255,168)			626	RGB(208,243,98)	UNKNOWN	SYBR	None
F5	LIP2	RGB(180,255,0)			626	RGB(208,243,98)	UNKNOWN	SYBR	None
F6
F7	SE2	RGB(132,193,241)			391	RGB(255,191,168)	UNKNOWN	SYBR	None
F8	PE2	RGB(168,255,222)			391	RGB(255,191,168)	UNKNOWN	SYBR	None
F9	GY2	RGB(223,221,142)			391	RGB(255,191,168)	UNKNOWN	SYBR	None
F10	OV2	RGB(247,255,168)			391	RGB(255,191,168)	UNKNOWN	SYBR	None
F11	LIP2	RGB(180,255,0)			391	RGB(255,191,168)	UNKNOWN	SYBR	None
F12
G1	SE2	RGB(132,193,241)			626	RGB(208,243,98)	UNKNOWN	SYBR	None
G2	PE2	RGB(168,255,222)			626	RGB(208,243,98)	UNKNOWN	SYBR	None
G3	GY2	RGB(223,221,142)			626	RGB(208,243,98)	UNKNOWN	SYBR	None
G4	OV2	RGB(247,255,168)			626	RGB(208,243,98)	UNKNOWN	SYBR	None
G5	LIP2	RGB(180,255,0)			626	RGB(208,243,98)	UNKNOWN	SYBR	None
G6
G7	SE2	RGB(132,193,241)			391	RGB(255,191,168)	UNKNOWN	SYBR	None
G8	PE2	RGB(168,255,222)			391	RGB(255,191,168)	UNKNOWN	SYBR	None
G9	GY2	RGB(223,221,142)			391	RGB(255,191,168)	UNKNOWN	SYBR	None
G10	OV2	RGB(247,255,168)			391	RGB(255,191,168)	UNKNOWN	SYBR	None
G11	LIP2	RGB(180,255,0)			391	RGB(255,191,168)	UNKNOWN	SYBR	None
G12
H1	SE2	RGB(132,193,241)			626	RGB(208,243,98)	UNKNOWN	SYBR	None
H2	PE2	RGB(168,255,222)			626	RGB(208,243,98)	UNKNOWN	SYBR	None
H3	GY2	RGB(223,221,142)			626	RGB(208,243,98)	UNKNOWN	SYBR	None
H4	OV2	RGB(247,255,168)			626	RGB(208,243,98)	UNKNOWN	SYBR	None
H5	LIP2	RGB(180,255,0)			626	RGB(208,243,98)	UNKNOWN	SYBR	None
H6
H7	SE2	RGB(132,193,241)			391	RGB(255,191,168)	UNKNOWN	SYBR	None
H8	PE2	RGB(168,255,222)			391	RGB(255,191,168)	UNKNOWN	SYBR	None
H9	GY2	RGB(223,221,142)			391	RGB(255,191,168)	UNKNOWN	SYBR	None
H10	OV2	RGB(247,255,168)			391	RGB(255,191,168)	UNKNOWN	SYBR	None
H11	LIP2	RGB(180,255,0)			391	RGB(255,191,168)	UNKNOWN	SYBR	None
H12

## Sheet: Results
Block Type	96fast
Chemistry	SYBR_GREEN
Experiment File Name	D:\vx\data\WeChat Files\wxid_h91xm8xuxfc221\FileStorage\File\2023-09\hy\hy\0702hys2.eds
Experiment Run End Time	2023-07-02 17:00:45 下午 GMT+08:00
Instrument Type	sds7500fast
Passive Reference	ROX
Well	Sample Name	Target Name	Task	Reporter	Quencher	RQ	RQ Min	RQ Max	Cт	Cт Mean	Cт SD	ΔCт	ΔCт Mean	ΔCт SE	HK Control ΔCт Mean	HK Control ΔCт SE	ΔΔCт	Automatic Ct Threshold	Ct Threshold	Automatic Baseline	Baseline Start	Baseline End	Efficiency	Tm1	Tm2	Tm3	Comments	NOAMP	EXPFAIL	MTP
A1	SE2	75111(ACTIN)	UNKNOWN	SYBR	None				31.799	31.4757	0.29344							TRUE	0.0520465	TRUE	3	30	1	79.8011				N	N	N
A2	PE2	75111(ACTIN)	UNKNOWN	SYBR	None				30.5327	30.0254	0.479142							TRUE	0.0520465	TRUE	3	29	1	79.9915				N	N	N
A4	OV2	75111(ACTIN)	UNKNOWN	SYBR	None				27.0423	27.1464	0.147157							TRUE	0.0520465	TRUE	3	24	1	80.5627				N	N	N
A7	SE2	122	UNKNOWN	SYBR	None	1	0.686392	1.45689	30.5825	30.3056	0.252201		-1.17008	0.211196			0	TRUE	0.25251	TRUE	3	27	1	81.7051				N	N	N
A8	PE2	122	UNKNOWN	SYBR	None	0.733612	0.400447	1.34397	29.833	29.3022	0.394555		-0.723174	0.339771			0.44691	TRUE	0.25251	TRUE	3	26	1	81.7051				N	N	N
A10	OV2	122	UNKNOWN	SYBR	None	0.204431	0.122209	0.341974	28.3303	28.2666	0.492527		1.12023	0.267345			2.29031	TRUE	0.25251	TRUE	3	24	1	81.7051				N	N	N
A11	LIP2	122	UNKNOWN	SYBR	None	0.235201	0.112691	0.490895	27.9048	27.7134	0.166931		0.917949	0.333554			2.08803	TRUE	0.25251	TRUE	3	24	1	81.7051				N	N	N
B1	SE2	75111(ACTIN)	UNKNOWN	SYBR	None				31.402	31.4757	0.29344							TRUE	0.0520465	TRUE	3	30	1	79.9915				N	N	N
B2	PE2	75111(ACTIN)	UNKNOWN	SYBR	None				29.963	30.0254	0.479142							TRUE	0.0520465	TRUE	3	28	1	80.3723				N	N	N
B3	GY2	75111(ACTIN)	UNKNOWN	SYBR	None				23.9298	23.5676	0.314289							TRUE	0.0520465	TRUE	3	22	1	80.5627				N	N	N
B7	SE2	122	UNKNOWN	SYBR	None	1	0.686392	1.45689	30.341	30.3056	0.252201		-1.17008	0.211196			0	TRUE	0.25251	TRUE	3	26	1	82.0859				N	N	N
B8	PE2	122	UNKNOWN	SYBR	None	0.733612	0.400447	1.34397	29.1779	29.3022	0.394555		-0.723174	0.339771			0.44691	TRUE	0.25251	TRUE	3	25	1	82.0859				N	N	N
B9	GY2	122	UNKNOWN	SYBR	None	0.032297	0.0227715	0.0458072	27.3615	27.35	0.012091		3.78237	0.181589			4.95245	TRUE	0.25251	TRUE	3	23	1	81.8955				N	N	N
B10	OV2	122	UNKNOWN	SYBR	None	0.204431	0.122209	0.341974	27.9988	28.2666	0.492527		1.12023	0.267345			2.29031	TRUE	0.25251	TRUE	3	24	1	81.8955				N	N	N
B11	LIP2	122	UNKNOWN	SYBR	None	0.235201	0.112691	0.490895	27.6371	27.7134	0.166931		0.917949	0.333554			2.08803	TRUE	0.25251	TRUE	3	24	1	81.8955				N	N	N
C1	SE2	75111(ACTIN)	UNKNOWN	SYBR	None				31.2262	31.4757	0.29344							TRUE	0.0520465	TRUE	3	29	1	80.1819				N	N	N
C2	PE2	75111(ACTIN)	UNKNOWN	SYBR	None				29.5805	30.0254	0.479142							TRUE	0.0520465	TRUE	3	27	1	80.3723				N	N	N
C3	GY2	75111(ACTIN)	UNKNOWN	SYBR	None				23.3674	23.5676	0.314289							TRUE	0.0520465	TRUE	3	21	1	80.5627				N	N	N
C4	OV2	75111(ACTIN)	UNKNOWN	SYBR	None				27.2505	27.1464	0.147157							TRUE	0.0520465	TRUE	3	25	1	80.7531				N	N	N
C5	LIP2	75111(ACTIN)	UNKNOWN	SYBR	None				27.1148	26.7955	0.451597							TRUE	0.0520465	TRUE	3	24	1	80.7531				N	N	N
C7	SE2	122	UNKNOWN	SYBR	None	1	0.686392	1.45689	29.9704	30.3056	0.252201		-1.17008	0.211196			0	TRUE	0.25251	TRUE	3	25	1	82.2763				N	N	N
C8	PE2	122	UNKNOWN	SYBR	None	0.733612	0.400447	1.34397	29.3078	29.3022	0.394555		-0.723174	0.339771			0.44691	TRUE	0.25251	TRUE	3	24	1	82.2763				N	N	N
C9	GY2	122	UNKNOWN	SYBR	None	0.032297	0.0227715	0.0458072	27.3511	27.35	0.012091		3.78237	0.181589			4.95245	TRUE	0.25251	TRUE	3	23	1	82.0859				N	N	N
C10	OV2	122	UNKNOWN	SYBR	None	0.204431	0.122209	0.341974	28.9304	28.2666	0.492527		1.12023	0.267345			2.29031	TRUE	0.25251	TRUE	3	23	1	82.2763				N	N	N
C11	LIP2	122	UNKNOWN	SYBR	None	0.235201	0.112691	0.490895	27.5982	27.7134	0.166931		0.917949	0.333554			2.08803	TRUE	0.25251	TRUE	3	23	1	82.0859				N	N	N
D3	GY2	75111(ACTIN)	UNKNOWN	SYBR	None				23.4056	23.5676	0.314289							TRUE	0.0520465	TRUE	3	21	1	80.5627				N	N	N
D5	LIP2	75111(ACTIN)	UNKNOWN	SYBR	None				26.4761	26.7955	0.451597							TRUE	0.0520465	TRUE	3	24	1	80.9435				N	N	N
D7	SE2	122	UNKNOWN	SYBR	None	1	0.686392	1.45689	30.3286	30.3056	0.252201		-1.17008	0.211196			0	TRUE	0.25251	TRUE	3	26	1	82.2763				N	N	N
D8	PE2	122	UNKNOWN	SYBR	None	0.733612	0.400447	1.34397	28.8902	29.3022	0.394555		-0.723174	0.339771			0.44691	TRUE	0.25251	TRUE	3	25	1	82.2763				N	N	N
D9	GY2	122	UNKNOWN	SYBR	None	0.032297	0.0227715	0.0458072	27.3374	27.35	0.012091		3.78237	0.181589			4.95245	TRUE	0.25251	TRUE	3	23	1	82.2763				N	N	N
D10	OV2	122	UNKNOWN	SYBR	None	0.204431	0.122209	0.341974	27.8069	28.2666	0.492527		1.12023	0.267345			2.29031	TRUE	0.25251	TRUE	3	23	1	82.2763				N	N	N
E7	SE2	391	UNKNOWN	SYBR	None	1	0.638251	1.56678	32.0085	32.0011	0.277868		0.525432	0.233322			0	TRUE	0.211137	TRUE	3	28	1	83.2282				N	N	N
E8	PE2	391	UNKNOWN	SYBR	None	1.21275	0.629623	2.33595	29.9097	30.2725	0.485085		0.247147	0.367903			-0.278285	TRUE	0.211137	TRUE	3	25	1	83.4186				N	N	N
E9	GY2	391	UNKNOWN	SYBR	None	0.0123068	0.00734665	0.0206158	30.2868	30.4374	0.341782		6.86983	0.268075			6.3444	TRUE	0.211137	TRUE	3	26	1	83.4186				N	N	N
E10	OV2	391	UNKNOWN	SYBR	None	1.55115	0.891428	2.69912	27.1512	27.0385	0.395838		-0.107907	0.251111			-0.633339	TRUE	0.211137	TRUE	3	22	1	83.4186				N	N	N
E11	LIP2	391	UNKNOWN	SYBR	None	0.0929743	0.0441813	0.195653	30.2825	30.7479	0.43587		3.95246	0.386608			3.42702	TRUE	0.211137	TRUE	3	24	1	83.4186				N	N	N
F7	SE2	391	UNKNOWN	SYBR	None	1	0.638251	1.56678	31.7196	32.0011	0.277868		0.525432	0.233322			0	TRUE	0.211137	TRUE	3	28	1	83.2282				N	N	N
F8	PE2	391	UNKNOWN	SYBR	None	1.21275	0.629623	2.33595	29.9112	30.2725	0.485085		0.247147	0.367903			-0.278285	TRUE	0.211137	TRUE	3	25	1	83.4186				N	N	N
F9	GY2	391	UNKNOWN	SYBR	None	0.0123068	0.00734665	0.0206158	30.1969	30.4374	0.341782		6.86983	0.268075			6.3444	TRUE	0.211137	TRUE	3	26	1	83.4186				N	N	N
F10	OV2	391	UNKNOWN	SYBR	None	1.55115	0.891428	2.69912	27.3657	27.0385	0.395838		-0.107907	0.251111			-0.633339	TRUE	0.211137	TRUE	3	23	1	83.2282				N	N	N
F11	LIP2	391	UNKNOWN	SYBR	None	0.0929743	0.0441813	0.195653	30.4992	30.7479	0.43587		3.95246	0.386608			3.42702	TRUE	0.211137	TRUE	3	25	1	83.2282				N	N	N
G7	SE2	391	UNKNOWN	SYBR	None	1	0.638251	1.56678	32.2752	32.0011	0.277868		0.525432	0.233322			0	TRUE	0.211137	TRUE	3	28	1	83.0378				N	N	N
G8	PE2	391	UNKNOWN	SYBR	None	1.21275	0.629623	2.33595	30.3334	30.2725	0.485085		0.247147	0.367903			-0.278285	TRUE	0.211137	TRUE	3	26	1	83.0378				N	N	N
G9	GY2	391	UNKNOWN	SYBR	None	0.0123068	0.00734665	0.0206158	30.8287	30.4374	0.341782		6.86983	0.268075			6.3444	TRUE	0.211137	TRUE	3	26	1	83.2282				N	N	N
G11	LIP2	391	UNKNOWN	SYBR	None	0.0929743	0.0441813	0.195653	30.9696	30.7479	0.43587		3.95246	0.386608			3.42702	TRUE	0.211137	TRUE	3	26	1	83.0378				N	N	N
H8	PE2	391	UNKNOWN	SYBR	None	1.21275	0.629623	2.33595	30.9359	30.2725	0.485085		0.247147	0.367903			-0.278285	TRUE	0.211137	TRUE	3	27	1	82.8475				N	N	N
H10	OV2	391	UNKNOWN	SYBR	None	1.55115	0.891428	2.69912	26.5985	27.0385	0.395838		-0.107907	0.251111			-0.633339	TRUE	0.211137	TRUE	3	23	1	83.4186				N	N	N
H11	LIP2	391	UNKNOWN	SYBR	None	0.0929743	0.0441813	0.195653	31.2402	30.7479	0.43587		3.95246	0.386608			3.42702	TRUE	0.211137	TRUE	3	26	1	82.8475				N	N	N
Analysis Type	Singleplex
Endogenous Control	75111(ACTIN)
RQ Min/Max Confidence Level	95.0
Reference Sample	SE2

## Sheet: Raw Data
Block Type	96fast
Chemistry	SYBR_GREEN
Experiment File Name	D:\vx\data\WeChat Files\wxid_h91xm8xuxfc221\FileStorage\File\2023-09\hy\hy\0702hys2.eds
Experiment Run End Time	2023-07-02 17:00:45 下午 GMT+08:00
Instrument Type	sds7500fast
Passive Reference	ROX
Well	Cycle	1	2	3	4	5
A1	1	0	0	1782.88	64451.1	2809.53
A2	1	0	0	2429.42	63229.2	2222.25
A3	1	0	0	3591.85	59130.9	2700.62
A4	1	2142.96	0	4700.79	57595	2738.75
A5	1	0	0	4966.67	56035.9	2709.39
A6	1	0	0	0	0	228.299
A7	1	0	334.534	5817.95	59506.4	2899.11
A8	1	0	614.067	5994.9	62108	2859.48
A9	1	0	1279.1	5899.74	65030.3	3172.19
A10	1	0	672.181	5940.67	69907.4	3485.29
A11	1	0	578.031	5942.29	76590.3	3531.28
A12	1	0	0	0	419.181	883.309
B1	1	0	0	3754.13	70294.9	3023.27
B2	1	0	0	4698.45	69789.9	2664.57
B3	1	0	0	5273.59	63997.8	2433.81
B4	1	0	0	5585.82	61629.4	2696.75
B5	1	0	79.9274	6212.91	64382.3	2924.85
B6	1	0	0	0	0	753.565
B7	1	0	420.364	7046.38	65553.7	3307.73
B8	1	0	393.499	6820.34	65828.1	2936.48
B9	1	0	1831.74	7907.42	74340.8	4416.27
B10	1	0	558.013	7126.46	77380.9	3555.23
B11	1	0	651.33	7316.63	87740.6	3580.16
B12	1	327.156	1249.2	138.671	681.843	1334.67
C1	1	0	0	5078.93	74906	2978.6
C2	1	0	290.848	5908.67	79256.9	3398.13
C3	1	0	740.715	6931.54	69829	3682.29
C4	1	0	1179.35	8010.97	72727.1	4100.95
C5	1	0	729.528	7665.34	72467.3	4690.02
C6	1	0	0	0	0	2.5058
C7	1	0	1493.37	7903.18	74659.2	4790.51
C8	1	0	1155.28	9289.62	79101.9	3714.47
C9	1	0	1664.27	9617.84	83238.2	4627.31
C10	1	41093.3	33174.8	35154.1	150285	73416.9
C11	1	0	1514.9	8936.62	93171.9	4734.39
C12	1	0	0	0	0	267.552
D1	1	0	74.5252	5296.01	72603.6	3182.92
D2	1	2727.7	6028.04	6781.78	72658.6	2863.47
D3	1	0	289.304	6534.84	69749.2	2843.86
D4	1	0	647.867	8284.88	73390.5	2804.72
D5	1	0	748.135	9432.4	80488.4	2768.42
D6	1	0	0	0	0	0
D7	1	0	0	5961.86	81731.4	2936.18
D8	1	0	734.51	10023.4	82094.6	3112.05
D9	1	15137.7	5656.86	11655.4	85471.4	4554.87
D10	1	0	975.482	9366.74	88883.9	4422.91
D11	1	4267.41	3516.1	9821.78	98971.6	5759.98
D12	1	0	0	0	0	53.6498
E1	1	0	449.624	6374.42	81483.4	4626.31
E2	1	0	312.539	6666.64	74911.6	3927.21
E3	1	0	658.784	7694.38	71197.8	3434.68
E4	1	0	165.194	7689.27	69629.7	3110.2
E5	1	0	793.985	9007.12	75430	3607.26
E6	1	0	0	0	0	0
E7	1	0	369.663	10530.8	85216.2	3817.66
E8	1	0	927.815	10634.6	85587.5	3549.75
E9	1	0	1667.54	10923.5	89693.7	6245.24
E10	1	0	1339.86	10210.1	91870.4	4672.81
E11	1	0	2331.66	11449.2	109848	5703.18
E12	1	0	0	0	251.208	858.761
F1	1	0	68.5757	6072.72	80914.8	4350.06
F2	1	0	195.87	7385.7	79040.8	3892.92
F3	1	0	545.232	8396.41	79235.1	3810.7
F4	1	0	1125.16	8371.21	72830.1	5002.07
F5	1	0	534.135	8523.4	70539.5	3142.03
F6	1	0	0	0	0	0
F7	1	0	663.374	9858.44	80731.9	3292.19
F8	1	0	545.381	9646.69	83827.8	5570.58
F9	1	0	1528.08	11012.5	94693.3	5006.07
F10	1	0	955.588	10553.4	100559	4989.64
F11	1	0	1299.39	10048.4	99779.6	4616.18
F12	1	0	0	0	0	0
G1	1	0	373.515	6684.36	88766.4	4508.67
G2	1	0	156.897	7460.52	82527.4	4516.72
G3	1	0	233.775	8048.48	78304.8	3984.29
G4	1	0	692.906	7977.26	72776	3817.95
G5	1	0	0	116.02	64997.9	1564.16
G6	1	0	0	0	0	247.56
G7	1	0	719.241	9905.2	80694.4	4552.52
G8	1	0	169.621	8780.36	81961.2	4775.53
G9	1	0	1397.74	10596.1	94439.5	5902.76
G10	1	0	1180.49	10530.7	103245	5071.43
G11	1	0	1310.08	10324.2	115440	5434.25
G12	1	0	0	0	0	21.6274
H1	1	0	1072.41	7119.93	88939.9	5013.84
H2	1	0	6246.83	7779.86	84043.9	4733.06
H3	1	0	934.87	8168.49	82245	4990.53
H4	1	0	596.058	7909.14	76527.1	4752.43
H5	1	0	478.093	8248.63	77301.1	4036.93
H6	1	0	0	0	0	0
H7	1	0	1049.24	10097.3	87054.5	4553.77
H8	1	0	956.819	9217.62	84111	4324.29
H9	1	0	1454.57	10398.9	100706	5779.02
H10	1	0	1621.18	10212.3	109771	5804.92
H11	1	0	2511.41	10578.9	116750	7280.03
H12	1	0	0	0	0	0
A1	2	0	0	1620.27	64798.3	2663.73
A2	2	0	0	2732.06	62894.7	2449.03
A3	2	0	0	3770.93	59694.2	2636.92
A4	2	3050.6	0	4713.47	57979.5	2667.29
A5	2	0	59.6742	5053.85	56448.7	2702.04
A6	2	0	0	0	0	308.321
A7	2	0	588.958	5740.25	59799.3	2762
A8	2	0	358.269	5878.71	61784.5	2952.17
A9	2	0	1173.6	5975.38	65210.4	2864.29
A10	2	0	720.862	5920.19	70103.1	3189.7
A11	2	0	751.12	5689.21	76464.2	3869.74
A12	2	0	0	0	187.758	754.965
B1	2	0	0	4024.77	70142.5	2837.67
B2	2	0	0	4773.39	69997.7	2576.27
B3	2	0	0	5197.67	64022.3	2692.56
B4	2	0	0	5586.77	61594.2	3060.2
B5	2	0	0	5977.55	62476.9	3052.96
B6	2	0	723.481	0	788.093	1401.96
B7	2	0	806.157	7039.89	65654.6	3524.88
B8	2	0	478.277	6965.95	66203.9	2855.71
B9	2	0	1639.24	7939.5	74077.6	4538.14
B10	2	0	471.313	7158.55	77316.8	3368.63
B11	2	0	729.751	7382.23	87144.6	3730.33
B12	2	1956.16	1805.19	178.487	1033.49	1621.96
C1	2	0	91.2706	4943.59	74964.1	3301.61
C2	2	0	151.19	6302.16	78843.3	2914.1
C3	2	0	724.565	6832.63	70156.2	3387.66
C4	2	0	1294.81	8076.36	73270.2	4428.15
C5	2	0	743.38	7742.51	73535.6	4396.9
C6	2	0	0	0	0	0
C7	2	26.1544	1534.34	7688.97	75640.5	4490.84
C8	2	0	1146.78	9316.93	80038.9	3545.91
C9	2	0	1982.57	9979.33	83815	4734.82
C10	2	40873.9	33306.7	35354.9	150700	73608.7
C11	2	0	1048.36	8908.78	93165.6	4352.37
C12	2	0	0	0	153.814	314.397
D1	2	0	0	4976.71	71521	3190.28
D2	2	1462.78	5013.92	6342.14	71701	2955.24
D3	2	0	196.048	6646.5	69285.9	3057.75
D4	2	0	720.196	7929.68	73092.8	2636.6
D5	2	0	894.226	9362.12	79230.3	2959.8
D6	2	0	0	0	0	0
D7	2	0	0	5900.01	81836.5	2870.88
D8	2	0	892.157	9996.89	81924.2	3447.56
D9	2	16244.6	5807.83	11545.2	84797.9	4527.86
D10	2	0	1215.06	9278.35	88308.9	4218.14
D11	2	3680.43	3075.96	10289.9	99629.8	5800.96
D12	2	0	0	0	0	26.8249
E1	2	0	683.141	6268.94	81354.4	4136.47
E2	2	0	114.672	6915.9	74689.6	3521.14
E3	2	0	476.589	7436.91	70414.1	3515.56
E4	2	0	173.991	7741.05	69370.3	2931.51
E5	2	0	946.529	9184.86	75105.5	3419.25
E6	2	0	0	0	0	0
E7	2	0	560.331	10483.3	84349.7	3657.66
E8	2	0	1028.93	10727.6	85590.3	4170.5
E9	2	0	1907.74	11021.7	89611.4	6119.48
E10	2	0	1468.75	9982.38	91547.7	4924.38
E11	2	512.103	2148.61	11456.9	109893	5691.15
E12	2	0	0	0	327.196	981.963
F1	2	0	337.348	6172.75	82070.9	4114.47
F2	2	0	430.415	7240.55	78459.1	4269.31
F3	2	0	622.673	7722.65	75667.9	3551.16
F4	2	0	1220.67	8442.57	72403.2	4928.84
F5	2	0	748.381	8492.08	70023.8	3216.45
F6	2	0	0	0	0	0
F7	2	0	589.766	9532.32	80587.5	3850.5
F8	2	0	720.775	9802.25	83429.7	6015.59
F9	2	0	1588	11223.7	94407.6	5241.91
F10	2	0	1226.05	10568.6	99708.5	4754.61
F11	2	0	1299.39	9788.28	101879	4854.99
F12	2	0	0	0	0	0
G1	2	0	632.992	6929.79	88931.7	4578.21
G2	2	0	336.787	7326.7	81938.5	4269.3
G3	2	0	645.929	8053.97	78088	4155.65
G4	2	0	986.373	8221.2	72568.8	4206.2
G5	2	0	0	264.324	65451.4	1606.13
G6	2	0	0	0	0	24.4736
G7	2	0	1004.97	9809.16	80953.2	4242.75
G8	2	0	17.8102	8681.73	82982.4	5108.12
G9	2	0	1718.92	10468.3	94257.3	6643.54
G10	2	0	1291.31	9757.88	95971	4678.37
G11	2	0	1433.74	10462.9	114666	5783.5
G12	2	0	0	0	0	120.859
H1	2	0	1016.9	7375.48	89182.8	5024.33
H2	2	0	5586.06	7658.36	84058.4	4826.17
H3	2	0	835.041	7884.45	82611.4	5501.43
H4	2	0	712.678	7905.19	76399.8	4638.4
H5	2	0	510.474	8403.99	76828.6	4107.55
H6	2	0	0	0	0	0
H7	2	0	1196.61	9855.39	86498.8	4338.07
H8	2	0	1056.79	9057.93	83433.2	4162.1
H9	2	0	1674.39	10401.7	100043	5750.03
H10	2	0	1541.6	10287.1	109022	5610.49
H11	2	0	2726.88	10536.2	114896	6833.96
H12	2	0	0	0	0	0
A1	3	0	0	1564.6	63984.4	2634.57
A2	3	0	0	2615.75	63310.7	2535.54
A3	3	0	0	3773.98	59506.4	2326.52
A4	3	2908.88	101.503	4671.82	57898	2730.61
A5	3	0	0	5049.78	56308.1	2650.57
A6	3	0	0	0	0	491.116
A7	3	0	450.249	5744.78	59417.6	2700.3
A8	3	0	548.79	5767.91	61416.6	2923.59
A9	3	0	1100.81	5847.95	64857	3253.74
A10	3	0	440.943	5884.8	69784.8	3260.04
A11	3	0	793.858	6168.41	76329.7	3518.43
A12	3	0	0	0	356.595	167.602
B1	3	0	0	3941.49	69456	3109.89
B2	3	0	0	4774.6	69702	2797.02
B3	3	0	0	5195.61	64245.7	2531.85
B4	3	0	81.7342	5334.51	61028.1	2692.98
B5	3	0	172.288	6164.75	62281.2	3027.52
B6	3	648.605	1898.74	43.0175	1716.2	1928.63
B7	3	0	711.87	6918.99	65905.9	3708.69
B8	3	0	617.441	6854.89	66159.3	2834.28
B9	3	0	1904.67	8024.46	74265.2	4205.85
B10	3	0	477.77	7043.41	77114.2	3406.53
B11	3	0	929.071	7480.1	86857.8	3758.84
B12	3	1266.25	1492.18	0	864.811	1214.97
C1	3	0	233.591	5464.58	74341.6	3307.33
C2	3	0	60.2197	6211.06	78602.6	3210.73
C3	3	0	1101.38	6821.76	69770	3336.61
C4	3	0	1216.46	7971.95	73459	4173.66
C5	3	0	659.345	7688.21	73092.7	4427.35
C6	3	0	0	0	0	0
C7	3	526.933	1568.88	7592.74	75528.1	4622
C8	3	0	1269.19	9353.06	80113.9	4004.81
C9	3	0	1735.2	9547.61	83837.3	4745.1
C10	3	41065.1	33517.2	35422.4	150596	73975.1
C11	3	0	1280	9138.94	92735.9	4391
C12	3	0	0	0	68.1677	255.841
D1	3	0	0	5061.86	70658.4	3130.4
D2	3	693.076	4391.86	6380.9	71373.3	3162.82
D3	3	0	273.408	6716.69	68814	2665.79
D4	3	0	753.261	8065	72375.1	2784.88
D5	3	0	796.522	9036.73	79040.4	2924.4
D6	3	0	0	0	0	0
D7	3	0	0	5888.19	80940.6	2949.42
D8	3	0	719.538	9682.06	81562.9	3309.73
D9	3	16271.4	5674.79	11594.5	84143.1	4474.81
D10	3	0	1334.39	9289.28	87831.3	4172.02
D11	3	4290.06	2955.1	9945.28	99067.1	6028.84
D12	3	0	0	0	0	0
E1	3	0	497.761	6272.81	80658.3	4541.75
E2	3	0	354.136	6469.85	74283.1	3682.03
E3	3	0	358.214	7155.75	70192.2	3286.24
E4	3	0	318.658	7889.4	69125.8	3025.82
E5	3	0	937.054	8826.45	74898.1	3249.75
E6	3	0	0	0	0	322.875
E7	3	0	653.72	10349.9	83896.7	3809.9
E8	3	0	1021.44	10599.8	85606.1	4090.19
E9	3	0	1870.78	10863.1	89128.6	6237.67
E10	3	0	1381.59	9541.91	90404.1	4858.67
E11	3	674.532	2320.5	11422.9	110037	5648.49
E12	3	0	0	0	298.589	901.654
F1	3	0	289.788	6103.98	81733.5	4082.63
F2	3	0	674.941	7309.49	78278.4	3711.3
F3	3	0	852.906	7834.42	75064.4	3940.47
F4	3	0	1167.14	8493.69	72241.5	5174.7
F5	3	0	706.914	8152.59	69774.5	3284.84
F6	3	0	0	0	0	0
F7	3	0	737.881	9614.54	80000.5	3575.92
F8	3	0	782.73	9604.67	82860.5	5605.43
F9	3	0	1452.24	10798.4	93627.1	5012.75
F10	3	0	1376.84	10295.8	98415.7	5003.85
F11	3	0	1443.26	9866.32	101999	4561.34
F12	3	0	0	0	0	0
G1	3	0	867.678	6788.89	88392.8	4508.67
G2	3	0	178.538	7337.09	82050.8	4651.8
G3	3	0	509.652	8019.94	77137.5	4694.5
G4	3	0	937.462	8096.16	72281.3	4166.87
G5	3	0	0	494.346	65743.7	1579.15
G6	3	0	0	0	0	204.261
G7	3	0	1091.85	9799.1	80051	4530.59
G8	3	0	156.051	8484.48	82609.5	5180.69
G9	3	0	1537.42	10429.6	94272	5956.06
G10	3	0	1227.71	10003.9	97746.6	4723.57
G11	3	0	1464.07	10456.1	114521	5699.68
G12	3	0	0	0	466.31	0
H1	3	0	749.298	7248.59	87650.7	5444.2
H2	3	0	4935.21	7483.46	83571.1	5243.22
H3	3	0	936.045	8063.12	81828.9	5253.25
H4	3	0	723.642	8010.95	76376.1	4869.39
H5	3	0	588.569	8216.22	76847.8	3866.1
H6	3	0	0	0	0	0
H7	3	0	1148.08	9764.67	86104.6	4471.77
H8	3	0	1168.51	9190.59	83110.5	4193.35
H9	3	0	1627.62	10696.6	100344	5777.15
H10	3	0	1623.3	10450.4	108250	5594.89
H11	3	0	2607.17	10351.4	114975	7188.71
H12	3	0	0	0	0	0
A1	4	0	0	1888.36	64181.7	2478.57
A2	4	0	0	2677.47	63310.7	2369.54
A3	4	0	0	3653.91	59140	2708.71
A4	4	3251.63	40.7823	4645.56	57499.8	2675.43
A5	4	0	0	5146.73	56194.7	2792.74
A6	4	0	0	0	0	494.255
A7	4	0	493.271	5787.02	59169.8	2806.95
A8	4	0	626.212	5811.77	61652	2962.22
A9	4	0	1158.88	5872.61	64331.9	3007.42
A10	4	0	536.434	5630.56	69483.3	3363.64
A11	4	0	799.201	6031.49	76169.2	3837.61
A12	4	0	0	0	337.674	508.846
B1	4	0	0	4101.1	70027.2	2353.73
B2	4	0	0	4917.24	69418.1	2587.01
B3	4	0	0	4864.22	63779.5	2642.02
B4	4	0	0	5630.56	61000.5	2785.26
B5	4	0	146.534	6010.27	62191.2	2864.88
B6	4	6086.97	3521.75	1111.01	2946.13	2908.26
B7	4	0	700.869	7046.38	65729.4	3776.19
B8	4	0	603.844	6751.24	66110.5	2835.93
B9	4	0	1979.3	7753.97	74170.6	4091.87
B10	4	0	568.158	7268.03	76927.7	3104.27
B11	4	0	766.783	7340.29	86681.3	3797.2
B12	4	984.859	1562.21	0	977.737	1611.48
C1	4	0	179.447	5001.8	74354.7	3254.45
C2	4	0	0	6308.49	78561.2	3200.8
C3	4	0	775.166	6680.46	70120.8	3598.26
C4	4	0	1166.98	7679.82	73331	4462.43
C5	4	0	777.547	7702.5	72499	4430.21
C6	4	0	0	0	0	0
C7	4	230.774	1653.23	7598.6	75132.1	4718.29
C8	4	0	1214.79	9184.76	79836.9	3897.15
C9	4	0	1858.89	9825.75	82973.9	4594.6
C10	4	41138.5	33429.2	34746	150323	73666.6
C11	4	0	1327.85	9059.73	92639.7	4347.01
C12	4	0	0	0	45.4451	371.15
D1	4	0	60.9752	5011.84	70419	3172.42
D2	4	0	3172.65	6413.01	71252.9	2694.13
D3	4	0	131.405	6573.12	68630	3013.5
D4	4	0	867.955	7952.94	71815.1	2885.12
D5	4	0	1060.79	9050.21	78357.6	3025.83
D6	4	0	0	0	0	0
D7	4	0	0	5954.58	80327.6	3153.29
D8	4	0	767.977	9841.31	81332.2	3587.2
D9	4	16386.6	5896.53	11523.9	83809.1	4276.1
D10	4	0	1117.42	9230.05	87249.2	4270.72
D11	4	3185.11	2546.18	9983.12	98487.8	6063.82
D12	4	0	0	0	0	0
E1	4	0	728.206	6312.49	80232.2	4573.83
E2	4	0	322.657	6887.48	74534.5	3914.07
E3	4	0	627.904	7285.51	69693.5	3165.43
E4	4	0	428.135	7848.58	68808.8	3073.47
E5	4	0	974.005	8890.9	74314.1	3233.19
E6	4	0	0	0	0	31.4304
E7	4	0	622.59	10318.6	83731.8	3779.84
E8	4	0	1137.53	10609.4	84647.7	4201.68
E9	4	147.668	1916.98	10619.6	88880.8	5940.78
E10	4	0	1473.38	9720.15	90266.2	4722.56
E11	4	853.881	2472.29	11277.2	109341	5904.44
E12	4	0	0	0	561.418	781.19
F1	4	0	195.773	6109.19	81446.9	3988.18
F2	4	0	195.87	7276.83	77735	4207.17
F3	4	0	503.371	8063.19	74436.8	3824.09
F4	4	0	882.705	8404.23	71543.1	5170.52
F5	4	0	492.668	8261.71	69477.6	3107.83
F6	4	0	0	0	0	0
F7	4	0	607.719	9375.26	79267.1	3757.15
F8	4	0	600.355	9262.25	82149.4	5735.9
F9	4	0	1696.62	11001.9	93249.3	5133.06
F10	4	0	1375.9	10320.5	97750	4744.18
F11	4	0	1394.16	9581.29	101435	4601.33
F12	4	0	0	0	0	0
G1	4	0	870.983	6808.59	88097.1	4575.19
G2	4	0	593.774	7399.46	81429.6	4634.12
G3	4	0	634.85	8028.72	76799.1	4075.9
G4	4	0	991.468	8016.21	72241.7	4062
G5	4	0	0	247.173	65173.3	1614.13
G6	4	0	0	0	0	167.55
G7	4	0	1099.02	9377.42	79685.7	4530.59
G8	4	0	241.71	8768.25	82106.3	4848.09
G9	4	0	1783.87	10347.6	93592.7	6519.78
G10	4	0	1383.82	9618.95	96792	5046.86
G11	4	0	1546.9	10577.7	114534	5587.92
G12	4	0	0	0	0	0
H1	4	0	1086.28	7063.54	88055	5367.22
H2	4	0	4198.04	7526.18	82650.6	5296.99
H3	4	0	1076.98	8064.27	81140.2	5359.45
H4	4	0	742.58	7725.3	75769	4871.34
H5	4	0	689.521	8157.13	76528	4057.92
H6	4	0	0	0	0	0
H7	4	0	1223.09	9906.08	85458.7	4254.28
H8	4	0	855.173	9078.21	82732.4	4299.79
H9	4	0	1608.91	10275.7	99139.8	5678.96
H10	4	0	1401.55	10031.4	107446	5312.08
H11	4	0	2532.96	10364.1	114686	7384.24
H12	4	0	0	0	0	0
A1	5	0	0	1554.34	63774	2342.97
A2	5	0	0	2540.98	62821.2	2334.47
A3	5	0	0	4114.85	58984.7	2407.41
A4	5	3589.35	0	4567.7	57509.9	2614.83
A5	5	0	0	5093.77	56100.4	2706.13
A6	5	0	0	0	103.974	367.945
A7	5	0	284.094	5774.2	58565.6	3040.79
A8	5	0	544.994	5637.1	60998.8	2990.79
A9	5	0	1098.36	5702.43	64404	3087.31
A10	5	0	491.497	5961.16	69363.4	3261.94
A11	5	0	771.421	6163.22	75640.8	3750.85
A12	5	0	0	0	93.1514	838.011
B1	5	0	0	4169.1	69542.5	2865.17
B2	5	0	0	4798.78	69143.8	2609.68
B3	5	0	0	5039.66	64088.6	2666.28
B4	5	0	0	5349.75	60829	2994.29
B5	5	0	0	5888.5	61757.5	2898.5
B6	5	9415.92	4180.92	1356.71	3680.56	3475.51
B7	5	0	775.513	6853.26	65421.2	3615.16
B8	5	0	529.464	6970.06	65821.5	2689.23
B9	5	0	1889.4	7855.41	73333.1	4217.24
B10	5	0	474.08	7166.1	76467	3140.23
B11	5	0	1028.19	7328.46	86368.8	3885.99
B12	5	545.825	1334.96	0	653.254	1149.14
C1	5	0	142.32	4975.6	73410.2	3394.52
C2	5	0	175.534	6218.65	78199	3367.1
C3	5	0	751.481	6569.59	69544.7	3943.94
C4	5	0	1198.94	7829.57	72443.9	4523.71
C5	5	0	839.419	7558.64	72316.5	4371.2
C6	5	0	0	0	0	0
C7	5	240.005	1623.51	7364.31	75128.8	4602.07
C8	5	0	1164.63	9256.13	80223.3	3763.01
C9	5	0	1745.21	9925.95	82282.1	4397.35
C10	5	40775.9	33267.4	35053.3	149081	72875.8
C11	5	0	1327.85	8874.53	91725.8	4410.32
C12	5	0	0	0	0	289.173
D1	5	0	0	4901.15	70437.3	2906.65
D2	5	0	2244.65	6101.83	70296.5	2762.96
D3	5	0	237.377	6529.52	68275.6	2798.55
D4	5	0	863.822	7604.08	71897.7	2705.52
D5	5	0	926.794	8708.46	78221	2830.62
D6	5	0	0	0	0	0
D7	5	0	0	5646.26	79976.5	3120.63
D8	5	0	1033.07	9873.34	81045.6	3252.6
D9	5	15764.9	5884.26	11504.6	83762.4	4453.59
D10	5	0	1355.19	9353.07	86532.4	4091.77
D11	5	3288.09	2606.61	9697.29	98900.4	5963.87
D12	5	0	0	0	0	0
E1	5	0	670.851	6190.56	79796.2	4501.91
E2	5	0	306.918	6710.37	73517.5	3763.03
E3	5	0	412.769	6970.36	69322.9	3453.11
E4	5	0	368.509	7888.4	68200.5	2805.44
E5	5	0	958.846	8804.96	73461.7	3406.58
E6	5	0	0	0	0	0
E7	5	0	740.299	10279.1	83111.1	3693.54
E8	5	0	951.221	10465.2	84708.2	3983.42
E9	5	0	1843.07	10622.5	88292.5	6159.2
E10	5	0	1506.76	9948.78	89933.4	4697.21
E11	5	1192.27	2530.33	11378	108492	5436.29
E12	5	0	0	0	1200.61	818.607
F1	5	0	34.2879	5767.42	81023.2	4461.5
F2	5	0	227.06	6842.59	77387.2	4061.4
F3	5	0	793.255	7659.98	74143	3646.95
F4	5	0	1132.51	8381.86	71416.4	5070.08
F5	5	0	843.163	8167.75	69340.8	3247.63
F6	5	0	0	0	0	0
F7	5	0	580.789	9401.13	78907.3	3505.45
F8	5	0	839.45	9278.35	82116.6	5306.08
F9	5	0	1636.69	10683.6	92705.7	5428.1
F10	5	0	1363.64	10208.4	97469.8	4722.38
F11	5	0	1298.25	9669.52	100741	4555.63
F12	5	0	0	0	0	0
G1	5	0	475.983	6749.5	87128.9	4808.03
G2	5	0	431.467	7198.07	80650.8	4376.6
G3	5	0	532.919	7620.32	76580.1	4046.8
G4	5	0	846.772	8206.86	71490	4103.34
G5	5	0	0	292.572	64778.3	1357.27
G6	5	0	0	0	0	160.961
G7	5	0	1026.46	9650	79266.2	4628.37
G8	5	0	252.735	8546.77	82234.9	5077.89
G9	5	0	1811.45	10394.4	93179.8	6289.42
G10	5	0	1232.52	9891.02	96105.6	5065.53
G11	5	0	1559.73	10349.2	113412	5624.01
G12	5	0	0	0	0	0
H1	5	0	765.156	7019.48	87361.6	5124.05
H2	5	0	3268.44	7504.82	82447.8	4586.18
H3	5	0	1187.38	8278.45	81307.6	5207.41
H4	5	0	731.616	7682.8	75508.4	4820.66
H5	5	0	716.188	8201.92	76203.4	3959.62
H6	5	0	0	0	0	0
H7	5	0	1245.15	9697.96	85290	4432.55
H8	5	0	1048.38	8845.84	82058.9	4019.33
H9	5	0	1788.51	10258.9	98672.2	5671.48
H10	5	0	1435.51	10174.9	106936	5673.92
H11	5	0	2582.04	10111.3	113336	7097.39
H12	5	0	0	0	0	0
A1	6	0	0	1388.8	63232.4	2675.39
A2	6	0	0	2822.26	62011.3	2522.68
A3	6	0	0	3682.4	58721.8	2717.81
A4	6	2801.32	0	4682.68	57428.4	2812.91
A5	6	0	0	4874.61	55920.8	2501.04
A6	6	0	0	0	0	792.376
A7	6	0	505.881	5597.69	58827.2	2760.48
A8	6	0	409.884	5584.01	60806.2	2949.08
A9	6	0	1251.3	5732.02	64078.8	3005.75
A10	6	0	632.861	5742.31	68552.6	3203.96
A11	6	0	636.796	6250.35	75477.1	3709.08
A12	6	0	0	0	184.847	537.535
B1	6	0	0	4012.27	69548	3032.9
B2	6	0	0	4476.04	68734	2836.4
B3	6	0	0	5101.22	63544.9	2591.49
B4	6	0	0	5239.32	60271.5	2560.21
B5	6	0	110.122	5990.28	61875.1	3052.96
B6	6	9676.19	4470.31	1348.43	3835.67	3434.1
B7	6	0	798.3	6777.8	65475.6	3297.15
B8	6	0	671.827	6898.49	65314.4	2905.98
B9	6	0	1924.17	8020.99	73344.4	4343.5
B10	6	0	454.711	7218.01	76322.8	3244.22
B11	6	0	461.812	7523.12	86085.3	3489.17
B12	6	0	1124.85	75.5139	538.899	1298.76
C1	6	0	0	5020.72	73606	3007.18
C2	6	0	247.285	6283.18	77784.1	3260.37
C3	6	0	820.384	6816.33	69345.1	3665.27
C4	6	0	1158.73	7768.4	72671.5	4094.71
C5	6	0	568.847	7712.03	71915.9	4499.68
C6	6	0	0	0	0	0
C7	6	1079.25	1497.39	7584.37	74751	4784.7
C8	6	0	1117.03	9450.86	79426.6	3980.98
C9	6	0	1847.06	9701.19	82244	4599.27
C10	6	41197.9	33349.7	34958.1	148538	72596.8
C11	6	0	1223.45	8631.52	91395.4	4183.9
C12	6	0	0	0	76.0332	277.462
D1	6	0	0	4940.53	70510.7	3106.24
D2	6	0	1810.68	6096.29	70304.3	2724.72
D3	6	0	104.912	6492.3	67741.4	2609.94
D4	6	0	1002.28	7763.71	71842.3	2881.99
D5	6	0	1089.63	8903.88	78012.7	2828.7
D6	6	0	0	0	0	0
D7	6	0	0	5658.08	79872.2	3155.05
D8	6	0	880.708	9686.64	80959.1	3488.36
D9	6	16598.3	5980.51	11535.5	83420	4260.66
D10	6	0	1112.9	9451.49	86613.6	4422.91
D11	6	3097.58	2206.75	9785.93	97777.9	5815.95
D12	6	0	0	0	0	0
E1	6	0	422.995	6143.14	79944.2	4638.95
E2	6	0	311.414	6644.77	73014.7	3687.51
E3	6	0	499.235	7185.61	69113.3	3432.63
E4	6	0	360.689	7758.97	67904.4	3134.03
E5	6	0	818.619	8643.83	73197.3	3156.23
E6	6	0	0	0	0	0
E7	6	0	813.258	10454	83070.6	3621.78
E8	6	0	1093.53	10426.5	84196.9	4053.34
E9	6	0	1993.66	10899	88041.9	5968.2
E10	6	0	1381.59	9653.89	89451.7	4780.76
E11	6	598.957	2332.77	11164.4	108233	5376.12
E12	6	0	0	0	1255.15	487.331
F1	6	0	158.167	6085.22	81127.2	4184.51
F2	6	0	202.108	7171.6	77139.7	4311.13
F3	6	0	768.138	7578.5	73801.9	3736.55
F4	6	0	985.565	8360.56	71181.8	5279.33
F5	6	0	850.074	7990.94	69230.4	2796.04
F6	6	0	0	0	0	0
F7	6	0	595.152	9624.7	78558.4	3525.59
F8	6	0	831.596	9517.06	81325.7	5519.65
F9	6	0	1513.1	10916.9	92465	5046.17
F10	6	0	1275.06	9987.86	97104	4771.66
F11	6	0	1394.16	9517.95	99877.1	4618.47
F12	6	0	0	0	0	0
G1	6	0	520.607	6749.5	86898.4	4894.21
G2	6	0	664.107	7198.07	79740.2	4129.18
G3	6	0	467.551	7864.04	76684.2	4046.8
G4	6	0	914.025	8118.71	71790.6	3950.06
G5	6	0	0	101.896	64513.2	1495.19
G6	6	0	0	0	0	186.376
G7	6	0	1104.39	9468.89	79169	4440.12
G8	6	0	274.786	8545.9	81770	5060.61
G9	6	0	1882.63	10196.4	92259.7	6401.44
G10	6	0	1039.79	9603.51	96390.4	4804.15
G11	6	0	1353.24	10110.5	112618	5585.59
G12	6	0	0	0	0	0
H1	6	0	1449.04	7093.5	86565.4	5208.02
H2	6	0	2314.79	7388.66	81763	4920.6
H3	6	0	1169.76	8005.86	80449.3	5304.67
H4	6	0	468.473	7903.21	75010.9	4920.07
H5	6	0	672.378	8096.12	76043	3868.96
H6	6	0	0	0	0	0
H7	6	0	1187.79	9519.19	84415	4174.96
H8	6	0	1123.99	8824.72	81901.3	3934.01
H9	6	0	1730.51	10010.7	98110.2	5346.99
H10	6	0	1575.56	9857.77	106565	5520.03
H11	6	0	2815.46	10291.4	113064	6961.58
H12	6	0	0	0	0	0
A1	7	0	0	1570.46	63390.8	2564.59
A2	7	0	0	2481.64	62230.4	2184.84
A3	7	0	0	3754.65	58744.1	2839.14
A4	7	3626.54	0	4574.04	57469.6	2815.63
A5	7	0	0	5013.11	55827.3	2590.1
A6	7	0	0	0	0	444.829
A7	7	0	267.776	5736.48	58925.1	2781.81
A8	7	0	533.609	5471.67	60754.8	3004.7
A9	7	0	1156.43	5847.95	63650.8	3262.89
A10	7	0	556.094	5757.21	68409.3	3068.05
A11	7	0	715.862	5783.59	75309.3	3625.54
A12	7	0	0	0	353.684	670.409
B1	7	0	0	3693.07	69336.6	2756.55
B2	7	0	0	4770.98	69084.4	2443.82
B3	7	0	0	4983.23	63027.7	2494.46
B4	7	0	0	5361.17	60536.4	2889.77
B5	7	0	90.5844	6055.7	61545.3	2992.99
B6	7	10091.8	4423.69	1470.87	3854.11	3362.06
B7	7	0	681.226	6744.53	65479.7	3266.25
B8	7	0	683.024	6687.9	65481.2	2916.7
B9	7	0	1936.05	7871.01	73208.8	4637.22
B10	7	0	530.343	6906.56	76280.4	3393.9
B11	7	0	731.929	7196.17	85426.1	3756.64
B12	7	1059.44	1529.34	119.449	578.923	1126.69
C1	7	0	86.6298	4929.03	73192.5	3666.08
C2	7	0	192.191	6283.18	77754	3348.49
C3	7	0	898.978	6935.89	69558.6	3594.01
C4	7	0	1260.79	7801.1	72820.4	4681.6
C5	7	0	564.23	7787.29	71863.1	4158.02
C6	7	0	0	0	0	0
C7	7	476.163	1744.01	7497.35	74734.4	4703.35
C8	7	0	1226.69	8969.77	79459.2	3949.21
C9	7	0	1781.59	9826.68	82608.5	4574.96
C10	7	40480.2	33116.8	34824	149477	73785.2
C11	7	0	1246.29	8713.95	91675.6	4351.3
C12	7	0	0	0	182.655	364.844
D1	7	0	0	4839.42	69984.5	3407.72
D2	7	0	1526.27	6128.41	70153.8	2995.66
D3	7	0	232.079	6024.39	67847.1	2433.98
D4	7	0	940.285	7909.6	71783.8	2837.09
D5	7	0	1124.99	8829.76	77747.4	2901.43
D6	7	0	0	0	0	0
D7	7	0	0	5586.23	80287.3	2990.02
D8	7	0	777.665	9681.14	80830.3	3423.98
D9	7	16482.2	5952.2	11510.4	83390.1	4399.57
D10	7	0	1125.56	9258.3	86588.6	4449.66
D11	7	3180.99	2282.29	9741.11	97644.2	6065.82
D12	7	0	0	0	0	0
E1	7	0	619.641	6171.2	79303.1	4641.86
E2	7	0	306.918	6745.35	73232.1	3513.47
E3	7	0	503.352	6784.98	69010.1	3091.72
E4	7	0	396.856	7729.1	67895.4	3157.85
E5	7	0	886.838	8766.88	73496.1	3338.4
E6	7	0	0	0	0	0
E7	7	0	767.537	10147.7	82731.4	3524.81
E8	7	0	1222.73	10661.7	84252.7	4179.01
E9	7	0	1920.67	10620.6	87949.4	5862.3
E10	7	0	1599.49	9887.19	89407.6	4415.61
E11	7	345.162	2615.16	11110.7	107834	5688.96
E12	7	0	0	0	1138.93	697.23
F1	7	0	233.379	6047.71	80756.6	3958.46
F2	7	0	244.526	7148.62	77227.5	4266.92
F3	7	0	591.278	7625.51	73959.3	3674.75
F4	7	0	1093.67	8260.45	71121.6	5170.52
F5	7	0	714.812	7976.79	69281	2903.66
F6	7	0	0	0	0	0
F7	7	0	737.881	9292.11	78813.7	3748.91
F8	7	0	741.718	9478.61	81302.7	5632.24
F9	7	0	1847.36	10629.2	92239.7	5010.84
F10	7	0	1026.27	10211.2	96549.3	4765.03
F11	7	0	1515.2	9517.95	100213	4667.6
F12	7	0	0	0	0	0
G1	7	0	437.971	6626.79	86365.8	4262.22
G2	7	0	443.64	6921.32	79984.3	4420.78
G3	7	0	671.412	7623.61	76577.9	3982.14
G4	7	0	899.759	8002.89	71200.5	4095.27
G5	7	0	0	362.184	64697.6	1605.13
G6	7	0	0	0	0	0
G7	7	0	1167.98	9408.52	78841.3	4364.28
G8	7	0	212.874	8531.2	81969.9	5231.66
G9	7	276.057	1674.44	10130.7	92417.2	6590.24
G10	7	0	1257.58	9632.45	96085	4890.62
G11	7	0	1254.08	10020.7	111876	5242.17
G12	7	0	0	0	0	85.2374
H1	7	0	983.206	6993.04	86503.4	5181.78
H2	7	0	2062.94	7519.51	81645.8	4929.78
H3	7	0	910.207	7694.33	79951.8	5218.59
H4	7	0	642.905	7848.85	74777	5119.88
H5	7	0	645.712	7977.93	76051.7	4015.93
H6	7	0	0	0	0	0
H7	7	0	1321.92	9692.63	84679.3	4598.33
H8	7	0	1113.07	8811.2	81424.5	3899.38
H9	7	0	1583.65	10043.3	97795	5618.18
H10	7	0	1499.16	9881.68	105481	5481.56
H11	7	0	2700.54	10118.2	112075	7442.78
H12	7	0	0	0	0	0
A1	8	0	0	1297.97	63190.6	2453.78
A2	8	0	0	2722.57	62280.5	2243.29
A3	8	0	0	3795.35	58371.6	2572.21
A4	8	3310.93	0	4303.32	57064.1	2824.67
A5	8	0	0	4862.39	55915.9	2694.69
A6	8	0	0	0	295.253	550.741
A7	8	0	560.771	5817.95	58717.1	2605.85
A8	8	0	516.151	5627.1	60844.4	2844.81
A9	8	0	1228.4	5694.2	63865.6	3164.7
A10	8	0	584.179	5641.73	68782.9	3202.06
A11	8	0	953.057	6075.06	74717.3	3453.1
A12	8	0	0	0	267.81	229.509
B1	8	0	0	3915.12	69026.3	2801.92
B2	8	0	14.7886	4389.01	68609.3	3048.8
B3	8	0	0	4905.26	63291.9	2890.66
B4	8	0	77.0369	5484.92	60565.9	3058.32
B5	8	0	59.5015	5877.59	61567.4	2950.29
B6	8	12226	5253.28	1759.58	4567.59	3688.33
B7	8	0	693.798	6915.74	65341.4	3482.59
B8	8	0	615.042	6766.05	65537.4	2947.19
B9	8	0	2095.47	7812.06	73186.2	4219
B10	8	0	474.08	6859.37	76538.6	3280.18
B11	8	0	823.42	6995.05	85586.6	3837.76
B12	8	0	934.756	0	637.53	722.698
C1	8	0	0	5097.85	72573	3092.94
C2	8	0	47.407	5994.71	77544.7	3660
C3	8	0	875.292	6619.59	69257.2	3755.68
C4	8	0	1190.69	7966.68	72418.8	4535.14
C5	8	0	844.036	7613.9	71674.8	4381.67
C6	8	0	0	0	0	0
C7	8	566.934	1609.85	7486.47	74518.7	4750.66
C8	8	0	1448.57	9446.46	79273.1	3868.02
C9	8	0	1659.72	9669.35	82321.9	4940.48
C10	8	40445.3	32769.8	34327.4	148166	72822.7
C11	8	0	1302.84	8433.48	90922.8	4284.77
C12	8	0	0	0	0	411.688
D1	8	0	0	4837.29	69918.7	3119.9
D2	8	0	1247.53	6078.57	70362.2	2908.26
D3	8	0	60.404	6291.31	67218.8	2451.89
D4	8	0	881.388	7710.85	71597.8	3009.38
D5	8	0	927.724	8914.47	77923.6	2728.22
D6	8	0	0	0	0	0
D7	8	0	0	5674.45	79402.9	3071.21
D8	8	0	1035.71	9834.9	80815.9	3330.58
D9	8	17014.6	5897.48	11530.7	83125.3	4360.02
D10	8	0	1194.26	9440.55	86831.4	4280.86
D11	8	2864.85	2155.39	9748.08	97482.4	5915.9
D12	8	0	0	0	0	0
E1	8	0	574.576	6175.07	79342.1	4266.7
E2	8	0	394.608	6696.16	73620.6	3927.21
E3	8	0	764.807	7156.77	68744.7	3403.97
E4	8	0	351.892	7457.29	67882.5	2976.18
E5	8	0	821.462	8908.48	73128.4	3062.71
E6	8	0	0	0	0	0
E7	8	0	516.555	10190.2	82660.1	3636.33
E8	8	0	1037.35	10507.8	84303.8	3845.48
E9	8	0	1758.08	10710.2	87799.5	6027.77
E10	8	0	1509.55	9706.15	89451.7	4444.71
E11	8	1250.93	2324.96	11167.7	107629	5612.39
E12	8	0	0	0	1080.82	781.19
F1	8	0	120.561	5965.39	80545.2	3929.81
F2	8	0	330.609	7233.29	76999.8	4248.99
F3	8	0	642.557	7604.62	73881.6	3557.34
F4	8	0	1256.36	8019.75	71299.1	5024.04
F5	8	0	732.584	8079.85	69121.9	3093.75
F6	8	0	0	0	0	0
F7	8	0	629.263	9310.59	78887.3	3642.74
F8	8	0	480.808	9346.29	81115.6	5531.27
F9	8	0	1688.19	10690.3	92336.6	5449.1
F10	8	0	1304.27	10062.9	96674.3	4721.44
F11	8	0	1663.63	9627.67	99538.6	4528.2
F12	8	0	0	0	0	0
G1	8	0	525.565	6564.67	86157.6	4717.32
G2	8	0	434.172	7094.12	79762.1	4478.85
G3	8	0	762.263	7812.44	76225.3	4143.79
G4	8	0	1013.89	8052.09	71142.6	4360.49
G5	8	0	0	206.818	64420.5	1525.18
G6	8	0	0	0	0	0
G7	8	0	1230.68	9526.52	78775.2	4421.85
G8	8	0	284.963	8590.03	81784.7	5258.44
G9	8	0	1782.09	10140.6	92010.7	5999.43
G10	8	0	1022.45	9576.5	95669.6	4827.73
G11	8	0	1425.57	10013.9	111519	5695.02
G12	8	0	0	0	0	0
H1	8	0	931.667	7206.29	86203.7	4861.64
H2	8	0	1717.7	7643.68	81428.5	4714.7
H3	8	0	1141.58	7827.19	79871.5	5170.52
H4	8	0	603.035	7615.59	74649.7	4818.71
H5	8	0	446.665	8147.59	75439	3936.72
H6	8	0	0	0	0	0
H7	8	0	1493.12	9681.95	84689.2	4264.09
H8	8	0	1139.11	8910.91	81172.5	3977.1
H9	8	0	1677.2	10036.8	97634.1	5514.38
H10	8	0	1631.79	9614.5	105195	5621.93
H11	8	0	2675.41	9896.5	111658	7127.83
H12	8	0	0	0	0	0
A1	9	0	0	1588.04	63109.9	2086.37
A2	9	0	0	2451.97	62045.1	2293.56
A3	9	0	0	3553.18	58689.3	2635.91
A4	9	3098.85	0	4612.97	57357.9	2921.45
A5	9	0	0	5013.11	55775.2	2863.82
A6	9	0	0	0	19.0486	958.697
A7	9	0	473.244	5855.66	58776	2859.5
A8	9	0	548.031	5434.73	60563	2870.3
A9	9	0	1162.97	5641.59	63553.7	2839.32
A10	9	0	527.072	5861.51	68713.6	2955.89
A11	9	0	615.427	5769.07	74801.7	3608.4
A12	9	0	0	0	0	386.542
B1	9	0	0	3726.38	68718.8	2862.42
B2	9	0	0	4664.6	68237.5	2965.28
B3	9	0	0	5029.4	62956.3	2729.95
B4	9	0	99.5842	5493.48	60183.8	2834.22
B5	9	0	0	5711.3	61615.1	2985.73
B6	9	11764.1	4850.54	1745.52	4238.94	3450.66
B7	9	0	678.869	6818.37	65335.8	3387.43
B8	9	0	730.212	6837.62	65025.3	3078.23
B9	9	0	2034.42	7615.26	73080.3	4389.09
B10	9	0	538.644	6868.81	75508.8	3220.9
B11	9	0	506.469	7348.89	85437.9	3625.1
B12	9	0	1384.98	0	295.894	733.172
C1	9	0	37.127	5084.75	73391.3	3320.19
C2	9	0	129.408	6137.68	77419.4	3286.43
C3	9	0	1050.78	6718.5	69005.1	3454.67
C4	9	0	1346.36	7823.25	72473.3	4250.52
C5	9	0	737.839	7703.45	71685.3	4409.27
C6	9	0	0	0	0	51.7866
C7	9	456.163	1630.74	7691.48	74752.6	4815.41
C8	9	0	1168.88	9156.57	79057.8	3762.12
C9	9	0	1830.69	9891.3	82474	4753.51
C10	9	40354.9	32843.7	34651.8	147762	72239.8
C11	9	0	1260.42	8537.32	90870.5	4265.45
C12	9	0	0	0	138.957	369.349
D1	9	0	0	4993.74	69640.5	3217.59
D2	9	0	1326.85	5923.54	69955.4	2872.21
D3	9	0	226.78	6376.39	67753	2613.1
D4	9	0	905.153	7802.82	71729.5	2921.67
D5	9	0	1013.33	8968.38	77649.5	2591.38
D6	9	0	0	0	0	0
D7	9	0	0	5523.47	79540.4	3103.86
D8	9	0	980.228	9712.26	80569	3364.14
D9	9	16528.7	6082.42	11398.2	83238.5	4442.01
D10	9	0	1260.26	9174.46	86666.3	4009.68
D11	9	2575.48	2265.17	9572.8	97051.3	5438.15
D12	9	0	0	0	0	0
E1	9	0	510.052	6077.33	78948	4260.87
E2	9	0	341.769	6519.05	73241.2	3710.49
E3	9	0	614.522	7258.73	68589.9	3199.22
E4	9	0	270.761	7546.9	68235.3	3397.1
E5	9	0	797.775	8776.64	73224.8	3190.32
E6	9	0	0	0	0	142.865
E7	9	0	856.061	9843.46	82749.7	3512.21
E8	9	0	985.862	10589.1	84611.5	4114.76
E9	9	0	1937.3	10481.8	88028.9	6105.3
E10	9	0	1564.25	9773.34	89223.7	4601.47
E11	9	1350.19	2253.53	11142.5	107780	5802.71
E12	9	0	0	0	1004.83	406.109
F1	9	0	38.7121	5938.3	80251	4129.32
F2	9	0	546.44	7154.67	77261	4145.04
F3	9	0	616.394	7630.73	74128.3	3611.93
F4	9	0	1253.21	8159.27	71363.5	4971.73
F5	9	0	932.021	8147.54	68829.1	3126.94
F6	9	0	0	0	0	0
F7	9	0	601.436	9391.89	78503.9	3440.47
F8	9	0	735.609	9333.78	81629.9	5440.12
F9	9	0	1670.4	11049.7	91838	5048.08
F10	9	0	1079.04	10025.9	96324.5	4431.44
F11	9	0	1474.09	9377.7	99592.4	4796.72
F12	9	0	0	0	0	0
G1	9	0	328.891	6926.76	86580.5	4848.86
G2	9	0	503.152	6995.38	79063.4	4491.48
G3	9	0	432.097	7654.35	75822.4	4182.59
G4	9	0	1117.82	8152.53	71271.6	4046.87
G5	9	0	0	0	64478	1284.31
G6	9	0	0	0	0	0
G7	9	0	1286.22	9385.65	78780.7	4356.06
G8	9	0	56.823	8615.98	81819.5	5113.31
G9	9	0	1724.26	10226.1	91704	6205.4
G10	9	0	1299.02	9319.86	95349.4	5172.64
G11	9	0	1558.56	10198.1	111373	5373.72
G12	9	0	0	0	0	0
H1	9	0	1217.11	7007.14	85845.5	4940.36
H2	9	0	1731.85	7558.23	80849.1	4963.88
H3	9	0	866.752	7823.75	79265.4	5367.28
H4	9	0	582.103	7656.12	74467	4896.68
H5	9	0	660.95	8131.39	75366	4118.05
H6	9	0	0	0	0	0
H7	9	0	1230.15	9649.94	84526.9	4225.76
H8	9	0	1164.31	8822.19	81189.5	4090.29
H9	9	0	1618.26	10007.9	97359.2	5335.77
H10	9	0	1789.87	9881.68	104820	5481.56
H11	9	0	2675.41	10120.5	110899	6984.99
H12	9	0	0	0	0	0
A1	10	0	0	1752.12	63483	2571.88
A2	10	0	0	2432.98	61940.2	1953.38
A3	10	0	0	3622.37	58509.6	2407.41
A4	10	3072.71	0	4642.84	57079.6	2529.81
A5	10	0	0	4879.5	55762	2760.87
A6	10	0	0	0	174.612	838.664
A7	10	0	568.189	5809.65	58755.3	2990.52
A8	10	0	526.777	5662.49	60666.7	3119.02
A9	10	0	1223.49	5667.07	63277.5	3206.3
A10	10	0	562.647	5701.33	68519.8	3293.3
A11	10	0	819.501	5786.71	74518.2	3732.64
A12	10	0	0	0	122.261	147.973
B1	10	0	0	4038.64	68493.6	2641.07
B2	10	0	0	4579.99	68433.5	2625.19
B3	10	0	0	4945.27	62816.5	2899.76
B4	10	0	0	5385.92	60799.4	2754.18
B5	10	0	41.7399	5913.03	60815.8	3102.03
B6	10	13506.7	5496.05	2060.7	4772.16	3654.37
B7	10	0	805.371	6863	65012	3393.94
B8	10	0	559.856	6682.14	65436.6	2816.15
B9	10	0	2092.93	7736.63	72964.7	4268.97
B10	10	0	688.062	6765.94	75602.1	3089.69
B11	10	0	664.4	7185.42	84937.1	3694.16
B12	10	0	916.175	0	162.956	899.258
C1	10	0	304.751	5131.32	72927	3373.08
C2	10	0	208.847	6250.29	77347.9	3054.35
C3	10	0	1113.23	6619.59	68828.1	3692.92
C4	10	0	1121.62	7630.25	72277.2	4487.36
C5	10	0	945.616	7551.02	71617.1	4353.12
C6	10	0	0	0	0	0
C7	10	590.012	1499.8	7337.53	74414.5	4739.87
C8	10	0	1370.36	9454.39	79361.3	3766.54
C9	10	0	1978.93	9567.27	82009.4	4670.32
C10	10	40466	32824.1	34631.8	147827	72469.6
C11	10	0	1489.89	8824.21	90922.8	4416.76
C12	10	0	0	0	53.3106	459.434
D1	10	0	164.859	4745.76	69497.1	3302.68
D2	10	0	1151.22	6157.2	69765.9	2886.41
D3	10	0	189.69	6430.62	67369	2585.71
D4	10	0	855.556	7783.8	71438	3386.34
D5	10	0	967.737	8939.5	77489.7	2933.97
D6	10	0	0	0	0	0
D7	10	0	0	5693.55	78980.8	2834.69
D8	10	0	804.086	9621.66	80818.6	3441.21
D9	10	16383.1	5694.6	11517.2	83118.8	4510.5
D10	10	0	1151.77	9005.88	86542.2	3991.23
D11	10	2590.93	2209.77	9788.92	97336.1	5983.86
D12	10	0	0	0	0	0
E1	10	0	475.229	6256.36	78602	4533.98
E2	10	0	476.678	6690.69	72980.7	3699.55
E3	10	0	655.696	7079.53	68700.3	3093.77
E4	10	0	265.874	7685.29	68079.3	3097.3
E5	10	0	954.108	8801.06	73195.3	3365.67
E6	10	0	0	0	0	0
E7	10	0	805.476	10154.8	82899.1	3627.6
E8	10	0	1102.89	10320.9	84097.4	3923.9
E9	10	0	1889.26	10410.1	87806	6103.41
E10	10	0	1466.89	9675.36	89264.2	4472.87
E11	10	591.062	2616.28	11015.4	107158	5414.41
E12	10	0	0	0	1190.78	617.834
F1	10	0	280.939	6020.62	80517.6	3874.62
F2	10	0	713.616	7083.3	77002.3	3857.07
F3	10	0	536.86	7463.6	73452.4	3577.94
F4	10	0	1080.03	8267.91	71146.9	4862.92
F5	10	0	740.482	8113.19	69157.4	3305.97
F6	10	0	0	0	0	0
F7	10	0	763.015	9233.91	78746.5	3469.75
F8	10	0	791.456	9328.41	80544.6	5722.49
F9	10	251.342	1708.79	10872	92118.9	4865.71
F10	10	0	1260.92	10293.9	96330.2	4779.25
F11	10	0	1501.49	9779.23	99756.1	4881.27
F12	10	0	0	0	0	0
G1	10	0	490.858	6907.07	86154.4	4262.22
G2	10	0	386.832	7186.37	79142.2	4212.5
G3	10	0	489.709	7927.72	76343.6	4117.93
G4	10	0	822.317	8244.78	70606.2	4031.74
G5	10	0	0	198.747	63993.2	1505.19
G6	10	0	0	0	0	0
G7	10	0	1241.43	9624.39	78853.2	4271.07
G8	10	0	311.254	8580.51	81185.9	4673.59
G9	10	0	1738.5	10192.8	91648.2	6260.51
G10	10	0	1425.26	9605.44	95267.9	4730.45
G11	10	0	1149.09	10112.8	110916	4770.69
G12	10	0	0	0	0	0
H1	10	0	1016.9	7216.86	85297.5	5201.03
H2	10	0	1607.34	7458.09	80588.3	4537.65
H3	10	0	975.976	7777.94	78879.8	5236.48
H4	10	0	676.795	7638.32	74334.8	4966.86
H5	10	0	507.617	7844.49	74740.8	3961.53
H6	10	0	0	0	0	0
H7	10	0	1410.17	9596.57	83914.3	4120.59
H8	10	0	1161.79	8855.98	81339.3	4010.04
H9	10	0	1794.12	9891.23	96945.8	5649.04
H10	10	0	1554.34	9915.99	105052	5282.97
H11	10	0	2777.16	10007.4	110623	7097.39
H12	10	0	0	0	0	0
A1	11	0	0	1486.95	63269.8	2364.84
A2	11	0	0	2339.22	62211.7	2304.08
A3	11	0	0	3770.93	58430.5	2493.35
A4	11	3329.02	0	4584.9	57049.4	2821.05
A5	11	0	0	4858.31	55326.8	2680.8
A6	11	0	0	0	366.686	972.034
A7	11	0	497.722	6004.26	58354.5	2973.76
A8	11	0	659.61	5603.24	60778.9	2834.77
A9	11	0	1251.3	5718.05	63880.6	2777.74
A10	11	0	585.116	5821.47	68572.3	3205.86
A11	11	0	1004.34	5615.56	74408.8	3298.86
A12	11	0	0	0	11.6439	173.642
B1	11	0	0	3525.14	68482.6	2927.03
B2	11	0	0	4629.55	68560.6	2726.62
B3	11	0	0	4728.79	62867.5	2727.93
B4	11	0	16.9105	5351.65	60530.7	2947.21
B5	11	0	0	5703.12	61135.6	3149.28
B6	11	14436.2	5775.79	1983.77	4749.52	3973.19
B7	11	0	595.582	6813.5	65091.7	3354.9
B8	11	0	479.876	6484.71	65150.9	2567.25
B9	11	0	2003.89	7786.05	72872.6	4207.6
B10	11	0	564.469	7103.81	75620	3354.05
B11	11	0	706.878	7205.85	84833.3	3884.9
B12	11	0	1124.85	0	638.96	680.803
C1	11	0	21.6574	5081.84	73106.9	2962.88
C2	11	0	237.035	6418.56	77141.1	3359.66
C3	11	0	761.17	6632.63	68993.3	3851.4
C4	11	0	1337.08	7688.25	72434.5	4537.22
C5	11	0	758.155	7493.86	71361.6	4409.27
C6	11	0	0	0	0	20.8817
C7	11	285.39	1694.2	7668.89	74483.9	4676.78
C8	11	0	1259.84	9220.01	79416.9	3802.72
C9	11	0	1951.65	9689.96	82539.9	4867.56
C10	11	40316.3	32590.2	34430.1	147953	72856.9
C11	11	0	1452.91	8634.73	90967.7	4575.57
C12	11	0	0	0	95.26	189.178
D1	11	0	0	4719.15	69958.6	3363.6
D2	11	0	1213.54	6046.46	70023.4	2691.94
D3	11	0	0	6359.37	67421.9	3068.29
D4	11	0	967.15	7986.77	71480.8	2964.48
D5	11	0	854.214	8911.58	77618.5	2926.31
D6	11	0	0	0	0	0
D7	11	0	0	5550.76	79511.4	3024.44
D8	11	0	995.2	9779.99	81094.3	3362.32
D9	11	16542.1	5907.85	11193.3	83159.9	4347.48
D10	11	0	1392.25	9156.24	86519.9	4200.61
D11	11	2785.55	2166.47	9509.06	97144.9	5857.93
D12	11	0	0	0	0	0
E1	11	0	757.908	6194.43	78907	4322.1
E2	11	0	326.03	6583.55	72849.4	3602.13
E3	11	0	797.746	7123.82	68727.2	3172.6
E4	11	0	284.446	7334.83	68055.4	2937.47
E5	11	0	809.145	8834.26	73146.1	3419.25
E6	11	0	0	0	0	0
E7	11	0	609.944	10202.3	82995.5	3777.9
E8	11	0	1121.62	10312.2	84063	4026.89
E9	11	0	1771.01	10632.8	88090	5910.52
E10	11	0	1451.13	9799.47	89344.2	4993.84
E11	11	741.083	2487.92	11144.7	107216	5857.41
E12	11	0	0	0	1059.36	752.899
F1	11	0	293.106	6137.32	80041.9	4225.9
F2	11	0	407.959	7027.66	76876	4129.51
F3	11	0	829.882	7639.09	73741	3838.51
F4	11	0	1111.52	8083.65	71211.4	4956.04
F5	11	0	792.81	8070.76	68663.9	3295.91
F6	11	0	0	0	0	0
F7	11	0	641.831	9317.98	78610.2	3575.92
F8	11	0	815.017	9331.1	81495.1	5830.62
F9	11	0	1730.32	10647.3	92217.7	5369.85
F10	11	0	1286.37	9972.65	96761.8	4898.66
F11	11	0	1437.55	9714.76	99694.4	4663.03
F12	11	0	0	0	44.5976	0
G1	11	0	831.318	6629.82	85324.5	5033.31
G2	11	0	618.12	7207.16	78939.4	3855.25
G3	11	0	675.843	7621.41	76697.3	4321.62
G4	11	0	1035.28	7761	70829.7	4289.9
G5	11	0	0	50.4435	64565.6	1549.16
G6	11	0	0	0	0	0
G7	11	0	1175.15	9284.12	78690.8	4420.02
G8	11	0	171.317	8567.53	81278	4868.83
G9	11	0	2105.95	10063.2	91879.8	6295.74
G10	11	0	1124.59	9720.25	95223.7	4954.49
G11	11	0	1089.6	10101.4	111086	5309.69
G12	11	0	0	0	0	174.291
H1	11	0	1108.09	6790.37	85536.9	4466.27
H2	11	0	1365.39	7345.94	80471.1	4704.21
H3	11	0	946.615	7898.2	78830.1	5110.15
H4	11	0	566.155	7463.38	73851.1	4820.66
H5	11	0	505.712	7964.59	75177.7	3822.2
H6	11	0	0	0	0	0
H7	11	0	1321.04	9642.82	84044.2	4223.98
H8	11	0	1145.83	8801.91	81173.3	4215.32
H9	11	0	1686.55	9939.76	97291.9	5957.62
H10	11	0	1550.09	9782.92	104816	5436.85
H11	11	0	2860.95	9778.73	109858	6778.93
H12	11	0	0	0	0	0
A1	12	0	0	1851.73	62657.6	2170.93
A2	12	0	0	2581.33	61568.4	1996.63
A3	12	0	0	3747.53	58390.9	2449.87
A4	12	2812.38	0	4676.34	56732.7	2780.35
A5	12	0	0	4789.06	55402.1	2563.96
A6	12	0	0	0	53.9711	1103.05
A7	12	0	646.074	5590.15	58641.3	2927.3
A8	12	0	420.511	5835.62	60906	2936.73
A9	12	0	1282.37	5808.48	63319	3310.32
A10	12	0	487.752	5590.51	68230.5	3371.24
A11	12	0	942.373	6013.86	74240.9	3778.7
A12	12	0	0	0	149.915	324.635
B1	12	0	0	3622.29	68206.7	2639.69
B2	12	0	0	4746.8	68578.4	2792.25
B3	12	0	0	5064.29	62954.2	2675.38
B4	12	0	163.468	5330.71	59976.1	2703.34
B5	12	0	0	6057.52	61114.4	2809.45
B6	12	14234.6	5708.27	1948.2	5271.84	4113.97
B7	12	0	627.011	6805.39	65263.4	3324.81
B8	12	0	387.9	6737.26	65246.7	2882.9
B9	12	0	1813.93	7810.33	72929.1	4460.11
B10	12	0	469.469	6957.52	75623.7	3298.65
B11	12	0	767.872	7473.65	84827.9	3425.59
B12	12	0	584.58	0	60.0365	894.769
C1	12	0	163.978	5163.33	73015.5	3208.71
C2	12	0	0	6465.38	77403.1	2895.49
C3	12	0	828.997	7050.02	69068.4	4062
C4	12	0	1093.78	7924.49	72341.2	4623.43
C5	12	0	491.277	7607.23	71882.3	4396.9
C6	12	0	0	0	0	0
C7	12	439.239	1590.57	7463.04	74483.9	4436.05
C8	12	0	1197.79	9301.07	79257.2	3812.43
C9	12	0	1875.26	9678.72	82127.2	4549.73
C10	12	40595.1	32869	34639.4	148579	73051.5
C11	12	0	1392.01	8819.93	91111	4241.85
C12	12	0	0	0	37.5796	92.7876
D1	12	0	64.3627	4754.27	69623.2	3199.73
D2	12	0	1154.62	6127.3	70030.1	2768.42
D3	12	0	385.738	6418.92	67582.7	3110.43
D4	12	0	1077.71	7764.77	71687.7	3314.29
D5	12	0	1110.11	8977.05	77147.8	2934.92
D6	12	0	0	0	0	0
D7	12	0	0	5596.23	79247	3080.92
D8	12	0	1038.35	9797.38	80251.8	3179.15
D9	12	16588.5	5881.43	11693.1	83288.1	4472.88
D10	12	0	1411.24	9285.64	86427	4367.57
D11	12	2971.95	2246.03	9537.95	96710	5981.86
D12	12	0	0	0	0	0
E1	12	0	750.739	6220.56	78737	4485.38
E2	12	0	165.263	6539.82	72689.7	3904.22
E3	12	0	599.082	7250.5	68887.2	3512.49
E4	12	0	234.594	7727.11	67850.7	2856.06
E5	12	0	924.737	8900.67	73323.1	3215.65
E6	12	0	0	0	0	0
E7	12	0	978.634	10300.4	82569.5	3546.15
E8	12	0	1275.16	10402.3	84137.4	3922.01
E9	12	0	1814.43	10430.9	87662.7	6154.47
E10	12	0	1612.47	9622.16	89233.8	4561.1
E11	12	891.104	2455.55	11017.6	107325	5521.6
E12	12	0	0	0	963.708	886.139
F1	12	0	286.47	5993.53	79882.6	3860.83
F2	12	0	363.046	6997.42	76824	4248.99
F3	12	0	452.092	7639.09	73596.2	3676.81
F4	12	0	1117.81	8301.99	71089.9	4731.1
F5	12	0	710.863	8001.04	68807.8	3083.69
F6	12	0	0	0	0	0
F7	12	0	810.591	9412.21	78467.5	3461.52
F8	12	0	589.884	9289.08	80995.9	5506.25
F9	12	0	1803.36	10457.1	92081.5	5122.56
F10	12	0	1063.96	10093.4	96287.9	4938.46
F11	12	0	1307.38	9417.29	99256.2	4267.69
F12	12	0	0	0	0	0
G1	12	0	330.544	6632.85	85992.2	4658.35
G2	12	0	577.543	7020.06	78849	4143.07
G3	12	0	675.843	7884.9	76312.9	4000.46
G4	12	0	714.305	8163.81	70981.1	4101.33
G5	12	0	0	130.144	64610	1782.04
G6	12	0	0	0	0	0
G7	12	0	1227.1	9492.67	78761.4	4117.56
G8	12	0	13.5697	8401.42	81743	4675.32
G9	12	0	1711.8	10092.9	91714.1	6054.53
G10	12	0	1364.55	9542.73	94931.1	4821.83
G11	12	0	1661.22	10294.7	111312	5443.57
G12	12	0	0	0	0	0
H1	12	0	864.27	7070.59	85357.8	4975.35
H2	12	0	1291.81	7216.43	80593.6	4738.31
H3	12	0	1031.18	7584.38	78164	5071.02
H4	12	0	530.272	7657.1	73968.6	5098.44
H5	12	0	645.712	7937.9	75213.3	3926.22
H6	12	0	0	0	0	0
H7	12	0	1120.72	9582.34	83745.7	4349.66
H8	12	0	1358.36	8844.15	80997	3754.08
H9	12	0	1602.36	10056.4	97272.2	5272.18
H10	12	0	1638.15	9682.07	104367	5691.59
H11	12	0	2811.87	9903.43	110030	6939.33
H12	12	0	0	0	0	0
A1	13	0	0	1375.62	62504.9	2767.25
A2	13	0	0	2634.74	62156.9	2477.09
A3	13	0	0	3915.42	58322.9	2618.72
A4	13	3035.52	0	4574.04	56734.5	2681.77
A5	13	0	0	4790.69	55772.7	2570.49
A6	13	0	0	0	318.27	883.382
A7	13	0	652.75	5764.39	58684.2	2758.96
A8	13	0	620.14	5603.24	60630.8	2792.28
A9	13	0	1382.97	5743.53	63773.6	3277.04
A10	13	0	596.35	5662.22	68653.7	3105.11
A11	13	0	829.117	5985.85	74815.2	3532.36
A12	13	0	0	0	23.2878	0
B1	13	0	0	4099.71	68709.2	2311.11
B2	13	0	0	4525.6	68248.2	2428.3
B3	13	0	0	5123.79	62712.5	2721.87
B4	13	0	185.076	5425.9	60530.7	2821.98
B5	13	0	87.9201	6010.27	60956.4	2952.11
B6	13	11562.5	4868.22	1621.43	4614.54	3694.12
B7	13	0	722.084	6821.62	64810.3	3484.22
B8	13	0	747.008	6651.71	65312.8	2735.38
B9	13	0	1918.24	7804.26	72614.6	4431.18
B10	13	0	535.877	7015.09	75656.7	3440.55
B11	13	0	541.322	7326.31	84923.2	3723.76
B12	13	0	1147.72	0	147.232	836.415
C1	13	0	170.166	4722.38	72766	2960.02
C2	13	0	117.877	6028.87	77414.3	3060.55
C3	13	0	924.817	6698.93	69334.4	3906.71
C4	13	0	1373.16	7608.1	72306.6	4014.73
C5	13	0	845.883	7779.67	71407.7	4506.34
C6	13	0	0	0	0	0
C7	13	205.389	1644.4	7420.37	74644.3	4664.33
C8	13	0	1133.18	9209.43	79468.1	3575.91
C9	13	0	1787.95	9624.4	82354.4	4955.43
C10	13	40263.5	32916.7	34318.8	148589	73042.9
C11	13	0	1498.59	8393.87	90931.1	4191.41
C12	13	0	0	0	62.0501	0
D1	13	0	0	4790.46	70017.9	3485.46
D2	13	0	1071.9	6054.21	69869.5	2848.17
D3	13	0	259.631	6324.28	67408.1	2832.27
D4	13	0	823.524	7640.02	71399.3	3281.92
D5	13	0	977.972	8800.88	77328	3184.68
D6	13	0	0	0	0	0
D7	13	0	0	5496.19	79460.7	3078.27
D8	13	0	1065.66	9686.64	80578.9	3550.02
D9	13	17414.9	5941.82	11353.8	83175.9	4390.89
D10	13	0	1247.6	9359.45	86701.1	4244.89
D11	13	2629.03	2295.39	9689.33	96969.4	5961.87
D12	13	0	0	0	0	0
E1	13	0	640.125	6075.4	78828	4521.34
E2	13	0	313.663	6533.26	72770.1	3637.16
E3	13	0	476.589	7245.35	68669.4	3535.01
E4	13	0	352.869	7400.54	68069.3	3240.25
E5	13	0	780.72	8740.51	73381.1	3012.06
E6	13	0	0	0	0	0
E7	13	0	648.856	10129.5	83193.1	3490.87
E8	13	0	1292.01	10387.7	84082.6	4127.04
E9	13	0	2075.88	10574.3	87491.6	6035.33
E10	13	0	1433.51	9903.99	89013.2	4656.85
E11	13	461.344	2544.84	11223.6	107467	5714.12
E12	13	0	0	0	902.918	894.353
F1	13	0	286.47	5966.44	79940.1	4153.73
F2	13	0	627.533	7235.71	77090.2	3888.14
F3	13	0	432.209	7694.45	73619.3	3640.77
F4	13	0	937.284	8061.29	70759.2	4885.94
F5	13	0	954.729	8078.84	68758.1	3138
F6	13	0	0	0	0	0
F7	13	0	643.626	9432.54	78462.1	3814.81
F8	13	0	867.373	9556.39	81050	5741.26
F9	13	0	1649.8	10702.8	92094	5208.49
F10	13	0	1341.03	9926.08	96535.2	4789.67
F11	13	0	1560.87	9308.71	99731.4	4886.99
F12	13	0	0	0	0	0
G1	13	0	518.954	6585.88	85933.4	4808.03
G2	13	0	200.179	6926.51	78882.6	4093.83
G3	13	0	764.479	7520.41	75636.2	4316.23
G4	13	0	947.651	8198.66	71068.4	4422.01
G5	13	0	0	298.626	64168.6	1582.15
G6	13	0	0	0	0	0
G7	13	0	1111.56	9788.12	78657.7	4547.04
G8	13	0	228.988	8430.84	81480.5	4807.49
G9	13	0	1735.83	10264.8	91732.4	6449.32
G10	13	0	1219.03	9508	95184.4	4877.84
G11	13	0	1343.91	10081	111467	5484.31
G12	13	0	0	0	0	0
H1	13	0	991.135	6592.99	85373.8	5375.97
H2	13	0	1556.4	7239.13	79932.5	5020.27
H3	13	0	1154.49	7752.74	79143.3	5138.1
H4	13	0	547.217	7785.6	73842.2	4874.26
H5	13	0	868.568	7993.18	75161.4	3621.78
H6	13	0	0	0	0	0
H7	13	0	1192.2	9475.61	84222	4376.4
H8	13	0	950.099	9030.04	81061.8	4010.04
H9	13	0	1679.07	10118	97347	5483.52
H10	13	0	1613.75	9574.99	104757	5346.39
H11	13	0	2912.42	9829.54	110141	6859.72
H12	13	0	0	0	0	0
A1	14	0	0	1309.69	62849.2	2364.84
A2	14	0	0	2656.1	62112.7	2202.38
A3	14	0	0	3570.48	58289.4	2463.02
A4	14	3556.19	0	4666.39	56988.1	2817.44
A5	14	0	4.03204	4797.21	55373.1	2910.39
A6	14	0	0	0	238.108	743.735
A7	14	0	448.765	5621.83	57965.2	2513.68
A8	14	0	605.718	5904.1	60190.4	2839.4
A9	14	0	1062.38	5676.94	63228.5	2982.45
A10	14	0	687.16	5404.25	68558.2	2936.88
A11	14	0	679.534	5846.87	74354.6	3810.83
A12	14	0	0	0	160.104	377.483
B1	14	0	0	3983.13	68515.6	2679.56
B2	14	0	0	4761.31	68250.6	2620.42
B3	14	0	0	4922.7	62876.7	2292.31
B4	14	0	46.9737	5478.25	60648.9	2902.01
B5	14	0	0	6022.99	61177.8	2979.36
B6	14	11287.4	4566.77	1610.68	4443.5	3508.63
B7	14	0	732.298	6841.09	65151.9	3402.89
B8	14	0	476.677	6733.14	65192.2	3117.79
B9	14	0	1975.05	7863.21	72866.5	4339.99
B10	14	0	690.829	6734.79	75787.7	3169.39
B11	14	0	812.528	7213.38	85233.5	3744.58
B12	14	0	756.094	0	438.838	469.829
C1	14	0	0	4862.09	72768.9	3195.85
C2	14	0	0	6219.92	77171.2	3400.61
C3	14	0	864.526	6714.15	68904.2	3753.55
C4	14	0	1076.26	7848.56	72252	4690.95
C5	14	0	702.748	7353.81	71384.7	4653.86
C6	14	0	0	0	0	0
C7	14	610.012	1662.07	7656.34	74498.8	4758.13
C8	14	0	1162.08	9290.5	79167.2	3720.65
C9	14	0	1698.83	9693.7	82489.8	4802.12
C10	14	40978.4	33084.1	34507.2	148014	73193.9
C11	14	0	1280	8610.11	90753.4	4300.86
C12	14	0	0	0	0	114.408
D1	14	0	0	4779.82	69790.4	2766.94
D2	14	0	1104.76	6080.79	69710.1	3128.95
D3	14	0	285.065	6273.23	67531.9	2796.44
D4	14	0	792.526	8068.17	71824.5	2809.94
D5	14	0	915.628	8787.4	77204.9	2651.67
D6	14	0	0	0	0	0
D7	14	0	0	5731.75	79577.1	3115.34
D8	14	0	806.729	9740.63	80692.4	3591.74
D9	14	16717.2	6085.25	11279.3	83364.8	4540.4
D10	14	0	1328.97	9099.74	86384.2	4299.31
D11	14	2926.63	2183.59	9590.73	96549.1	5881.92
D12	14	0	0	0	0	0
E1	14	0	495.713	6020.24	78698	4419.29
E2	14	0	246.209	6485.16	72480.2	3778.35
E3	14	0	549.673	7103.22	68536.2	3285.21
E4	14	0	83.0855	7631.53	67863.6	3101.27
E5	14	0	1013.8	8632.11	73034.1	3219.55
E6	14	0	0	0	0	0
E7	14	0	873.572	10359	82750.7	3370.63
E8	14	0	963.392	10413.9	84222.9	3979.65
E9	14	0	2157.18	10393.1	87659	6189.45
E10	14	0	1536.44	9669.76	89263.3	4804.23
E11	14	490.671	2454.44	11034.1	107246	5598.17
E12	14	0	0	0	945.829	701.793
F1	14	0	327.394	5724.69	80277.5	3840.66
F2	14	0	712.368	6802.68	76713.9	3871.41
F3	14	0	705.348	7512.69	73690.6	3593.39
F4	14	0	1088.42	8572.51	70855.3	5149.59
F5	14	0	861.922	8374.87	69140.2	3056.53
F6	14	0	0	0	0	0
F7	14	0	620.287	9372.49	78522.9	3689.42
F8	14	0	824.616	9209.51	81215.8	5846.7
F9	14	0	1712.53	10499.2	92384.5	5108.23
F10	14	0	1187.42	10258.7	96459	4722.38
F11	14	0	1269.7	9419.55	99077.9	4652.75
F12	14	0	0	0	0	0
G1	14	0	588.368	6702.54	85559.8	4673.47
G2	14	0	588.364	7122.71	79338.5	4486.43
G3	14	0	721.269	7633.49	76322.8	3964.9
G4	14	0	927.272	7912.69	70851	4043.84
G5	14	0	0	0	64226	1440.22
G6	14	0	0	0	0	0
G7	14	0	1423.26	9375.59	78699	4068.21
G8	14	0	350.267	8316.64	81298.9	4991.5
G9	14	0	1948.47	10209	91455	6327.36
G10	14	0	1414.66	9693.23	94988	4998.71
G11	14	0	1399.91	10008.2	110051	5057.07
G12	14	0	0	0	0	0
H1	14	0	939.596	7222.15	84740.7	5115.3
H2	14	0	1297.47	7281.85	80843.8	4891.75
H3	14	0	1125.13	7647.37	78302	4808.3
H4	14	0	526.285	7557.28	73933	4848.92
H5	14	0	698.092	7889.29	74978.9	3710.54
H6	14	0	0	0	0	0
H7	14	0	1161.31	9599.24	83595.9	4298.85
H8	14	0	1168.51	8874.57	80689.7	4107.19
H9	14	0	1626.68	10010.7	96885.1	5652.78
H10	14	0	1690.14	9778.76	104546	5404.62
H11	14	0	2840.6	9925.37	109853	6809.37
H12	14	0	0	0	0	0
A1	15	0	0	1771.16	62833.3	2825.57
A2	15	0	0	2368.89	61836.4	2548.4
A3	15	0	0	3764.82	58022.4	2350.78
A4	15	3288.82	0	4683.59	56924	2732.42
A5	15	0	0	4791.5	55319.3	2643.21
A6	15	0	0	0	276.205	794.73
A7	15	0	390.908	5645.97	58617.6	2767.34
A8	15	0	487.307	5589.39	60700.2	3000.84
A9	15	0	1403.42	5685.98	63581.9	3064.01
A10	15	0	828.524	5500.17	68625.6	3218.22
A11	15	0	825.912	5957.85	74273.3	3372.77
A12	15	0	0	0	61.1306	439.39
B1	15	0	0	3774.95	68559.5	2661.69
B2	15	0	0	4258.46	68059.4	2523.77
B3	15	0	0	5041.71	62435	2729.95
B4	15	0	0	5303.1	60298.2	2449.1
B5	15	0	109.234	5967.56	61157.6	2926.67
B6	15	9354.78	4172.88	1426.2	3818.06	3200.58
B7	15	0	816.371	6988.77	65270.7	3337.01
B8	15	0	906.966	6763.58	65195.5	3067.52
B9	15	0	1944.53	7762.64	72972.5	4261.08
B10	15	0	689.907	6888.63	75951.6	3463.87
B11	15	0	824.509	7141.32	84802.3	3632.77
B12	15	0	731.797	0	398.814	819.956
C1	15	0	0	4921.76	73265.1	3240.16
C2	15	0	137.096	6147.8	77243.9	3311.25
C3	15	0	825.768	6578.28	68820.6	3712.07
C4	15	0	1355.63	7631.3	72290.8	4410.49
C5	15	0	730.451	7467.18	71297.2	4411.17
C6	15	0	0	0	0	0
C7	15	1062.33	1600.21	7563.46	74274	4756.47
C8	15	0	1383.11	9197.98	79178.7	3758.59
C9	15	0	2062.6	9722.73	82324.7	4873.17
C10	15	40343.6	32881.1	34428.2	147693	72919.5
C11	15	0	1287.61	8624.03	91037.8	4102.35
C12	15	0	0	0	231.595	274.759
D1	15	0	0	4745.76	69946.7	3103.09
D2	15	0	1144.42	5961.19	70112.5	2655.89
D3	15	0	251.154	6440.19	67472.6	2937.63
D4	15	0	768.76	7909.6	71658.4	3057.42
D5	15	0	1048.69	8871.15	77468.4	2641.14
D6	15	0	0	0	0	0
D7	15	0	0	5778.14	79359.9	3343.91
D8	15	0	971.421	9799.21	80298.6	3305.19
D9	15	16565.3	6158.85	11679.6	82964.4	4569.34
D10	15	0	1175.28	9374.03	86430.6	4122.21
D11	15	2891.62	2229.92	9552.88	96737.3	5601.06
D12	15	0	0	0	0	0
E1	15	0	700.553	6137.33	78854	4221.02
E2	15	0	466.56	6391.14	72750.9	3634.97
E3	15	0	450.855	7125.88	68976	3474.61
E4	15	0	251.212	7571.79	67941.1	3293.85
E5	15	0	886.838	8653.59	73062.6	3523.48
E6	15	0	0	0	0	0
E7	15	0	948.477	10137.6	82968.5	3752.69
E8	15	0	1169.36	10530.1	84137.4	4057.12
E9	15	0	1956.7	10593.2	87856	5944.56
E10	15	0	1339.86	9712.68	89193.4	4783.57
E11	15	1141.52	2503.55	11057.1	107286	6104.61
E12	15	0	0	0	1188.99	784.84
F1	15	0	228.954	6039.37	80041.9	3768.5
F2	15	0	240.783	7167.97	77061.7	3828.4
F3	15	0	773.371	7753.99	73553.2	3621.2
F4	15	0	1047.49	7983.54	70890.2	5079.5
F5	15	0	775.038	8050.55	68823	3117.89
F6	15	0	0	0	0	0
F7	15	0	662.477	9368.79	78618.3	3412.09
F8	15	0	786.221	9280.13	81159.9	5408.85
F9	15	0	1566.47	10768.7	92006.7	5212.31
F10	15	0	1399.46	10067.7	96540.8	4994.37
F11	15	0	1219.46	9527	99711.2	4528.2
F12	15	0	0	0	0	0
G1	15	0	575.147	6590.42	85545.5	4863.98
G2	15	0	528.851	6619.88	79271.3	4369.03
G3	15	0	584.992	7878.31	75800.5	3756.9
G4	15	0	739.779	8092.06	71006.5	3905.69
G5	15	0	0	257.262	64381.2	1153.38
G6	15	0	0	0	0	0
G7	15	0	1595.23	9568.59	79048.7	4437.38
G8	15	0	97.532	8506.97	81443.2	4955.22
G9	15	270.037	1708.25	10061.4	91714.1	6115.06
G10	15	0	1220	9522.47	95123.5	4949.58
G11	15	0	1522.4	10159.4	110966	4990.71
G12	15	0	0	0	0	0
H1	15	0	1040.69	6978.95	85212.4	5211.52
H2	15	0	1290.4	7257.82	80693.7	5034.69
H3	15	0	1052.32	7553.45	78306.5	5083.32
H4	15	0	696.73	7587.92	73732.6	5310.91
H5	15	0	671.426	7891.2	74722.5	3810.74
H6	15	0	0	0	0	0
H7	15	0	1298.1	9697.96	84375.3	4159.8
H8	15	0	1085.35	8686.15	80961.3	4079.31
H9	15	0	1753.9	9764.31	96675.6	5606.02
H10	15	0	1309.25	9776.68	104344	5473.24
H11	15	0	2852.57	9879.19	109770	6959.23
H12	15	0	0	0	0	0
A1	16	0	0	1568.99	62481.8	2463.99
A2	16	0	0	2493.51	62163.9	2081.97
A3	16	0	0	3916.43	58324.9	2414.48
A4	16	3147.09	38.0635	4449.09	57043.9	2641.97
A5	16	0	42.7396	5040.81	55853.8	2603.99
A6	16	0	0	0	200.804	806.498
A7	16	0	539.26	5820.96	58499.1	2729.25
A8	16	0	554.862	5730.98	60411	3073.44
A9	16	0	1204.68	5821.64	63425.1	2951.66
A10	16	0	476.518	5377.25	68750.2	3265.74
A11	16	0	765.01	5975.48	74722.5	3491.66
A12	16	0	0	0	473.034	433.35
B1	16	0	0	4112.2	68617.2	2756.55
B2	16	0	0	4618.67	68064.1	2960.5
B3	16	0	0	4874.48	62867.5	2725.91
B4	16	0	0	5283.11	60180	2920.85
B5	16	0	185.609	5737.65	60815.8	3113.84
B6	16	10746.2	4591.69	1451.84	3869.2	3055.66
B7	16	0	806.157	6785.1	65130.8	3535.45
B8	16	0	709.417	6659.11	65325.1	2657.09
B9	16	0	1928.41	7855.41	72577.2	4209.35
B10	16	0	557.09	6860.32	75441.9	3025.54
B11	16	0	865.898	7413.42	85000.2	3718.28
B12	16	0	718.933	0	0	674.818
C1	16	0	51.0497	4747.12	73079.4	3345.92
C2	16	0	205.003	5955.48	77765.3	3187.14
C3	16	0	1169.21	6832.63	68790.5	3779.08
C4	16	0	1309.24	7651.34	72256.2	4478.01
C5	16	0	714.753	7571.03	71528.8	4632.92
C6	16	0	0	0	0	0
C7	16	416.162	1588.16	7527.48	74211.1	4833.67
C8	16	0	1250.49	9301.95	79257.2	3779.77
C9	16	0	1885.26	9516.7	82217.1	4576.83
C10	16	40236.2	32785.7	34599.5	148126	72948
C11	16	0	1315.89	8640.09	90586.1	4333.06
C12	16	0	0	0	202.755	486.459
D1	16	0	64.3627	4764.92	70146.2	3060.02
D2	16	0	1141.02	6200.39	69913	2956.33
D3	16	0	226.78	6501.87	67643	2555.15
D4	16	0	678.865	7889.51	71762.9	3057.42
D5	16	0	862.588	8795.1	77523.6	3064.11
D6	16	0	0	0	0	0
D7	16	0	0	5638.98	79355.6	3166.52
D8	16	0	689.594	9857.78	80761.8	3510.13
D9	16	16942.3	5893.7	11467.8	83293.7	4430.44
D10	16	0	1118.32	9085.16	86194	4296.54
D11	16	1969.97	2331.64	9876.56	97009.4	5920.9
D12	16	0	0	0	0	0
E1	16	0	515.173	5930.24	78276	4514.54
E2	16	0	457.566	6745.35	72348.8	3349.29
E3	16	0	472.472	7236.08	68707.6	3018.01
E4	16	0	149.554	7305.96	67755.3	3080.42
E5	16	0	940.844	8755.16	72997.7	3132.85
E6	16	0	0	0	0	0
E7	16	0	931.94	10179.1	82800.8	3891.35
E8	16	0	1179.66	10469.1	84020.3	3923.9
E9	16	382.2	1981.65	10748	88064.1	6271.71
E10	16	0	1767.32	9766.81	89327.6	4822.06
E11	16	323.73	2521.41	10994.6	107242	5550.04
E12	16	0	0	0	959.238	860.586
F1	16	0	234.485	5773.67	80009.8	3882.05
F2	16	0	288.191	7050.64	76829	3934.74
F3	16	0	545.232	7514.78	73818.7	3600.6
F4	16	0	1252.16	8182.7	70837.3	5188.3
F5	16	0	884.63	7936.38	68697.4	3132.97
F6	16	0	0	0	0	0
F7	16	0	824.057	9468.57	78625.6	3711.38
F8	16	0	875.227	9265.83	81173.2	5757.34
F9	16	135.957	1808.04	10532.6	91735.4	4925.86
F10	16	0	1213.8	10158	96312.3	4765.03
F11	16	0	1371.33	9476.1	98882.9	4648.18
F12	16	0	0	0	39.9031	0
G1	16	0	395	6608.6	85230.8	4647.77
G2	16	0	431.467	7188.97	79319.1	4343.78
G3	16	0	616.015	7478.69	76065.5	4016.63
G4	16	0	796.842	8098.21	71046.1	3927.87
G5	16	0	0	12.1064	64184.7	1594.14
G6	16	0	0	0	0	0
G7	16	0	1436.69	9555.79	78756.8	4303.97
G8	16	0	131.456	8536.39	81145.9	5096.89
G9	16	0	1855.94	10429.6	91529.2	6264.12
G10	16	0	1307.69	9379.68	94548.1	4316.76
G11	16	0	1457.07	10214	110148	5570.46
G12	16	0	0	0	0	0
H1	16	0	1361.82	6811.52	84297.4	4576.48
H2	16	0	1504.05	7385.99	80515.9	5333.71
H3	16	0	1026.48	7531.69	77745.6	5116.86
H4	16	0	635.928	7751	74364.4	4824.56
H5	16	0	450.474	7965.54	75052.9	3812.65
H6	16	0	0	0	0	0
H7	16	0	1259.27	9706.86	84020.8	4347.87
H8	16	0	1135.75	8921.04	80972.4	3814.9
H9	16	0	1806.28	9991.09	97017.9	5510.64
H10	16	0	1591.47	9725.74	104129	5468.04
H11	16	0	2755.61	10012	109548	7030.65
H12	16	0	0	0	0	0
A1	17	0	0	1541.16	62820.4	2321.1
A2	17	0	0	2719	61885.4	2200.04
A3	17	0	0	3855.38	58322.9	2837.12
A4	17	3845.67	0	4718.9	57023.8	2896.13
A5	17	0	0	4902.31	55596.5	2856.47
A6	17	0	0	0	55.5584	1045.78
A7	17	0	485.853	5553.94	58402.7	2912.82
A8	17	0	722.611	5624.02	60451.5	2980.75
A9	17	0	1434.49	5929.34	63683.1	2990.78
A10	17	0	598.222	5976.06	68637.8	3358.88
A11	17	0	1016.1	5675.72	74370.2	3543.07
A12	17	0	0	0	71.319	226.49
B1	17	0	0	3945.66	68224.5	2613.57
B2	17	0	0	4463.95	68449	2677.7
B3	17	0	0	4856.01	62833.9	2928.06
B4	17	0	0	5267.88	60074.2	2480.18
B5	17	0	9.7689	5978.46	61221.9	2827.63
B6	17	11623.7	4688.16	1316.17	3879.26	3207.2
B7	17	0	749.584	6756.7	64902.2	3319.93
B8	17	0	650.233	6741.37	65458.1	2960.38
B9	17	0	2160.77	7645.61	72766.6	4242.67
B10	17	0	660.392	6999.99	75823.5	3125.65
B11	17	0	851.739	6981.07	85035.5	3460.67
B12	17	0	984.781	0	441.697	628.433
C1	17	0	0	4754.4	72580.3	2987.17
C2	17	0	462.538	6219.92	76814	2971.19
C3	17	0	935.583	6707.63	68802.3	3930.11
C4	17	0	1141.21	7604.94	72366.3	4583.96
C5	17	0	714.753	7622.47	71675.7	4133.27
C6	17	0	0	0	0	0
C7	17	635.397	1569.69	7591.07	74665.8	4526.54
C8	17	0	1272.6	9416.5	79080.8	3898.91
C9	17	0	1863.43	9594.43	82023.3	4890
C10	17	40386	32532.2	34537.6	148193	72554
C11	17	0	1215.84	8666.85	90908.1	4396.37
C12	17	0	0	0	68.1677	244.13
D1	17	0	45.1668	4945.85	69830.3	3116.74
D2	17	0	1365.37	6098.51	69891.8	2879.86
D3	17	0	436.605	6345.55	67232.5	2910.24
D4	17	0	671.632	7717.19	71387.8	3064.73
D5	17	0	1074.75	8683.43	77622.4	3234.44
D6	17	0	0	0	0	0
D7	17	0	0	5447.07	79149.8	3065.03
D8	17	0	839.315	9624.4	80443.7	3474.76
D9	17	16425.9	6082.42	11544.2	83127.2	4489.28
D10	17	0	1417.57	9053.27	86394	4473.65
D11	17	3276.76	2340.71	9660.44	96678.8	6276.71
D12	17	0	0	0	0	0
E1	17	0	609.399	6065.72	78565	4307.52
E2	17	0	97.8089	6564.97	72672.7	3720.34
E3	17	0	471.442	7118.67	68742.7	3375.3
E4	17	0	298.13	7422.44	67821.9	2917.61
E5	17	0	868.836	8501.24	73377.2	3467.96
E6	17	0	0	0	0	0
E7	17	0	778.238	10088.1	82674.5	3980.57
E8	17	0	1251.75	10647.2	84495.3	3820.91
E9	17	456.034	1946.54	10738.5	88218.5	5971.98
E10	17	0	1628.23	9856.39	89577.7	4368.67
E11	17	833.577	2587.26	11023.1	107262	5527.07
E12	17	0	0	0	1150.55	867.887
F1	17	0	387.121	5665.3	80092.8	3809.89
F2	17	0	691.159	7119.59	76826.5	4225.1
F3	17	0	1008.84	7602.53	73749.4	3444.05
F4	17	0	1294.14	8259.38	71292.7	4996.84
F5	17	0	1001.13	8142.49	68992.2	3085.7
F6	17	0	0	0	0	0
F7	17	0	522.441	9344.77	78613.8	3643.65
F8	17	0	857.775	9239.01	81294.7	5383.83
F9	17	0	1389.5	10669.3	91804.4	5220.9
F10	17	0	1399.46	10121.9	96218.3	4651.31
F11	17	0	1560.87	9625.41	99673.1	4665.32
F12	17	0	0	0	0	0
G1	17	0	761.904	6438.92	86322.9	4489.01
G2	17	0	532.909	7277.32	79285.5	4310.96
G3	17	0	438.744	7642.27	76760.8	3986.45
G4	17	0	970.069	8196.61	71127.3	4020.65
G5	17	0	0	24.2129	64122.2	1445.22
G6	17	0	0	0	0	0
G7	17	0	1413.4	9461.57	78687.1	4272.9
G8	17	0	54.2787	8342.59	80960.8	4948.3
G9	17	0	1827.47	10073.1	92094.9	6411.37
G10	17	0	1273	9567.81	94980.2	4791.37
G11	17	0	1485.07	9920.68	111636	5690.37
G12	17	0	0	0	0	0
H1	17	0	1209.18	7077.64	84934	5111.81
H2	17	0	1301.72	7359.29	80156.4	4978.3
H3	17	0	1120.43	7883.31	77992.2	4978.23
H4	17	0	659.85	7813.27	73703	5181.28
H5	17	0	913.33	7968.4	74935.7	3809.79
H6	17	0	0	0	0	0
H7	17	0	1192.2	9531.65	84081.2	4545.75
H8	17	0	1253.36	8938.79	80941.7	3914.59
H9	17	0	1969.98	10028.4	97255.4	5388.14
H10	17	0	1763.35	9806.83	104398	5527.31
H11	17	0	2744.84	9893.04	109791	6844.5
H12	17	0	0	0	0	0
A1	18	0	0	1605.62	63140.2	2391.09
A2	18	0	0	2863.8	61993.8	2387.08
A3	18	0	0	3842.16	58165.5	2392.24
A4	18	3400.39	0	4685.4	56957.9	3063.45
A5	18	0	0	4692.1	55492.2	2600.72
A6	18	0	0	0	0	804.929
A7	18	0	523.683	5655.77	58671.2	2790.19
A8	18	0	447.837	5674.04	60705.7	2952.17
A9	18	0	1396.05	5921.12	63593.5	3044.03
A10	18	0	474.646	5651.04	68386.9	3491
A11	18	0	797.064	5974.44	74692.3	3651.24
A12	18	0	0	0	82.9629	613.032
B1	18	0	125.179	3811.04	67884	2766.18
B2	18	0	0	4720.21	68483.4	2607.29
B3	18	0	0	4988.36	62827.7	2670.32
B4	18	0	0	5282.16	60377.3	2779.61
B5	18	0	114.563	6003.91	61281.6	2977.55
B6	18	12244.2	5109.38	1867.95	4147.55	3335.56
B7	18	0	728.37	6890.59	65060	3538.71
B8	18	0	741.409	6795.66	64932	2844.99
B9	18	0	1802.91	7789.52	72775.3	4280.37
B10	18	0	528.498	7084.93	75730.2	3161.61
B11	18	0	614.297	7131.64	84939.2	3439.84
B12	18	0	597.443	0	28.5888	1400.51
C1	18	0	123.757	4734.03	72951.7	3423.1
C2	18	0	172.971	6033.93	77043.3	3141.22
C3	18	0	986.184	6532.63	68960	3946.07
C4	18	0	1333.98	7795.83	72308.7	4383.48
C5	18	0	755.385	7536.73	71850.6	4425.45
C6	18	0	0	0	0	0
C7	18	490.01	1555.23	7396.1	74259.1	4510.76
C8	18	0	1372.06	9279.04	79307.5	3653.57
C9	18	0	1851.61	9454.89	82067.8	4765.67
C10	18	39949.9	32722.1	34595.6	147615	72970.8
C11	18	0	1289.79	8626.17	91008.5	4543.38
C12	18	0	0	0	43.6973	254.941
D1	18	0	0	4497.77	69421.6	3425.58
D2	18	0	1197.68	5967.83	69964.3	3055.75
D3	18	0	344.409	6521.01	67990	2915.51
D4	18	0	1044.65	7740.45	71592.6	2771.31
D5	18	0	1125.92	8746	77574	2815.31
D6	18	0	85.0938	0	0	0
D7	18	0	0	5730.84	79266.2	2945.89
D8	18	0	967.017	9518.24	80632	3443.02
D9	18	17325.5	6203.2	11377.9	83202	4492.17
D10	18	0	1310.89	9221.85	86374.4	4084.39
D11	18	3219.09	2303.44	9582.76	96888.4	5942.88
D12	18	0	0	0	0	0
E1	18	0	569.455	6200.23	78580	4436.79
E2	18	0	483.423	6657.89	72568.5	3616.36
E3	18	0	511.587	7271.09	68895.5	3472.56
E4	18	0	440.842	7650.44	67476	2930.52
E5	18	0	913.367	8513.94	73124.5	3648.17
E6	18	0	0	0	0	0
E7	18	0	647.883	10266	82416.2	3957.29
E8	18	0	1307.93	10370.3	83977.5	3792.57
E9	18	0	1773.78	10641.3	87614.6	6422.05
E10	18	0	1543.85	9631.5	89150.2	4562.98
E11	18	374.489	2502.43	11109.6	107328	5539.1
E12	18	0	0	0	361.167	465.429
F1	18	0	245.545	6037.29	80099.4	4149.49
F2	18	0	222.069	6832.92	76476.2	3798.52
F3	18	0	526.395	7723.7	73916.3	3503.79
F4	18	0	998.16	8126.26	71488.2	4762.48
F5	18	0	1005.08	8075.81	68870.6	3232.54
F6	18	0	0	0	0	0
F7	18	0	574.506	9128.59	78613.8	3854.16
F8	18	0	801.055	9466.99	81060.6	5352.55
F9	18	0	1813.66	10663.6	91524.5	5203.71
F10	18	0	1299.56	10043.9	96152.5	4408.7
F11	18	0	1459.25	9355.08	99514	4525.92
F12	18	0	0	0	0	0
G1	18	0	661.088	6458.62	85351.6	4544.95
G2	18	0	363.839	6957.7	78604.9	4318.53
G3	18	0	531.811	7879.41	76389.6	4171.82
G4	18	0	887.532	7933.19	70563.6	3976.28
G5	18	0	0	269.368	64471.9	1806.03
G6	18	0	0	0	0	0
G7	18	0	1425.94	9393.89	78535.6	4491.3
G8	18	0	270.545	8342.59	80993	4893.02
G9	18	0	1875.51	10028.1	91726	6424.02
G10	18	0	1208.43	9495.45	95218.8	4405.19
G11	18	0	1509.57	9988.89	111277	5305.03
G12	18	0	0	0	0	0
H1	18	0	1185.4	6783.32	84655.6	4810.91
H2	18	0	1556.4	7316.57	79978.6	5134.37
H3	18	0	1206.17	7440.06	77894.9	5466.78
H4	18	0	705.7	7575.07	74102.8	5185.18
H5	18	0	734.283	8217.18	75106.7	3855.6
H6	18	0	0	0	0	0
H7	18	0	1020.12	9449.82	83851.2	4432.55
H8	18	0	1100.47	8865.28	80967.2	4260.09
H9	18	0	1908.24	9908.03	96853.3	5706.08
H10	18	0	1725.15	9401.38	104086	5606.33
H11	18	0	2769.97	9908.05	109634	7048.22
H12	18	0	0	0	0	0
A1	19	0	0	1563.13	63107.1	2238
A2	19	0	0	2183.75	61808.5	2222.25
A3	19	0	0	4026.33	58448.7	2517.61
A4	19	3492.86	0	4578.56	56783	2770.4
A5	19	0	0	4911.27	55441.8	2603.99
A6	19	0	0	0	8.73061	753.15
A7	19	0	615.662	5653.51	58617.6	2573.1
A8	19	0	740.069	5574.77	60336.2	2972.26
A9	19	0	1331.45	5561.84	63766.1	3118.1
A10	19	0	645.031	5690.16	68634.1	3034.78
A11	19	0	1163.54	5720.32	74522.4	3487.37
A12	19	0	0	0	407.537	545.085
B1	19	0	0	3566.77	68105.1	3193.75
B2	19	0	0	4528.02	68374.1	2496.32
B3	19	0	0	5028.38	62865.5	2817.89
B4	19	0	0	5427.8	60400.1	3002.77
B5	19	0	0	5947.57	61210	3224.69
B6	19	12839.9	5345.72	1826.59	4512.25	3760.37
B7	19	0	717.37	6854.88	64977.1	3478.52
B8	19	0	651.032	6849.13	65526.7	3020.54
B9	19	0	2037.81	7781.72	72842.2	4262.84
B10	19	0	597.673	7120.8	75740.6	3296.71
B11	19	0	628.457	7331.68	85004.5	3219.51
B12	19	413.607	1236.34	240.271	761.892	1210.48
C1	19	0	0	4859.18	73249.1	3706.1
C2	19	0	116.596	6185.76	77528.4	3079.17
C3	19	0	1006.64	6732.63	69126.3	3915.22
C4	19	0	1313.37	7560.64	72204.9	4589.15
C5	19	0	1001.02	7494.81	71372.2	4251.28
C6	19	0	0	0	0	0
C7	19	191.542	1499.8	7468.07	74309.5	4363.84
C8	19	0	988.663	9073.74	79157.5	3874.2
C9	19	0	1988.94	9752.7	82297.8	4582.44
C10	19	39960.3	32593	34339.7	148059	72779
C11	19	0	1510.55	8572.64	90929	4263.31
C12	19	0	0	0	85.6466	132.425
D1	19	0	0	4758.53	69952.1	3160.86
D2	19	0	1305.32	6131.73	70333.3	2841.62
D3	19	0	257.512	6421.05	67026.2	2919.72
D4	19	0	799.759	7576.59	71505.9	2877.81
D5	19	0	943.543	8866.34	77514.9	2867.94
D6	19	0	0	0	0	43.2615
D7	19	0	0	5514.38	79264.5	2982.96
D8	19	0	1048.04	9644.54	81185.3	3256.23
D9	19	16277.6	6039.01	11359.6	83312.4	4383.17
D10	19	0	1176.18	9336.67	86494.9	4371.26
D11	19	2987.39	2238.98	9611.64	97285.4	5889.91
D12	19	0	0	0	0	0
E1	19	0	471.132	6008.62	78713	4298.78
E2	19	0	282.184	6685.22	72738.4	3968.8
E3	19	0	634.08	7268	68702.4	3279.07
E4	19	0	383.171	7767.93	67803	3071.48
E5	19	0	854.623	8683.87	72979	3437.76
E6	19	0	0	0	0	0
E7	19	0	1038.95	10397.4	82888.5	3250.39
E8	19	0	1194.64	10399.3	84323.3	3878.55
E9	19	132.033	2063.87	10613	87905	6237.67
E10	19	0	1682.01	9741.61	89067.4	4714.11
E11	19	1037.74	2446.62	11281.6	107568	5367.37
E12	19	0	0	0	848.385	492.807
F1	19	0	186.924	6015.41	80106	4206.79
F2	19	0	474.08	6946.62	76947.8	3902.48
F3	19	0	814.185	7399.88	73763.1	3902.37
F4	19	0	1088.42	8255.12	71111	5091
F5	19	0	763.191	7944.46	68847.3	2978.08
F6	19	0	0	0	0	0
F7	19	0	717.234	9292.11	78333.9	3569.52
F8	19	0	964.233	9191.62	80993.3	6087.97
F9	19	0	1688.19	10696.1	91895.5	5230.45
F10	19	0	1358.93	9927.03	96634.8	4756.5
F11	19	0	1444.4	9571.11	99465.8	4939.55
F12	19	0	0	0	0	0
G1	19	0	322.28	6831.32	84946.2	4278.85
G2	19	0	215.057	7038.25	79091.8	4103.93
G3	19	0	504.113	7772.92	75965.8	4117.93
G4	19	0	1257.42	8043.89	70895.7	4026.7
G5	19	0	0	0	64076.9	1669.1
G6	19	0	0	0	0	0
G7	19	0	1331.9	9407.61	78459.5	4626.54
G8	19	0	118.735	8597.81	81258.9	4703.83
G9	19	0	1890.64	10155.9	91827.6	6235.21
G10	19	0	1273.96	9512.82	95663.7	4694.09
G11	19	0	1558.56	10115.1	111435	5419.12
G12	19	0	0	0	0	0
H1	19	0	1141.79	7190.43	85015.6	5020.84
H2	19	0	1395.1	6953.41	79952.2	5146.17
H3	19	0	1106.34	7795.12	78277.1	5510.38
H4	19	0	665.83	7472.27	74379.2	4933.72
H5	19	0	571.426	8090.41	75058.7	3930.99
H6	19	0	0	0	0	0
H7	19	0	1448.11	9540.54	83550.8	4293.5
H8	19	0	1124.83	8833.17	81049	4261.78
H9	19	0	1640.71	10011.6	97224.5	5937.99
H10	19	0	1563.88	9599.94	104501	5458.69
H11	19	0	2664.63	9694.44	110019	6590.43
H12	19	0	0	0	0	0
A1	20	0	0	1629.06	62739.7	2532.51
A2	20	0	0	2366.52	61806.1	2202.38
A3	20	0	0	3671.21	58112.8	2555.02
A4	20	3020.45	0	4623.83	56947.8	2807.49
A5	20	0	33.0627	5080.74	55469.1	2695.5
A6	20	0	0	0	0	622.133
A7	20	0	665.36	5780.99	58443.3	2821.42
A8	20	0	567.766	5864.09	60668.2	2955.26
A9	20	0	1526.91	5623.5	63403.6	2918.38
A10	20	0	572.009	5811.22	68686.5	3184.95
A11	20	0	1127.21	5966.15	74520.3	3611.61
A12	20	0	0	0	660.792	1271.36
B1	20	0	0	3888.76	68124.3	2987.53
B2	20	0	0	4650.1	68198.4	2628.77
B3	20	0	14.2976	4837.54	62776.7	2871.46
B4	20	0	33.8211	5438.27	60222.9	2802.2
B5	20	0	23.0901	5704.03	61395.6	2881.23
B6	20	13533.9	5375.47	1771.16	4313.55	3272.62
B7	20	0	777.871	6811.88	64763.2	3622.48
B8	20	0	754.206	6823.63	65095.5	2835.93
B9	20	0	1940.29	7869.28	72527.7	4265.47
B10	20	0	605.052	6730.07	75816.9	3413.33
B11	20	0	1093.54	7228.44	84616.1	3492.46
B12	20	2383.32	1682.27	0	980.596	1451.38
C1	20	0	94.3646	4902.84	73077.9	3071.5
C2	20	0	221.66	6298.36	77291.5	3456.46
C3	20	0	1027.1	6608.72	69154.2	3763.12
C4	20	0	1319.55	7738.88	72331.7	4426.07
C5	20	0	656.575	7657.72	71619.1	4136.13
C6	20	0	0	0	0	0
C7	20	635.397	1634.76	7502.37	74507.9	4775.57
C8	20	0	1284.5	9191.81	79146	3701.23
C9	20	0	2050.78	9536.37	82117	4647.88
C10	20	40500.9	32686.6	34567.1	147870	72599.6
C11	20	0	1346.34	8903.43	90933.2	4515.48
C12	20	0	0	0	0	82.8782
D1	20	0	30.4876	4839.42	70130	3322.64
D2	20	0	1502.48	6208.14	69920.8	2772.79
D3	20	0	426.007	6684.78	67097.1	2871.25
D4	20	0	994.015	8040.68	71747.2	2908.1
D5	20	0	964.015	8903.88	77102.3	2861.24
D6	20	0	0	0	0	0
D7	20	0	0	5662.63	79517.6	2846.17
D8	20	0	988.154	9922.76	80747.4	3319.7
D9	20	17232.6	6087.14	11486.2	83249.8	4581.88
D10	20	0	1263.88	9175.38	86378.8	4168.33
D11	20	3211.88	2381	9519.02	96915.7	5809.95
D12	20	0	0	0	0	0
E1	20	0	720.013	5929.27	78559	4252.12
E2	20	0	164.139	6397.7	72819.9	4032.29
E3	20	0	829.656	7116.61	68327.6	3209.46
E4	20	0	602.126	7504.09	67670.8	3218.41
E5	20	0	703.027	8758.09	73028.2	3446.52
E6	20	0	0	0	0	0
E7	20	0	825.905	10210.4	82856.7	3501.54
E8	20	0	1310.74	10444.9	84281.5	4129.87
E9	20	0	2134.08	10526.2	87917	6126.1
E10	20	0	1616.18	9863.86	89227.4	5038.9
E11	20	883.208	2675.44	11224.7	107525	5776.46
E12	20	0	0	0	901.13	791.229
F1	20	0	507.682	5775.75	79892.5	3738.78
F2	20	0	648.742	7068.79	76244.8	3890.53
F3	20	0	615.348	7843.83	73788.2	3239.1
F4	20	0	1306.74	7869.58	71097.3	5128.67
F5	20	0	677.295	8262.72	68600.1	3015.3
F6	20	0	0	0	0	0
F7	20	0	719.927	9406.67	78339.4	3649.15
F8	20	0	774.877	9280.13	81183	5663.52
F9	20	0	1819.27	10621.5	91334.6	5031.85
F10	20	0	1171.4	10095.3	96113.9	4945.09
F11	20	0	1544.88	9299.66	99343.6	4789.86
F12	20	0	0	0	0	0
G1	20	0	922.218	6458.62	85302.3	4519.25
G2	20	0	108.205	6939.51	79529.7	4066.06
G3	20	0	811.012	7826.72	75844.3	4373.35
G4	20	0	791.747	8060.29	70920.1	4039.81
G5	20	0	0	181.597	64199.8	1222.34
G6	20	0	0	0	0	0
G7	20	0	1410.72	9296.01	78865.1	4515.06
G8	20	0	93.2914	8526	81393.6	4742.7
G9	20	288.957	1750.95	10249.5	91375.4	6501.71
G10	20	0	1324.07	9728.93	95046	4996.74
G11	20	0	1546.9	10298.1	111045	5132.74
G12	20	0	0	0	0	0
H1	20	0	1074.39	6739.26	84744.2	5136.3
H2	20	0	1301.72	6948.07	80368.4	5039.94
H3	20	0	995.942	7795.12	77858.7	5124.68
H4	20	0	926.979	7592.86	73997.2	4890.83
H5	20	0	700.949	8097.08	74660.1	3779.25
H6	20	0	0	0	0	0
H7	20	0	1232.79	9601.02	83999.1	4564.46
H8	20	0	1102.15	8774.87	80893.2	4206.87
H9	20	0	1741.74	10020.9	97430.3	5402.17
H10	20	0	1693.32	9632.17	103989	5409.82
H11	20	0	2808.28	9817.99	109641	6952.21
H12	20	0	0	0	0	0
A1	21	0	0	1525.04	62126	2427.54
A2	21	0	0	2533.86	61955.3	2217.57
A3	21	0	0	3821.8	58659.9	2440.77
A4	21	3035.52	256.476	4578.56	56940.5	2927.78
A5	21	0	0	4868.9	55695.8	2545.98
A6	21	0	0	0	130.165	806.498
A7	21	0	551.128	5734.22	58660.5	2832.84
A8	21	0	532.85	5744.06	60714.2	2860.26
A9	21	0	1456.57	5650.63	63831.6	3158.04
A10	21	0	636.606	5670.6	68287.6	3513.81
A11	21	0	1203.07	5703.73	74499.4	3627.68
A12	21	0	0	0	480.312	788.183
B1	21	0	0	3651.43	68356.3	2586.07
B2	21	0	0	4543.73	67736.3	2452.17
B3	21	0	47.9992	4931.93	62925.7	2613.72
B4	21	0	0	5386.87	60446.8	2804.09
B5	21	0	0	5886.68	61109.8	3054.78
B6	21	12745.7	5095.72	1763.72	4375.59	3656.03
B7	21	0	886.301	7078.03	65153.6	3428.1
B8	21	0	746.208	6576.02	65164.1	2870.54
B9	21	0	2138.72	8075.61	72649.4	4068.19
B10	21	0	592.139	6943.37	75558.7	3140.23
B11	21	0	887.682	7209.08	84734.8	3849.82
B12	21	2144.31	1676.56	113.957	964.872	1497.77
C1	21	0	216.574	5097.85	72558.5	3000.04
C2	21	0	83.2826	6273.06	77479.5	3228.1
C3	21	0	1132.6	6659.8	68834.5	3859.91
C4	21	0	1299.96	7908.67	72498.5	4441.65
C5	21	0	816.332	7616.76	71496.1	4603.42
C6	21	0	0	0	0	11.6937
C7	21	606.935	1780.16	7447.15	74434.3	4506.61
C8	21	0	1277.7	9195.34	79236	3952.74
C9	21	0	1839.79	9766.75	82096.6	4743.23
C10	21	40242.8	32873.6	34599.5	148403	72919.5
C11	21	0	1377.88	8648.65	91170.6	4527.28
C12	21	0	0	0	0	245.932
D1	21	0	46.296	4946.91	69970.4	3149.31
D2	21	0	1550.07	6136.16	69739.1	2977.09
D3	21	0	797.969	6292.37	67792.1	2658.41
D4	21	0	812.158	7709.79	71781.7	2821.43
D5	21	0	947.265	8773.92	77843.2	2828.7
D6	21	0	0	0	0	72.1025
D7	21	0	0	5418.88	79310	2991.78
D8	21	0	1184.55	9729.65	80955.5	3305.19
D9	21	17407.7	5937.11	11639.9	83285.3	4551.01
D10	21	0	1528.77	9192.69	86444.9	4144.35
D11	21	3433.29	2468.62	9305.9	96760.7	5857.93
D12	21	0	0	0	0	0
E1	21	0	770.198	6028.95	78461	4421.24
E2	21	0	465.435	6643.68	72950.2	4242.44
E3	21	0	542.467	7353.49	69003.9	3180.79
E4	21	0	505.356	7635.51	67933.2	3302.79
E5	21	0	975.9	8637.96	73361.4	3548.81
E6	21	0	0	0	0	0
E7	21	0	838.551	10242.7	83072.6	3691.6
E8	21	0	1412.79	10666.6	83921.7	3922.01
E9	21	389.149	1941	10717.8	88188	6066.53
E10	21	0	1727.45	9755.61	89541.8	4825.82
E11	21	1613.01	2568.28	10930	107078	5728.34
E12	21	0	0	0	768.821	800.355
F1	21	0	90.6969	5817.43	79888.1	4043.36
F2	21	0	319.38	7135.31	76439.1	4041.08
F3	21	0	781.743	7684	74192.3	3732.43
F4	21	0	1231.17	8205.07	71409	5126.58
F5	21	0	1048.52	8129.36	68892.9	3406.54
F6	21	0	0	0	0	0
F7	21	0	744.164	9430.69	78509.3	3713.21
F8	21	0	975.577	9215.76	81288.5	5648.33
F9	21	0	1928.82	10762	91499.5	5351.71
F10	21	0	1480.5	10139	96281.3	4931.83
F11	21	0	1534.61	9633.32	99574.5	4585.33
F12	21	0	0	0	0	0
G1	21	0	947.009	6364.68	85416.8	4733.95
[truncated: 10,391 more rows]

## Sheet: Multicomponent Data
Block Type	96fast
Chemistry	SYBR_GREEN
Experiment File Name	D:\vx\data\WeChat Files\wxid_h91xm8xuxfc221\FileStorage\File\2023-09\hy\hy\0702hys2.eds
Experiment Run End Time	2023-07-02 17:00:45 下午 GMT+08:00
Instrument Type	sds7500fast
Passive Reference	ROX
Well	Cycle	SYBR	ROX
A1	1	-146.584	64231
A2	1	-182.579	63003.5
A3	1	-163.591	58977.4
A4	1	1925.91	57511.9
A5	1	-162.807	55967.8
A6	1
A7	1	-135.652	59478.4
A8	1	-109.571	62083.4
A9	1	-12.9119	64997
A10	1	-117.401	69872.2
A11	1	-143.219	76551
A12	1
B1	1	-220.508	70148.9
B2	1	-222.193	69669
B3	1	-195.297	63919
B4	1	-179.297	61561.5
B5	1	-178.324	64315
B6	1
B7	1	-135.672	65553
B8	1	-165.235	65812.9
B9	1	31.4843	74379
B10	1	-156.591	77354.8
B11	1	-164.016	87704.7
B12	1
C1	1	-232.338	74806.9
C2	1	-229.091	79134.8
C3	1	-105.199	69834.4
C4	1	-86.8322	72766.6
C5	1	-128.837	72434.3
C6	1
C7	1	-45.9265	74628.3
C8	1	-129.235	79168.2
C9	1	-47.2445	83333.9
C10	1	44283.3	152392
C11	1	-84.8422	93223.4
C12	1
D1	1	-225.087	72518.3
D2	1	3256.38	72648.5
D3	1	-180.812	69693.7
D4	1	-171.921	73436.2
D5	1	-162.348	80523.4
D6	1
D7	1	-216.601	81408.5
D8	1	-166.306	82196.7
D9	1	15338.6	85749.1
D10	1	-164.785	88933.9
D11	1	4306.02	99009.4
D12	1
E1	1	-183.066	81413.2
E2	1	-212.627	74847.9
E3	1	-134.328	71239.2
E4	1	-231.522	69648.8
E5	1	-126.456	75480.9
E6	1
E7	1	-197.206	85345.3
E8	1	-130.671	85734.3
E9	1	-98.212	89846.8
E10	1	-125.067	91969.9
E11	1	-51.8044	109963
E12	1
F1	1	-278.655	80817.6
F2	1	-248.995	79029.2
F3	1	-216.614	79277.2
F4	1	-102.544	72906.4
F5	1	-164.177	70618.5
F6	1
F7	1	-222.608	80834.7
F8	1	-225.774	83882.8
F9	1	-117.314	94795.2
F10	1	-167.517	100619
F11	1	-118.612	99866.4
F12	1
G1	1	-268.982	88696.7
G2	1	-265.049	82542.1
G3	1	-236.287	78356.1
G4	1	-148.962	72839.8
G5	1	-2.95211	64299.6
G6	1
G7	1	-191.694	80822
G8	1	-200.052	81971.5
G9	1	-119.934	94529.4
G10	1	-155.549	103291
G11	1	-206.258	115419
G12	1
H1	1	-102.21	88965.2
H2	1	708.161	84116
H3	1	-134.447	82318.2
H4	1	-154.122	76583
H5	1	-206.916	77348
H6	1
H7	1	-169.105	87171.3
H8	1	-143.067	84188.3
H9	1	-109.209	100778
H10	1	-139.796	109803
H11	1	6.73251	116818
H12	1
A1	2	-147.524	64563.8
A2	2	-181.364	62696.6
A3	2	-165.044	59552.1
A4	2	2810.86	57893.5
A5	2	-155.236	56385.3
A6	2
A7	2	-100.107	59760.3
A8	2	-145.965	61751.5
A9	2	-29.5008	65182
A10	2	-110.204	70063.9
A11	2	-112.662	76405.3
A12	2
B1	2	-219.672	70018.7
B2	2	-222.799	69881.6
B3	2	-195.423	63936.5
B4	2	-179.148	61527.3
B5	2	-183.103	62406.4
B6	2
B7	2	-86.8265	65652.7
B8	2	-155.416	66199.7
B9	2	6.33777	74121.8
B10	2	-168.76	77294
B11	2	-149.714	87119.5
B12	2
C1	2	-217.536	74853.9
C2	2	-247.696	78759.7
C3	2	-108.424	70148.3
C4	2	-74.3192	73311.1
C5	2	-130.42	73497.6
C6	2
C7	2	-18.3539	75574
C8	2	-133.447	80096.5
C9	2	-9.7155	83942.5
C10	2	44084	152823
C11	2	-153.018	93213.6
C12	2
D1	2	-233.579	71416.3
D2	2	1877.29	71658
D3	2	-191.064	69246.6
D4	2	-162.642	73103.9
D5	2	-142.156	79273.8
D6	2
D7	2	-216.862	81505.6
D8	2	-148.322	82026.1
D9	2	16449.8	85071
D10	2	-132.745	88355.9
D11	2	3666.78	99706.4
D12	2
E1	2	-145.847	81275
E2	2	-239.601	74651.6
E3	2	-155.222	70437.5
E4	2	-229.528	69397.7
E5	2	-108.72	75180.6
E6	2
E7	2	-174.799	84484.1
E8	2	-119.619	85748
E9	2	-70.136	89775.8
E10	2	-108.063	91628.2
E11	2	424.681	110007
E12	2
F1	2	-239.453	81973
F2	2	-213.537	78439.7
F3	2	-193.964	75678.3
F4	2	-89.7594	72491.8
F5	2	-138.301	70105.9
F6	2
F7	2	-230.195	80656.8
F8	2	-204.562	83507.1
F9	2	-109.107	94535.4
F10	2	-130.506	99777.5
F11	2	-125.359	101925
F12	2
G1	2	-226.51	88881.9
G2	2	-236.65	81945.6
G3	2	-180.362	78142.4
G4	2	-111.619	72660.1
G5	2	-2.90795	64763.6
G6	2
G7	2	-159.583	81067.3
G8	2	-220.889	82971.2
G9	2	-79.2557	94337.4
G10	2	-118.677	96011.1
G11	2	-185.25	114665
G12	2
H1	2	-112.417	89226.4
H2	2	605.987	84120.1
H3	2	-150.091	82656.9
H4	2	-138.171	76456.4
H5	2	-201	76896.1
H6	2
H7	2	-148.862	86596.5
H8	2	-128.207	83501.2
H9	2	-77.8138	100121
H10	2	-148.448	109066
H11	2	46.274	114973
H12	2
A1	3	-145.7	63750.2
A2	3	-182.67	63100.5
A3	3	-164.546	59365.5
A4	3	2688.17	57809
A5	3	-163.555	56245.5
A6	3
A7	3	-118.819	59382.9
A8	3	-117.021	61376.3
A9	3	-39.5505	64820.3
A10	3	-154.472	69744.9
A11	3	-104.149	76311.4
A12	3
B1	3	-217.581	69330.6
B2	3	-221.822	69588.7
B3	3	-196.131	64157.4
B4	3	-166.597	60941
B5	3	-160.1	62232.8
B6	3
B7	3	-99.6268	65888.4
B8	3	-137.325	66144.1
B9	3	41.6399	74315.8
B10	3	-167.307	77082.4
B11	3	-117.291	86843.8
B12	3
C1	3	-191.362	74279.6
C2	3	-260.196	78513.3
C3	3	-57.3913	69765
C4	3	-84.6725	73486.5
C5	3	-138.99	73054.2
C6	3
C7	3	480.033	75452.4
C8	3	-119.237	80175.4
C9	3	-40.4555	83919.3
C10	3	44300	152727
C11	3	-117.493	92808.4
C12	3
D1	3	-230.623	70567.5
D2	3	1036.76	71337.2
D3	3	-179.714	68786.3
D4	3	-156.188	72409.1
D5	3	-152.65	79049.6
D6	3
D7	3	-214.497	80619.2
D8	3	-166.522	81634.2
D9	3	16462.7	84428.3
D10	3	-116.103	87884.2
D11	3	4248.88	99115.9
D12	3
E1	3	-172.914	80585.5
E2	3	-204.731	74205.9
E3	3	-169.8	70188.8
E4	3	-211.711	69172.2
E5	3	-109.385	74935.2
E6	3
E7	3	-163.758	84022.3
E8	3	-120.549	85749.7
E9	3	-72.8918	89281.8
E10	3	-115.548	90451.8
E11	3	607.237	110147
E12	3
F1	3	-245.956	81632.1
F2	3	-177.899	78266.5
F3	3	-162.02	75093
F4	3	-95.5373	72337.6
F5	3	-142.374	69822.5
F6	3
F7	3	-211.867	80085.8
F8	3	-195.731	82922.8
F9	3	-123.03	93718.4
F10	3	-107.659	98471
F11	3	-105.562	102050
F12	3
G1	3	-185.851	88334.9
G2	3	-260.267	82058.6
G3	3	-195.275	77198.2
G4	3	-116.834	72362.9
G5	3	-2.82047	65076.6
G6	3
G7	3	-146.345	80175
G8	3	-203.53	82581.9
G9	3	-102.065	94346.7
G10	3	-132.517	97793.6
G11	3	-180.319	114521
G12	3
H1	3	-154.269	87694.5
H2	3	506.862	83622.1
H3	3	-132.984	81896.4
H4	3	-136.553	76443.4
H5	3	-191.211	76895.9
H6	3
H7	3	-153.601	86197.4
H8	3	-112.788	83195.2
H9	3	-84.768	100448
H10	3	-134.054	108316
H11	3	27.2934	115036
H12	3
A1	4	-145.898	63970.2
A2	4	-182.621	63105.2
A3	4	-163.566	58992
A4	4	3014.69	57411.7
A5	4	-163.149	56143.3
A6	4
A7	4	-111.816	59142.3
A8	4	-106.451	61613.9
A9	4	-28.9592	64302.1
A10	4	-138.278	69423.1
A11	4	-102.83	76141.1
A12	4
B1	4	-219.201	69909.2
B2	4	-220.766	69319.1
B3	4	-194.944	63664.1
B4	4	-177.384	60943.7
B5	4	-163.268	62127.2
B6	4
B7	4	-100.408	65727.6
B8	4	-138.997	66085
B9	4	51.7523	74194.6
B10	4	-153.598	76918.6
B11	4	-142.472	86656.2
B12	4
C1	4	-200.92	74253.7
C2	4	-268.75	78481.1
C3	4	-101.732	70098.6
C4	4	-90.518	73329.7
C5	4	-123.293	72469.3
C6	4
C7	4	198.71	75062.2
C8	4	-124.801	79883.1
C9	4	-22.3951	83094.3
C10	4	44360.9	152389
C11	4	-110.264	92705.8
C12	4
D1	4	-220.22	70325.7
D2	4	186.151	71219.8
D3	4	-197.213	68589.9
D4	4	-140.861	71843.9
D5	4	-121.054	78377.5
D6	4
D7	4	-212.893	80020.9
D8	4	-160.344	81424.3
D9	4	16603.1	84090.6
D10	4	-141.57	87302
D11	4	3110.94	98545.9
D12	4
E1	4	-135.015	80166.5
E2	4	-209.684	74496
E3	4	-133.845	69708.7
E4	4	-197.83	68854.6
E5	4	-103.604	74366
E6	4
E7	4	-166.571	83855.9
E8	4	-105.282	84803.9
E9	4	78.759	89010.6
E10	4	-103.499	90333.1
E11	4	806.444	109444
E12	4
F1	4	-260.057	81348
F2	4	-244.405	77725.4
F3	4	-204.497	74494.3
F4	4	-127.001	71637.2
F5	4	-165.561	69540.7
F6	4
F7	4	-223.415	79335.2
F8	4	-213.903	82183
F9	4	-92.5882	93366.8
F10	4	-105.795	97813.9
F11	4	-110.935	101465
F12	4
G1	4	-184.161	88043.1
G2	4	-196.95	81448
G3	4	-177.353	76862.9
G4	4	-110.073	72315.5
G5	4	-2.90263	64486.8
G6	4
G7	4	-144.515	79768.7
G8	4	-191.893	82113.9
G9	4	-69.1141	93667.3
G10	4	-108.984	96811.4
G11	4	-168.142	114544
G12	4
H1	4	-96.8818	88082
H2	4	396.002	82711.3
H3	4	-110.669	81213.8
H4	4	-132.348	75814.6
H5	4	-177.215	76573.8
H6	4
H7	4	-141.857	85572.6
H8	4	-151.704	82809.6
H9	4	-83.8589	99214
H10	4	-163.113	107480
H11	4	16.7911	114751
H12	4
A1	5	-145.242	63539.7
A2	5	-181.301	62607.8
A3	5	-162.796	58878.8
A4	5	3338.09	57413.9
A5	5	-162.907	56044.4
A6	5
A7	5	-139.946	58543.3
A8	5	-116.311	60949.7
A9	5	-38.5736	64357.3
A10	5	-144.813	69334
A11	5	-105.82	75627.4
A12	5
B1	5	-217.565	69434.2
B2	5	-219.992	69036.5
B3	5	-195.763	63987.1
B4	5	-177.039	60745.9
B5	5	-181.016	61685.5
B6	5
B7	5	-90.1455	65402.1
B8	5	-147.506	65821.9
B9	5	42.2273	73376.2
B10	5	-165.694	76452.4
B11	5	-100.306	86345.5
B12	5
C1	5	-204.087	73313.9
C2	5	-241.929	78114.1
C3	5	-103.209	69517.7
C4	5	-83.5815	72468.2
C5	5	-115.53	72273.2
C6	5
C7	5	204.374	75033.1
C8	5	-131.995	80272.4
C9	5	-34.1206	82420.2
C10	5	43987.6	151188
C11	5	-107.353	91782.8
C12	5
D1	5	-230.051	70333.7
D2	5	58.5405	70242
D3	5	-182.697	68234.6
D4	5	-141.866	71888.1
D5	5	-135.787	78203.9
D6	5
D7	5	-211.878	79640.4
D8	5	-130.068	81144.6
D9	5	15988.6	84042.9
D10	5	-109.12	86604.5
D11	5	3218.53	98927.1
D12	5
E1	5	-142.835	79722.9
E2	5	-208.502	73471.3
E3	5	-160.264	69310
E4	5	-202.531	68257.3
E5	5	-102.816	73515.1
E6	5
E7	5	-152.499	83238.4
E8	5	-125.758	84847.6
E9	5	-73.4735	88429.6
E10	5	-98.0707	90026.6
E11	5	1149.32	108610
E12	5
F1	5	-284.891	80898.1
F2	5	-239.104	77339.3
F3	5	-166.422	74162.9
F4	5	-96.9811	71509.6
F5	5	-125.554	69395.8
F6	5
F7	5	-225.013	78982.3
F8	5	-186.927	82152.1
F9	5	-98.1671	92796
F10	5	-106.614	97525.4
F11	5	-122.105	100785
F12	5
G1	5	-245.77	87077.4
G2	5	-218.234	80656.9
G3	5	-190.563	76606.7
G4	5	-125.391	71590.6
G5	5	-2.86444	64100.5
G6	5
G7	5	-151.268	79383.5
G8	5	-191.01	82218
G9	5	-64.3392	93263.3
G10	5	-126.843	96157.9
G11	5	-162.52	113411
G12	5
H1	5	-150.809	87388.8
H2	5	253.119	82506.3
H3	5	-95.3631	81398.8
H4	5	-133.027	75552.3
H5	5	-172.627	76256.9
H6	5
H7	5	-138.632	85384.7
H8	5	-124.988	82119.4
H9	5	-58.4504	98749.3
H10	5	-156.417	106987
H11	5	28.6711	113388
H12	5
A1	6	-144.112	62989.5
A2	6	-178.715	61826.8
A3	6	-162.364	58579.8
A4	6	2569.12	57344.9
A5	6	-162.53	55844.4
A6	6
A7	6	-109.075	58783.8
A8	6	-135.456	60753.7
A9	6	-14.1829	64038
A10	6	-119.472	68510
A11	6	-128.846	75472.1
A12	6
B1	6	-217.784	69427.5
B2	6	-218.972	68602.2
B3	6	-194.018	63454.1
B4	6	-175.508	60182.3
B5	6	-167.035	61812.9
B6	6
B7	6	-87.5071	65447.5
B8	6	-127.408	65313.4
B9	6	47.0322	73404.3
B10	6	-167.958	76314.7
B11	6	-188.469	86080.2
B12	6
C1	6	-228.265	73511.3
C2	6	-229.949	77708.5
C3	6	-93.2995	69344
C4	6	-89.3485	72686.2
C5	6	-146.075	71894.2
C6	6
C7	6	1019.04	74683.7
C8	6	-134.722	79506.8
C9	6	-21.6688	82359.5
C10	6	44414.6	150641
C11	6	-121.749	91432.7
C12	6
D1	6	-230.248	70410.3
D2	6	-2.73141	70248.9
D3	6	-197.794	67701.8
D4	6	-125.313	71850.7
D5	6	-116.876	78020.4
D6	6
D7	6	-211.605	79538.8
D8	6	-146.792	81038.8
D9	6	16822.9	83706.9
D10	6	-139.843	86695
D11	6	2979.89	97822.9
D12	6
E1	6	-182.587	79865.7
E2	6	-206.164	72966.8
E3	6	-148.445	69124.6
E4	6	-202.41	67951.1
E5	6	-117.539	73235.4
E6	6
E7	6	-144.688	83217.4
E8	6	-108.915	84338.4
E9	6	-55.08	88210.9
E10	6	-112.355	89520.2
E11	6	540.953	108334
E12	6
F1	6	-264.976	81029.1
F2	6	-241.473	77125.7
F3	6	-168.451	73817.2
F4	6	-113.639	71275.6
F5	6	-124.521	69266.8
F6	6
F7	6	-222.094	78662.2
F8	6	-184.939	81396.8
F9	6	-111.941	92582.1
F10	6	-116.995	97141.4
F11	6	-106.16	99914.7
F12	6
G1	6	-237.526	86848.7
G2	6	-180.799	79753.2
G3	6	-199.474	76733.1
G4	6	-118.128	71879.2
G5	6	-2.93592	63818.7
G6	6
G7	6	-142.035	79267.7
G8	6	-187.126	81758.2
G9	6	-52.6311	92333
G10	6	-153.745	96411.4
G11	6	-190.15	112602
G12	6
H1	6	-28.3483	86603.5
H2	6	107.934	81816.8
H3	6	-95.236	80523.2
H4	6	-166.394	75080.4
H5	6	-177.731	76087.4
H6	6
H7	6	-142.834	84500.2
H8	6	-114.827	81961.3
H9	6	-64.6634	98168.1
H10	6	-135.514	106591
H11	6	65.8914	113134
H12	6
A1	7	-144.334	63160.3
A2	7	-179.623	62015.7
A3	7	-162.356	58608.6
A4	7	3374.54	57374.9
A5	7	-162.154	55765.9
A6	7
A7	7	-143.469	58894.7
A8	7	-117.311	60691.7
A9	7	-27.1242	63625.4
A10	7	-131.405	68369
A11	7	-114.957	75266.1
A12	7
B1	7	-217.513	69191.3
B2	7	-219.837	68974.9
B3	7	-192.506	62930.2
B4	7	-176.173	60457.3
B5	7	-168.547	61493.6
B6	7
B7	7	-102.451	65447.8
B8	7	-126.67	65456.2
B9	7	48.9241	73255.5
B10	7	-157.3	76243.2
B11	7	-144.195	85398.1
B12	7
C1	7	-212.66	73094.4
C2	7	-237.88	77678.8
C3	7	-83.4387	69567.1
C4	7	-77.1999	72837.8
C5	7	-146.459	71849.8
C6	7
C7	7	452.403	74658.2
C8	7	-122.233	79486.6
C9	7	-30.7385	82732.9
C10	7	43675.8	151559
C11	7	-119.264	91718.4
C12	7
D1	7	-228.576	69879.9
D2	7	-42.2203	70103.1
D3	7	-182.367	67759
D4	7	-132.295	71808.3
D5	7	-112.143	77750.2
D6	7
D7	7	-212.685	79941
D8	7	-157.816	80910.7
D9	7	16705.2	83674.9
D10	7	-138.312	86651
D11	7	3072.74	97686.7
D12	7
E1	7	-149.365	79232.3
E2	7	-207.484	73191.7
E3	7	-147.92	68981.2
E4	7	-198.184	67939.2
E5	7	-110.837	73544.6
E6	7
E7	7	-148.625	82848.7
E8	7	-94.9154	84419.1
E9	7	-63.3916	88089.8
E10	7	-84.8235	89499.5
E11	7	332.692	107934
E12	7
F1	7	-251.533	80657.7
F2	7	-235.751	77210.5
F3	7	-191.753	73977.5
F4	7	-100.688	71205.5
F5	7	-139.981	69315.3
F6	7
F7	7	-207.587	78878.3
F8	7	-194.975	81369.9
F9	7	-71.6428	92329.2
F10	7	-146.906	96614
F11	7	-90.2904	100248
F12	7
G1	7	-249.268	86308.3
G2	7	-214.319	79971.3
G3	7	-172.022	76604.8
G4	7	-118.007	71283.6
G5	7	-2.83016	64028.3
G6	7
G7	7	-133.568	78937.3
G8	7	-195.024	81954.4
G9	7	192.526	92481.9
G10	7	-123.647	96112
G11	7	-202.154	111858
G12	7
H1	7	-109.796	86533.9
H2	7	69.5597	81711.2
H3	7	-130.709	80001.4
H4	7	-142.439	74843.9
H5	7	-181.25	76084.2
H6	7
H7	7	-126.883	84780.2
H8	7	-114.692	81487.9
H9	7	-83.2471	97859.3
H10	7	-142.604	105518
H11	7	51.2555	112138
H12	7
A1	8	-144.103	62940.7
A2	8	-179.579	62085.4
A3	8	-161.303	58242.3
A4	8	3067.41	56947.3
A5	8	-162.525	55838.6
A6	8
A7	8	-100.67	58697.2
A8	8	-120.024	60795.7
A9	8	-17.0082	63823.3
A10	8	-128.218	68729.3
A11	8	-70.9698	74702.6
A12	8
B1	8	-216.235	68900.9
B2	8	-216.344	68471.2
B3	8	-193.375	63185.3
B4	8	-165.712	60499.4
B5	8	-172.744	61496.5
B6	8
B7	8	-100.291	65329.8
B8	8	-135.606	65519.9
B9	8	70.4283	73226.7
B10	8	-166.202	76494.3
B11	8	-130.502	85539.8
B12	8
C1	8	-224.881	72492.3
C2	8	-258.532	77445.3
C3	8	-85.9263	69237.8
C4	8	-84.4249	72457.7
C5	8	-113.031	71645.4
C6	8
C7	8	527.178	74443.8
C8	8	-95.2125	79354.9
C9	8	-44.8842	82433.5
C10	8	43599.6	150211
C11	8	-108.748	90946.4
C12	8
D1	8	-228.373	69813.9
D2	8	-82.3914	70304.5
D3	8	-201.91	67164
D4	8	-138.687	71603.5
D5	8	-134.64	77933.3
D6	8
D7	8	-210.381	79076.7
D8	8	-129.087	80913.5
D9	8	17224.7	83414.7
D10	8	-130.325	86909.4
D11	8	2745.74	97526.8
D12	8
E1	8	-156.662	79270.5
E2	8	-196.481	73572.3
E3	8	-113.544	68757.2
E4	8	-203.532	67897
E5	8	-116.887	73197.1
E6	8
E7	8	-174.732	82782.8
E8	8	-115.276	84452.5
E9	8	-81.6061	87951.2
E10	8	-96.3412	89525
E11	8	1181.15	107736
E12	8
F1	8	-269.03	80440.6
F2	8	-222.559	76992.9
F3	8	-184.886	73898.4
F4	8	-82.146	71355.8
F5	8	-137.393	69169.7
F6	8
F7	8	-219.686	78952.8
F8	8	-223.731	81170.3
F9	8	-90.8391	92431.8
F10	8	-111.942	96723.3
F11	8	-67.358	99589.1
F12	8
G1	8	-234.079	86097.2
G2	8	-214.743	79766.3
G3	8	-158.467	76273.9
G4	8	-103.579	71231.7
G5	8	-2.88557	63738
G6	8
G7	8	-125.99	78884.9
G8	8	-185.941	81777.7
G9	8	-64.4685	92080.2
G10	8	-153.837	95694.9
G11	8	-175.763	111503
G12	8
H1	8	-117.537	86251.8
H2	8	17.0781	81505.2
H3	8	-97.4642	79933.8
H4	8	-147.538	74694.9
H5	8	-204.411	75494.5
H6	8
H7	8	-105.509	84788.6
H8	8	-110.479	81248.5
H9	8	-70.2756	97699.2
H10	8	-123.007	105210
H11	8	48.542	111705
H12	8
A1	9	-143.702	62881.2
A2	9	-179.106	61829.5
A3	9	-162.383	58535.8
A4	9	2859.74	57268.4
A5	9	-162	55714.7
A6	9
A7	9	-113.387	58759.6
A8	9	-114.604	60498
A9	9	-25.999	63508.7
A10	9	-137.008	68680.1
A11	9	-130.961	74760.8
A12	9
B1	9	-215.491	68580.4
B2	9	-217.157	68126.2
B3	9	-192.233	62864.3
B4	9	-161.539	60121.8
B5	9	-180.685	61526.1
B6	9
B7	9	-102.255	65313.6
B8	9	-118.913	65021.4
B9	9	62.3475	73102
B10	9	-153.729	75474.8
B11	9	-179.596	85422.9
B12	9
C1	9	-221.335	73304.1
C2	9	-246.017	77333.5
C3	9	-61.8754	68997.5
C4	9	-65.545	72496.4
C5	9	-125.515	71665.6
C6	9
C7	9	419.631	74697.4
C8	9	-127.56	79110.1
C9	9	-24.2326	82607
C10	9	43522.1	149842
C11	9	-114.66	90903.8
C12	9
D1	9	-227.29	69551.6
D2	9	-69.817	69886.7
D3	9	-182.484	67701.7
D4	9	-136.296	71743.3
D5	9	-124.231	77668.7
D6	9
D7	9	-210.694	79196.2
D8	9	-134.544	80656.2
D9	9	16766.5	83513.5
D10	9	-121.682	86719.1
D11	9	2479.2	97082.4
D12	9
E1	9	-165.718	78870.9
E2	9	-202.779	73178.9
E3	9	-132.091	68613.9
E4	9	-214.192	68255.8
E5	9	-119.822	73277.6
E6	9
E7	9	-139.478	82833.8
E8	9	-121.656	84765.6
E9	9	-61.8055	88154.2
E10	9	-88.7016	89306.4
E11	9	1268	107883
E12	9
F1	9	-281.177	80146.7
F2	9	-192.742	77244.2
F3	9	-189.144	74145.2
F4	9	-82.6416	71434.1
F5	9	-113.859	68888.1
F6	9
F7	9	-221.277	78582.7
F8	9	-196.877	81677.2
F9	9	-91.1033	91976.3
F10	9	-139.66	96372.8
F11	9	-94.2343	99620
F12	9
G1	9	-267.792	86548
G2	9	-202.194	79064.4
G3	9	-201.366	75859.3
G4	9	-91.0752	71369.1
G5	9	-2.97901	63773
G6	9
G7	9	-119.673	78875.1
G8	9	-213.112	81814.5
G9	9	-70.6261	91785.8
G10	9	-116.07	95353.6
G11	9	-155.65	111375
G12	9
H1	9	-66.6275	85880.6
H2	9	20.9939	80923.1
H3	9	-134.486	79332.5
H4	9	-149.727	74518
H5	9	-176.773	75421.1
H6	9
H7	9	-137.85	84624.4
H8	9	-107.374	81256.6
H9	9	-77.3275	97423.7
H10	9	-99.046	104862
H11	9	51.3264	110969
H12	9
A1	10	-144.397	63265.5
A2	10	-178.815	61723.1
A3	10	-161.847	58363.4
A4	10	2835.04	56995
A5	10	-162.057	55688
A6	10
A7	10	-99.7178	58734.8
A8	10	-117.859	60623.8
A9	10	-15.8526	63238.1
A10	10	-130.763	68473.9
A11	10	-94.1246	74481.1
A12	10
B1	10	-214.368	68381.1
B2	10	-217.902	68312.7
B3	10	-191.857	62718.1
B4	10	-176.956	60719.9
B5	10	-172.764	60757.4
B6	10
B7	10	-85.1597	64998.5
B8	10	-142.479	65411.2
B9	10	70.6859	72999.9
B10	10	-132.763	75557.3
B11	10	-153.318	84911.8
B12	10
C1	10	-175.453	72847.3
C2	10	-234.082	77272.5
C3	10	-53.144	68812.9
C4	10	-92.6922	72282.4
C5	10	-100.938	71581.6
C6	10
C7	10	537.589	74324.5
C8	10	-104.72	79442.7
C9	10	-4.86426	82113.7
C10	10	43628.4	149905
C11	10	-81.0184	90981.9
C12	10
D1	10	-200.953	69388
D2	10	-93.6729	69721
D3	10	-185.918	67327
D4	10	-141.103	71453.7
D5	10	-128.784	77508
D6	10
D7	10	-209.29	78661.4
D8	10	-154.888	80892.6
D9	10	16578.2	83407.2
D10	10	-135.083	86579.3
D11	10	2485.64	97386.1
D12	10
E1	10	-169.898	78544
E2	10	-182.663	72937.8
E3	10	-127.347	68704.9
E4	10	-214.127	68116
E5	10	-102.569	73251.6
E6	10
E7	10	-145.107	83015.3
E8	10	-107.689	84228.6
E9	10	-66.6602	87926.2
E10	10	-101.08	89336.3
E11	10	576.202	107255
E12	10
F1	10	-243.02	80418.1
F2	10	-168.002	76980.8
F3	10	-197.002	73459.3
F4	10	-102.383	71230.9
F5	10	-136.594	69208.6
F6	10
F7	10	-204.617	78805.2
F8	10	-186.8	80604.7
F9	10	160.158	92235
F10	10	-116.274	96405.5
F11	10	-90.5413	99819
F12	10
G1	10	-239.442	86122.2
G2	10	-219.415	79159
G3	10	-195.261	76401.9
G4	10	-125.477	70719.6
G5	10	-2.86937	63314.5
G6	10
G7	10	-124.967	78972.3
G8	10	-181.197	81183.9
G9	10	-68.6872	91727.2
G10	10	-98.7	95300
G11	10	-214.065	110913
G12	10
H1	10	-99.5633	85352.7
H2	10	2.49118	80655
H3	10	-117.724	78945.8
H4	10	-136.697	74385.4
H5	10	-194.353	74773.1
H6	10
H7	10	-113.208	84012.9
H8	10	-108.157	81408.3
H9	10	-52.6348	97003.6
H10	10	-133.259	105094
H11	10	67.8847	110686
H12	10
A1	11	-144.136	63033.3
A2	11	-179.682	61985.8
A3	11	-161.497	58298.4
A4	11	3085.33	56959.9
A5	11	-160.779	55255
A6	11
A7	11	-108.412	58358
A8	11	-98.876	60728.6
A9	11	-13.5445	63839.8
A10	11	-127.181	68536.7
A11	11	-61.4966	74357.3
A12	11
B1	11	-214.992	68329.8
B2	11	-218.259	68443.3
B3	11	-192.205	62747.7
B4	11	-173.863	60450.8
B5	11	-179.242	61051.3
B6	11
B7	11	-112.143	65071.7
B8	11	-152.028	65107.5
B9	11	58.9897	72913.6
B10	11	-150.163	75607.6
B11	11	-146.274	84811
B12	11
C1	11	-223.019	73020.8
C2	11	-229.058	77083.4
C3	11	-100.226	68977.8
C4	11	-66.6276	72444.2
C5	11	-122.236	71322.8
C6	11
C7	11	259.203	74429.5
C8	11	-118.049	79472
C9	11	-9.75092	82651.4
C10	11	43449.9	150011
C11	11	-86.751	91009.7
C12	11
D1	11	-228.607	69843.7
D2	11	-85.9792	69965.3
D3	11	-210.159	67372.7
D4	11	-128.04	71517.2
D5	11	-141.851	77631.9
D6	11
D7	11	-210.631	79170.5
D8	11	-134.469	81182.5
D9	11	16759.5	83414
D10	11	-104.549	86572.7
D11	11	2670.71	97169.6
D12	11
E1	11	-126.213	78840.9
E2	11	-203.577	72796.9
E3	11	-109.335	68736.2
E4	11	-212.085	68054.7
E5	11	-118.284	73206.7
E6	11
E7	11	-165.864	83115.7
E8	11	-105.56	84193.8
E9	11	-81.1372	88230
E10	11	-103.194	89428.7
E11	11	705.375	107325
E12	11
F1	11	-239.202	79957.2
F2	11	-211.258	76850.6
F3	11	-160.234	73763.2
F4	11	-98.9844	71275.5
F5	11	-129.099	68716.6
F6	11
F7	11	-217.291	78679.8
F8	11	-187.447	81544.3
F9	11	-85.4731	92309.7
F10	11	-114.55	96801.2
F11	11	-99.3486	99751.6
F12	11
G1	11	-180.357	85276.6
G2	11	-184.706	78959.1
G3	11	-171.835	76723.4
G4	11	-100.111	70892.7
G5	11	-2.96093	63865.2
G6	11
G7	11	-132.289	78775.3
G8	11	-198.064	81273.7
G9	11	-23.6331	91943.5
G10	11	-138.666	95267.5
G11	11	-223.315	111082
G12	11
H1	11	-84.9427	85556.1
H2	11	-34.6075	80529.5
H3	11	-121.626	78907
H4	11	-150.074	73889.1
H5	11	-196.061	75217.4
H6	11
H7	11	-124.786	84146.3
H8	11	-109.7	81238.8
H9	11	-68.0047	97351.5
H10	11	-133.161	104849
H11	11	83.1918	109907
H12	11
A1	12	-142.441	62451.2
A2	12	-177.613	61366.1
A3	12	-161.408	58256.9
A4	12	2581.96	56655.1
A5	12	-161.052	55322.4
A6	12
A7	12	-88.351	58599.6
A8	12	-134.021	60877.6
A9	12	-6.88782	63293
A10	12	-142.032	68177
A11	12	-71.3371	74225.1
A12	12
B1	12	-213.981	68062.8
B2	12	-218.193	68471.3
B3	12	-192.2	62865.5
B4	12	-152.385	59899.6
B5	12	-179.004	61067.4
B6	12
B7	12	-108.661	65240.5
B8	12	-164.068	65229.1
B9	12	33.2281	72972.1
B10	12	-163.894	75597.2
B11	12	-136.348	84828.5
B12	12
C1	12	-199.034	72937.4
C2	12	-264.571	77346.5
C3	12	-91.1026	69093.5
C4	12	-96.1276	72376.6
C5	12	-155.15	71849.4
C6	12
C7	12	399.029	74406.6
C8	12	-124.751	79323
C9	12	-17.8689	82241.6
C10	12	43758.7	150651
C11	12	-95.97	91167.8
C12	12
D1	12	-217.276	69513.7
D2	12	-94.2323	69979.7
D3	12	-161.786	67538.2
D4	12	-115.907	71698.7
D5	12	-111.832	77174.9
D6	12
D7	12	-209.946	78914.2
D8	12	-127.075	80352
D9	12	16802.2	83593
D10	12	-101.732	86493.9
D11	12	2866.23	96741.6
D12	12
E1	12	-126.756	78674.8
E2	12	-225.746	72634.9
E3	12	-134.985	68907.7
E4	12	-216.918	67894.2
E5	12	-106.12	73388.8
E6	12
E7	12	-125.983	82705.6
E8	12	-89.0632	84277
E9	12	-74.8106	87786.6
E10	12	-82.8237	89301.2
E11	12	847.458	107420
E12	12
F1	12	-239.834	79785.7
F2	12	-217.513	76796.4
F3	12	-208.306	73619.3
F4	12	-97.6916	71178
F5	12	-138.872	68850.7
F6	12
F7	12	-198.351	78549.2
F8	12	-211.074	81045.9
F9	12	-76.4812	92154.7
F10	12	-141.413	96343.8
F11	12	-116.46	99289.2
F12	12
G1	12	-265.584	85938.7
G2	12	-190.5	78853.3
G3	12	-170.285	76367.4
G4	12	-140.176	71082.5
G5	12	-2.928	63917.6
G6	12
G7	12	-126.407	78867.2
G8	12	-218.117	81715.6
G9	12	-72.3226	91781.9
G10	12	-105.818	94960.4
G11	12	-140.315	111324
G12	12
H1	12	-126.663	85400.8
H2	12	-46.4849	80640.3
H3	12	-107.66	78218.2
H4	12	-155.078	74024.4
H5	12	-178.31	75250.2
H6	12
H7	12	-148.829	83844.7
H8	12	-81.9272	81068.1
H9	12	-79.1502	97342.1
H10	12	-119.193	104395
H11	12	75.1454	110089
H12	12
A1	13	-142.445	62265.2
A2	13	-179.288	61956
A3	13	-161.065	58204.8
A4	13	2799.71	56646.8
A5	13	-162.151	55689.5
A6	13
A7	13	-87.3931	58659.5
A8	13	-104.153	60581.9
A9	13	6.88466	63737.2
A10	13	-125.801	68602.8
A11	13	-93.1835	74792.4
A12	13
B1	13	-214.979	68599.5
B2	13	-217.366	68123.7
B3	13	-191.394	62631.6
B4	13	-151.027	60458.3
B5	13	-167.16	60906.5
B6	13
B7	13	-95.1778	64794.8
B8	13	-117.851	65285.6
B9	13	48.2343	72660.3
B10	13	-154.446	75635.7
B11	13	-172.515	84910.4
B12	13
C1	13	-197.746	72652.1
C2	13	-247.805	77318.1
C3	13	-79.5232	69322.3
C4	13	-61.8566	72308.7
C5	13	-111.931	71399.9
C6	13
C7	13	174.057	74560.8
C8	13	-133.153	79520.9
C9	13	-29.2929	82461.1
C10	13	43439	150630
C11	13	-80.2375	90951
C12	13
D1	13	-228.731	69909
D2	13	-105.352	69813.8
D3	13	-177.265	67355.4
D4	13	-144.826	71400
D5	13	-127.19	77333.1
D6	13
D7	13	-210.478	79114.5
D8	13	-125.121	80663.4
D9	13	17624.3	83446.1
D10	13	-123.231	86772.3
D11	13	2536.35	97013.2
D12	13
E1	13	-144.713	78752.3
E2	13	-205.088	72713.6
E3	13	-149.876	68691.6
E4	13	-204.121	68075.9
E5	13	-122.189	73427.5
E6	13
E7	13	-162.378	83302.7
E8	13	-87.0778	84221.5
E9	13	-43.9547	87632.6
E10	13	-104.252	89111
E11	13	438.225	107581
E12	13
F1	13	-240.074	79840.9
F2	13	-180.472	77082.3
F3	13	-210.908	73647.7
F4	13	-118.155	70825.7
F5	13	-111.102	68810.5
F6	13
F7	13	-216.516	78546.3
F8	13	-179.922	81128.9
F9	13	-94.6183	92193
F10	13	-106.948	96572.2
F11	13	-82.6016	99751.7
F12	13
G1	13	-234.297	85876.7
G2	13	-246.181	78878
G3	13	-156.339	75662.5
G4	13	-111.436	71173.1
G5	13	-2.83363	63498.4
G6	13
G7	13	-139.2	78796.9
G8	13	-191.817	81459.5
G9	13	-69.2202	91818.3
G10	13	-126.094	95207.9
G11	13	-187.478	111458
G12	13
H1	13	-105.12	85380.5
H2	13	-3.54005	79986.4
H3	13	-93.2648	79204.8
H4	13	-152.321	73911.3
H5	13	-149.6	75204.2
H6	13
H7	13	-141.63	84305
H8	13	-134.202	81150.8
H9	13	-69.08	97422.5
H10	13	-124.09	104772
H11	13	90.2567	110193
H12	13
A1	14	-143.314	62601.8
A2	14	-179.142	61913.2
A3	14	-161.261	58140.3
A4	14	3307.34	56906.8
A5	14	-160.372	55295.1
A6	14
A7	14	-114.537	57933
A8	14	-104.56	60176.2
A9	14	-40.2239	63190.1
A10	14	-111.061	68484.5
A11	14	-118.116	74323.8
A12	14
B1	14	-214.51	68398.6
B2	14	-217.122	68147
B3	14	-192.096	62774.6
B4	14	-170.058	60580.5
B5	14	-179.199	61126.7
B6	14
B7	14	-94.8905	65134.4
B8	14	-152.382	65175.2
B9	14	55.1909	72915.5
B10	14	-132.978	75738.4
B11	14	-130.869	85208.5
B12	14
C1	14	-225.774	72667.2
C2	14	-263.952	77095
C3	14	-86.2134	68897.5
C4	14	-98.0393	72280.6
C5	14	-128.858	71330.6
C6	14
C7	14	575.753	74442.8
C8	14	-128.657	79232.8
C9	14	-40.6032	82601.9
C10	14	44165.4	150079
C11	14	-111.327	90794.3
C12	14
D1	14	-228.017	69680.9
D2	14	-100.047	69658.9
D3	14	-174.475	67472.7
D4	14	-149.675	71865.2
D5	14	-133.827	77209.4
D6	14
D7	14	-210.854	79255.1
D8	14	-154.132	80781.3
D9	14	16952.3	83626
D10	14	-112.115	86432.8
D11	14	2813.69	96587
D12	14
E1	14	-167.229	78618.1
E2	14	-213.632	72421.9
E3	14	-140.285	68545
E4	14	-234.635	67896.9
E5	14	-95.6762	73073.3
E6	14
E7	14	-137.509	82890.7
E8	14	-123.12	84362.5
E9	14	-35.2245	87779.4
E10	14	-92.3745	89335.4
E11	14	455.032	107344
E12	14
F1	14	-234.955	80153.5
F2	14	-167.404	76668.4
F3	14	-176.17	73700.2
F4	14	-100.224	70974.8
F5	14	-122.662	69220.2
F6	14
F7	14	-219.301	78599.7
F8	14	-185.447	81255.2
F9	14	-88.2396	92458.6
F10	14	-126.056	96529.4
F11	14	-121.162	99113.2
F12	14
G1	14	-221.293	85515.5
G2	14	-190.533	79348.7
G3	14	-164.449	76353
G4	14	-113.507	70928.6
G5	14	-2.96738	63524
G6	14
G7	14	-103.542	78793.1
G8	14	-176.963	81268.2
G9	14	-41.8316	91538.1
G10	14	-99.1687	95031.8
G11	14	-174.398	110046
G12	14
H1	14	-111.215	84799.4
H2	14	-46.3308	80894.5
H3	14	-94.7186	78360.3
H4	14	-155.576	73979.3
H5	14	-170.816	75013.1
H6	14
H7	14	-143.213	83698.2
H8	14	-105.186	80767.2
H9	14	-74.7095	96954.8
H10	14	-112.345	104581
H11	14	80.2075	109915
H12	14
A1	15	-142.873	62621.4
A2	15	-178.563	61615.9
A3	15	-160.366	57892.8
A4	15	3046.52	56845
A5	15	-160.805	55240.9
A6	15
A7	15	-124.884	58581.3
A8	15	-123.795	60649.4
A9	15	10.5751	63541.5
A10	15	-88.3055	68560.6
A11	15	-92.0043	74251.6
A12	15
B1	15	-214.917	68425.6
B2	15	-217.017	67913.2
B3	15	-190.595	62348.9
B4	15	-175.557	60215
B5	15	-165.028	61100.9
B6	15
B7	15	-84.4515	65267.6
B8	15	-96.6483	65182
B9	15	50.665	73010.1
B10	15	-133.471	75916
B11	15	-127.711	84774.1
B12	15
C1	15	-227.281	73165
C2	15	-244.269	77160.4
C3	15	-91.2117	68801.2
C4	15	-63.9192	72296.1
C5	15	-125.312	71256.3
C6	15
C7	15	1015.56	74210.2
C8	15	-102.752	79234.3
C9	15	4.55171	82442.1
C10	15	43516	149753
C11	15	-111.182	91077.3
C12	15
D1	15	-228.555	69833.7
D2	15	-96.1491	70045.5
D3	15	-178.46	67431.1
D4	15	-151.983	71684.5
D5	15	-119.778	77479.1
D6	15
D7	15	-210.283	79045.8
D8	15	-134.634	80398.6
D9	15	16812.6	83272
D10	15	-131.451	86505.7
D11	15	2785.15	96769.4
D12	15
E1	15	-135.195	78783
E2	15	-183.549	72680.7
E3	15	-154.208	68982.7
E4	15	-215.38	67967.5
E5	15	-109.619	73104.1
E6	15
E7	15	-130.298	83082.3
E8	15	-100.465	84290.8
E9	15	-58.9297	87994.7
E10	15	-116.681	89270.3
E11	15	1099.79	107386
E12	15
F1	15	-249.64	79947.6
F2	15	-235.675	77047.3
F3	15	-166.728	73588.5
F4	15	-105.576	70947.5
F5	15	-131.639	68871.3
F6	15
F7	15	-215.056	78693.3
F8	15	-189.575	81207.1
F9	15	-104.204	92113.6
F10	15	-99.4025	96592.1
F11	15	-130.05	99750.8
F12	15
G1	15	-223.539	85492.1
G2	15	-199.536	79237.2
G3	15	-180.662	75858.6
G4	15	-137.178	71100.1
G5	15	-2.86159	63704
G6	15
G7	15	-84.6781	79160.1
G8	15	-207.293	81430.7
G9	15	192.976	91778.6
G10	15	-125.763	95149.2
G11	15	-159.583	110967
G12	15
H1	15	-95.415	85249.7
H2	15	-46.9767	80743.7
H3	15	-105.158	78356.8
H4	15	-132.192	73784.5
H5	15	-173.317	74759.6
H6	15
H7	15	-128.787	84479.4
H8	15	-116.827	81017
H9	15	-57.2656	96723.6
H10	15	-165.739	104381
H11	15	82.2927	109829
H12	15
A1	16	-142.251	62256
A2	16	-179.42	61950.5
A3	16	-161.092	58206.6
A4	16	2913.41	56941.2
A5	16	-155.957	55794.9
A6	16
A7	16	-103.062	58482
A8	16	-112.859	60377.5
A9	16	-19.0568	63398.8
A10	16	-145.799	68672.8
A11	16	-104.162	74699.3
A12	16
B1	16	-214.671	68510
B2	16	-216.64	67950.1
B3	16	-192.084	62761.6
B4	16	-175.162	60096.8
B5	16	-154.231	60739
B6	16
B7	16	-85.4414	65107.8
B8	16	-122.758	65298.5
B9	16	49.7526	72628.2
B10	16	-150.896	75407.4
B11	16	-121.503	84994.7
B12	16
C1	16	-218.428	72966.1
C2	16	-236.374	77659.7
C3	16	-45.4331	68796.9
C4	16	-69.5018	72264
C5	16	-127.793	71496.7
C6	16
C7	16	376.85	74144.6
C8	16	-118.554	79323.1
C9	16	-17.0456	82313.7
C10	16	43396.7	150199
C11	16	-105.486	90631.1
C12	16
D1	16	-219.017	70033.3
D2	16	-95.6142	69871
D3	16	-182.043	67605.4
D4	16	-162.907	71785.5
D5	16	-140.675	77525.3
D6	16
D7	16	-210.24	79026.2
D8	16	-167.259	80862.5
D9	16	17152.4	83574.8
D10	16	-138.059	86242.9
D11	16	1895.78	97071
D12	16
E1	16	-162.88	78191.6
E2	16	-183.117	72316.7
E3	16	-150.546	68727.7
E4	16	-226.688	67755
E5	16	-103.505	73051
E6	16
E7	16	-131.54	82921.3
E8	16	-99.0642	84168.3
E9	16	320.414	88217.1
E10	16	-63.6587	89409.1
E11	16	300.641	107337
E12	16
F1	16	-248.903	79892.4
F2	16	-228.176	76805.8
F3	16	-197.241	73827
F4	16	-81.0079	70916.5
F5	16	-118.91	68734.7
F6	16
F7	16	-197.451	78711.9
F8	16	-179.59	81219.2
F9	16	59.2485	91820.2
F10	16	-122.333	96374.3
F11	16	-106.305	98925.1
F12	16
G1	16	-252.07	85180.7
G2	16	-213.474	79335
G3	16	-177.757	76083.2
G4	16	-130.22	71140
G5	16	-2.96016	63484.5
G6	16
G7	16	-102.048	78869.9
G8	16	-202.444	81140.1
G9	16	-53.4758	91634
G10	16	-112.365	94564.4
G11	16	-166.109	110162
G12	16
H1	16	-36.344	84326
H2	16	-13.3051	80578.5
H3	16	-106.977	77798.5
H4	16	-142.152	74425.3
H5	16	-202.68	75093.9
H6	16
H7	16	-132.391	84129.8
H8	16	-110.254	81051.2
H9	16	-51.1712	97084.4
H10	16	-124.963	104162
H11	16	68.1677	109620
H12	16
A1	17	-143.061	62590.3
A2	17	-178.429	61692.6
A3	17	-161.089	58199.9
A4	17	3589.89	56947.3
A5	17	-161.549	55526.7
A6	17
A7	17	-110.636	58359.6
A8	17	-88.5812	60406.9
A9	17	15.2043	63665
A10	17	-125.114	68616
A11	17	-59.2192	74324.6
A12	17
B1	17	-213.625	68106.3
B2	17	-218.067	68318
B3	17	-191.984	62726.8
B4	17	-174.911	59989.9
B5	17	-178.104	61165.4
B6	17
B7	17	-92.0188	64878.5
B8	17	-130.799	65439
B9	17	80.3512	72794.6
B10	17	-137.194	75799.1
B11	17	-124.331	84991.1
B12	17
C1	17	-225.313	72470.4
C2	17	-195.214	76740.3
C3	17	-76.4932	68796.3
C4	17	-90.5802	72368
C5	17	-128.26	71646.8
C6	17
C7	17	589.65	74600.2
C8	17	-115.267	79161.5
C9	17	-19.0334	82130.5
C10	17	43510	150258
C11	17	-121.155	90953
C12	17
D1	17	-220.825	69735.6
D2	17	-63.9841	69840.3
D3	17	-154.282	67184
D4	17	-162.573	71396.4
D5	17	-117.397	77610.8
D6	17
D7	17	-209.646	78801.9
D8	17	-149.823	80522.7
D9	17	16665.6	83418.7
D10	17	-100.998	86438.3
D11	17	3178.44	96722.8
D12	17
E1	17	-148.767	78490
E2	17	-235.202	72620.2
E3	17	-150.865	68751
E4	17	-209.588	67833.2
E5	17	-112.601	73397.4
E6	17
E7	17	-147.327	82786.6
E8	17	-92.4688	84656.9
E9	17	388.651	88368.3
E10	17	-81.8126	89664.8
E11	17	809.567	107358
E12	17
F1	17	-224.712	79965
F2	17	-170.542	76810.6
F3	17	-137.278	73767.5
F4	17	-77.4891	71374.6
F5	17	-106.582	69048.7
F6	17
F7	17	-230.304	78686.3
F8	17	-182.017	81335.8
F9	17	-124.67	91902.9
F10	17	-98.413	96277.6
F11	17	-82.1337	99722.4
F12	17
G1	17	-195.808	86250.3
G2	17	-198.361	79309.5
G3	17	-203.783	76787.6
G4	17	-108.905	71230.6
G5	17	-2.95195	63423.9
G6	17
G7	17	-104.567	78790.8
G8	17	-211.172	80936.4
G9	17	-59.0762	92157.2
G10	17	-118.191	95011.4
G11	17	-167.574	111611
G12	17
H1	17	-64.8645	84980.4
H2	17	-43.4347	80218.5
H3	17	-94.1548	78074.5
H4	17	-136.842	73776.6
H5	17	-143.097	74978.6
H6	17
H7	17	-141.101	84171.8
H8	17	-95.1075	81022.9
H9	17	-30.036	97323.2
H10	17	-101.419	104437
H11	17	65.5653	109850
H12	17
A1	18	-143.739	62913.3
A2	18	-178.631	61812.5
A3	18	-160.704	58041.8
A4	18	3155.37	56879.2
A5	18	-161.39	55402
A6	18
A7	18	-105.976	58635.5
A8	18	-129.507	60663.2
A9	18	9.63483	63575.5
A10	18	-144.606	68337.8
A11	18	-98.4212	74669.6
A12	18
B1	18	-190.71	67757.6
B2	18	-217.923	68374.4
B3	18	-191.869	62732.9
B4	18	-175.767	60291.7
B5	18	-164.684	61227.4
B6	18
B7	18	-95.0635	65049
B8	18	-117.188	64924.5
B9	18	32.1752	72817.6
B10	18	-155.675	75714.7
B11	18	-161.284	84908.7
B12	18
C1	18	-205.984	72838.5
C2	18	-238.452	76950.9
C3	18	-70.4139	68935.3
C4	18	-66.5387	72330.8
C5	18	-124.015	71810.6
C6	18
C7	18	445.722	74177.1
C8	18	-104.454	79370.2
C9	18	-20.7401	82159.8
C10	18	43108.7	149692
C11	18	-110.724	91049.2
C12	18
D1	18	-227.026	69291.7
D2	18	-88.0057	69899.9
D3	18	-168.241	67951.3
D4	18	-119.499	71601.3
D5	18	-111.559	77569.5
D6	18
D7	18	-210.046	78947.6
D8	18	-136.317	80697.2
D9	18	17566.6	83475
D10	18	-114.284	86434.9
D11	18	3115.81	96922.5
D12	18
E1	18	-154.98	78517
E2	18	-180.297	72526.2
E3	18	-146.121	68917.9
E4	18	-191.586	67515.9
E5	18	-106.957	73149.7
E6	18
E7	18	-160.227	82550.6
E8	18	-85.0895	84115.4
E9	18	-79.1897	87761.6
E10	18	-91.1179	89219.3
E11	18	347.573	107432
E12	18
F1	18	-247.181	80005.2
F2	18	-236.556	76435.3
F3	18	-199.871	73944.5
F4	18	-113.311	71553.4
F5	18	-105.777	68921.5
F6	18
F7	18	-224.698	78662.9
F8	18	-187.487	81129.2
F9	18	-73.3062	91625.9
F10	18	-111.019	96204.3
F11	18	-96.0914	99539.6
F12	18
G1	18	-208.743	85287.7
G2	18	-221.08	78605.8
G3	18	-189.825	76442.9
G4	18	-117.48	70646
G5	18	-2.86049	63795.6
G6	18
G7	18	-102.61	78634.1
G8	18	-185.585	80968.3
G9	18	-51.9254	91787.7
G10	18	-127.632	95240
G11	18	-162.697	111260
G12	18
H1	18	-68.4622	84680.3
H2	18	-3.60533	80038.8
H3	18	-82.03	77939.1
H4	18	-132.165	74149.9
H5	18	-166.421	75172.7
H6	18
H7	18	-161.865	83935.5
H8	18	-114.789	81041.2
H9	18	-37.0973	96913.7
H10	18	-106.103	104091
H11	18	69.996	109696
H12	18
A1	19	-143.707	62876.8
A2	19	-178.628	61572.3
A3	19	-161.343	58339.5
A4	19	3246.06	56695.2
A5	19	-161.082	55374.1
A6	19
A7	19	-92.6059	58582
A8	19	-85.6932	60287.8
A9	19	-1.10767	63712
A10	19	-117.832	68585.8
A11	19	-33.7491	74479.4
A12	19
B1	19	-213.731	67958.6
B2	19	-217.769	68249
B3	19	-191.946	62774.3
B4	19	-175.709	60329.4
B5	19	-179.318	61150.9
B6	19
B7	19	-96.2512	64963.1
B8	19	-130.846	65518.2
B9	19	63.6554	72883.2
B10	19	-145.781	75728.7
B11	19	-159.035	84990.7
B12	19
C1	19	-227.274	73144.8
C2	19	-248.24	77445.6
C3	19	-68.0374	69119.6
C4	19	-68.8769	72203.8
C5	19	-93.7152	71333.3
C6	19
C7	19	144.715	74234.7
C8	19	-149.14	79199.5
C9	19	-4.3987	82418.2
C10	19	43100.2	150106
C11	19	-78.2937	90965.2
C12	19
D1	19	-228.558	69840.3
D2	19	-74.0923	70280.8
D3	19	-176.247	66987.4
D4	19	-148.042	71498.1
D5	19	-131.611	77524.6
D6	19
D7	19	-209.973	78922.5
D8	19	-128.976	81257.5
D9	19	16513.6	83582.5
D10	19	-131.561	86566
D11	19	2878.22	97318.5
D12	19
E1	19	-171.195	78631.7
E2	19	-209.273	72697.5
E3	19	-129.949	68726.4
E4	19	-199.421	67851.8
E5	19	-112.9	73024.9
E6	19
E7	19	-120.547	83031
E8	19	-98.3197	84460.3
E9	19	83.5698	88045.7
E10	19	-73.4927	89148.8
E11	19	989.356	107686
E12	19
F1	19	-256.678	80010
F2	19	-202.147	76913.7
F3	19	-162.514	73761.1
F4	19	-101.278	71194.4
F5	19	-133.12	68883.5
F6	19
F7	19	-208.065	78404.2
F8	19	-168.959	81033.8
F9	19	-89.4121	91996.1
F10	19	-104.96	96670.9
F11	19	-97.8086	99512.2
F12	19
G1	19	-262.763	84916.4
G2	19	-244.636	79095.6
G3	19	-192.137	76012.8
G4	19	-72.586	70986.3
G5	19	-2.9605	63376.7
G6	19
G7	19	-113.219	78560.4
G8	19	-204.245	81257.8
G9	19	-50.2929	91901.1
G10	19	-120.243	95682.8
G11	19	-155.949	111429
G12	19
H1	19	-76.7911	85070
H2	19	-28.7991	79982.3
H3	19	-97.1842	78350.1
H4	19	-138.428	74413.4
H5	19	-187.155	75112.4
H6	19
H7	19	-107.217	83647.8
H8	19	-111.961	81118.9
H9	19	-73.8633	97291.6
H10	19	-130.268	104520
H11	19	52.1847	110060
H12	19
A1	20	-142.791	62517.1
A2	20	-178.477	61585
A3	20	-160.673	57974.4
A4	20	2784.41	56863.1
A5	20	-156.203	55418.3
A6	20
A7	20	-84.803	58422.9
A8	20	-111.709	60645.3
A9	20	29.9142	63358.6
A10	20	-129.692	68649
A11	20	-39.8277	74498.2
A12	20
B1	20	-213.379	68003
B2	20	-217.065	68085.4
B3	20	-189.756	62668.4
B4	20	-170.613	60154.7
B5	20	-177.051	61308.1
B6	20
B7	20	-87.9204	64747.3
B8	20	-116.061	65089.1
B9	20	51.5171	72580.7
B10	20	-145.328	75767.2
B11	20	-84.6303	84597
B12	20
C1	20	-211.081	72977.2
C2	20	-231.935	77221.7
C3	20	-65.5288	69134.8
C4	20	-68.4256	72347.7
C5	20	-134.917	71594.6
C6	20
C7	20	597.623	74434.9
C8	20	-114.248	79201.2
C9	20	3.58598	82216.9
C10	20	43644.3	149941
C11	20	-101.928	90999.5
C12	20
D1	20	-224.24	70024.2
D2	20	-44.6676	69879.4
D3	20	-154.947	67084.2
D4	20	-125.774	71786.2
D5	20	-128.017	77121.5
D6	20
D7	20	-210.692	79188.5
D8	20	-134.093	80855.5
D9	20	17461.4	83533.5
D10	20	-120.257	86434.8
D11	20	3119.51	96943.4
D12	20
E1	20	-131.387	78471.9
E2	20	-226.478	72750.2
E3	20	-104.024	68340.2
E4	20	-173.6	67693.3
E5	20	-129.61	73081.6
E6	20
E7	20	-142.839	82979.4
E8	20	-85.5665	84424.3
E9	20	-38.6702	88048.4
E10	20	-82.1361	89319.8
E11	20	869.72	107639
E12	20
F1	20	-204.432	79776
F2	20	-174.561	76228.8
F3	20	-187.868	73829.5
F4	20	-75.6032	71140.7
F5	20	-141.838	68674.1
F6	20
F7	20	-207.758	78422.2
F8	20	-190.911	81230.1
F9	20	-72.0565	91433.5
F10	20	-127.199	96171.9
F11	20	-83.6425	99366.1
F12	20
G1	20	-165.434	85238.9
G2	20	-262.009	79521
G3	20	-150.587	75898.1
G4	20	-130.448	71011.7
G5	20	-2.88643	63516.7
G6	20
G7	20	-105.587	78949.3
G8	20	-207.657	81383.5
G9	20	218.186	91463.4
G10	20	-111.432	95092.6
G11	20	-156.123	111059
G12	20
H1	20	-88.2465	84765.6
H2	20	-44.5279	80394.9
H3	20	-111.469	77934.4
H4	20	-102.305	74046.7
H5	20	-169.183	74718.5
H6	20
H7	20	-135.692	84097.8
H8	20	-114.398	80958.7
H9	20	-61.0496	97495.6
H10	20	-110.096	104015
H11	20	75.8093	109696
H12	20
A1	21	-141.471	61898.8
A2	21	-178.78	61746.9
A3	21	-162.109	58530.4
A4	21	2838.18	56851.8
A5	21	-161.867	55621.1
A6	21
A7	21	-101.935	58633
A8	21	-117.059	60678.6
A9	21	17.8206	63785.6
A10	21	-118.05	68241.3
A11	21	-26.7368	74455.5
A12	21
B1	21	-214.423	68213.7
B2	21	-215.68	67617.4
B3	21	-185.281	62824.5
B4	21	-175.9	60371.2
B5	21	-179.068	61045.2
B6	21
B7	21	-75.1276	65161.6
B8	21	-117.504	65130.9
B9	21	78.0903	72721.9
B10	21	-146.172	75531.3
B11	21	-117.466	84713.6
B12	21
C1	21	-188.954	72477.8
C2	21	-252.837	77405.4
C3	21	-50.5515	68823.5
C4	21	-71.2711	72530.4
C5	21	-115.73	71469.4
C6	21
C7	21	586.424	74356
C8	21	-115.329	79290.8
C9	21	-22.0395	82220.7
C10	21	43413.8	150472
C11	21	-98.387	91212
C12	21
D1	21	-221.111	69874.8
D2	21	-37.301	69692.9
D3	21	-110.345	67732.5
D4	21	-147.455	71784.8
D5	21	-132.285	77838.3
D6	21
D7	21	-210.063	78957.1
D8	21	-113.087	81040.1
D9	21	17616.6	83584.4
D10	21	-87.06	86502.1
D11	21	3349.2	96769.4
D12	21
E1	21	-123.002	78383.9
E2	21	-184.155	72903.8
E3	21	-142.483	69033.2
E4	21	-185.743	67966.7
E5	21	-100.734	73397.5
E6	21
E7	21	-142.095	83196.4
E8	21	-73.3884	84092.5
E9	21	322.126	88336.1
E10	21	-69.3498	89620
E11	21	1571.62	107167
E12	21
F1	21	-271.593	79775.8
F2	21	-222.241	76427.7
F3	21	-168.066	74214.3
F4	21	-85.376	71484
F5	21	-100.907	68949.6
F6	21
F7	21	-205.737	78592.8
F8	21	-168.735	81327.6
F9	21	-59.452	91612
F10	21	-88.2473	96342.1
F11	21	-85.4917	99625.2
F12	21
G1	21	-161.874	85344.9
[truncated: 10,391 more rows]

## Sheet: Amplification Data
Block Type	96fast
Chemistry	SYBR_GREEN
Experiment File Name	D:\vx\data\WeChat Files\wxid_h91xm8xuxfc221\FileStorage\File\2023-09\hy\hy\0702hys2.eds
Experiment Run End Time	2023-07-02 17:00:45 下午 GMT+08:00
Instrument Type	sds7500fast
Passive Reference	ROX
Well	Cycle	Target Name	Rn	ΔRn
A1	1	75111(ACTIN)	-0.00228214	2.9368e-06
A1	2	75111(ACTIN)	-0.00228494	1.59009e-07
A1	3	75111(ACTIN)	-0.00228548	-3.68943e-07
A1	4	75111(ACTIN)	-0.00228072	4.41071e-06
A1	5	75111(ACTIN)	-0.00228584	-6.99812e-07
A1	6	75111(ACTIN)	-0.00228788	-2.71974e-06
A1	7	75111(ACTIN)	-0.00228521	-3.39324e-08
A1	8	75111(ACTIN)	-0.00228951	-4.32256e-06
A1	9	75111(ACTIN)	-0.00228529	-8.81983e-08
A1	10	75111(ACTIN)	-0.0022824	2.8181e-06
A1	11	75111(ACTIN)	-0.00228667	-1.43048e-06
A1	12	75111(ACTIN)	-0.00228084	4.41228e-06
A1	13	75111(ACTIN)	-0.00228771	-2.44238e-06
A1	14	75111(ACTIN)	-0.00228929	-4.01062e-06
A1	15	75111(ACTIN)	-0.00228153	3.76207e-06
A1	16	75111(ACTIN)	-0.00228494	3.74263e-07
A1	17	75111(ACTIN)	-0.00228567	-3.42049e-07
A1	18	75111(ACTIN)	-0.00228472	6.21745e-07
A1	19	75111(ACTIN)	-0.00228553	-1.70702e-07
A1	20	75111(ACTIN)	-0.00228403	1.34281e-06
A1	21	75111(ACTIN)	-0.00228552	-1.29973e-07
A1	22	75111(ACTIN)	-0.00228444	9.68398e-07
A1	23	75111(ACTIN)	-0.00228711	-1.68669e-06
A1	24	75111(ACTIN)	-0.00228808	-2.64864e-06
A1	25	75111(ACTIN)	-0.00228641	-9.58417e-07
A1	26	75111(ACTIN)	-0.00228277	2.70086e-06
A1	27	75111(ACTIN)	-0.00228467	8.17366e-07
A1	28	75111(ACTIN)	-0.00227858	6.91903e-06
A1	29	75111(ACTIN)	-0.00229006	-4.548e-06
A1	30	75111(ACTIN)	-0.00228808	-2.54648e-06
A1	31	75111(ACTIN)	-0.00228348	2.06065e-06
A1	32	75111(ACTIN)	0.049761	0.0520465
A1	33	75111(ACTIN)	0.162923	0.165208
A1	34	75111(ACTIN)	0.240859	0.243145
A1	35	75111(ACTIN)	0.346754	0.34904
A1	36	75111(ACTIN)	0.418087	0.420372
A1	37	75111(ACTIN)	0.50289	0.505176
A1	38	75111(ACTIN)	0.544876	0.547161
A1	39	75111(ACTIN)	0.611421	0.613706
A1	40	75111(ACTIN)	0.6418	0.644086
A2	1	75111(ACTIN)	-0.00289792	-2.87474e-06
A2	2	75111(ACTIN)	-0.00289272	2.3205e-06
A2	3	75111(ACTIN)	-0.00289491	1.33605e-07
A2	4	75111(ACTIN)	-0.00289391	1.12392e-06
A2	5	75111(ACTIN)	-0.00289582	-7.82179e-07
A2	6	75111(ACTIN)	-0.00289057	4.45986e-06
A2	7	75111(ACTIN)	-0.00289642	-1.38527e-06
A2	8	75111(ACTIN)	-0.00289245	2.57666e-06
A2	9	75111(ACTIN)	-0.00289678	-1.75111e-06
A2	10	75111(ACTIN)	-0.00289705	-2.02879e-06
A2	11	75111(ACTIN)	-0.00289876	-3.73605e-06
A2	12	75111(ACTIN)	-0.00289432	7.03417e-07
A2	13	75111(ACTIN)	-0.0028938	1.21689e-06
A2	14	75111(ACTIN)	-0.00289344	1.57764e-06
A2	15	75111(ACTIN)	-0.002898	-2.99158e-06
A2	16	75111(ACTIN)	-0.00289618	-1.17285e-06
A2	17	75111(ACTIN)	-0.00289223	2.78279e-06
A2	18	75111(ACTIN)	-0.00288988	5.12562e-06
A2	19	75111(ACTIN)	-0.00290111	-6.10418e-06
A2	20	75111(ACTIN)	-0.00289805	-3.05238e-06
A2	21	75111(ACTIN)	-0.00289536	-3.60311e-07
A2	22	75111(ACTIN)	-0.00289309	1.90592e-06
A2	23	75111(ACTIN)	-0.00289662	-1.62068e-06
A2	24	75111(ACTIN)	-0.00289779	-2.80152e-06
A2	25	75111(ACTIN)	-0.00289253	2.46287e-06
A2	26	75111(ACTIN)	-0.00289418	8.05902e-07
A2	27	75111(ACTIN)	-0.00289407	9.20308e-07
A2	28	75111(ACTIN)	-0.00289324	1.74531e-06
A2	29	75111(ACTIN)	-0.00289474	2.46202e-07
A2	30	75111(ACTIN)	-0.00156614	0.00132884
A2	31	75111(ACTIN)	0.088222	0.091117
A2	32	75111(ACTIN)	0.182346	0.185241
A2	33	75111(ACTIN)	0.297101	0.299996
A2	34	75111(ACTIN)	0.416009	0.418904
A2	35	75111(ACTIN)	0.507813	0.510708
A2	36	75111(ACTIN)	0.559327	0.562222
A2	37	75111(ACTIN)	0.66197	0.664865
A2	38	75111(ACTIN)	0.701508	0.704403
A2	39	75111(ACTIN)	0.7634	0.766295
A2	40	75111(ACTIN)	0.791977	0.794872
A3	1
A3	2
A3	3
A3	4
A3	5
A3	6
A3	7
A3	8
A3	9
A3	10
A3	11
A3	12
A3	13
A3	14
A3	15
A3	16
A3	17
A3	18
A3	19
A3	20
A3	21
A3	22
A3	23
A3	24
A3	25
A3	26
A3	27
A3	28
A3	29
A3	30
A3	31
A3	32
A3	33
A3	34
A3	35
A3	36
A3	37
A3	38
A3	39
A3	40
A4	1	75111(ACTIN)	0.0334871	-0.0150463
A4	2	75111(ACTIN)	0.0485523	-0.000421279
A4	3	75111(ACTIN)	0.0465009	-0.0029128
A4	4	75111(ACTIN)	0.05251	0.00265613
A4	5	75111(ACTIN)	0.0581408	0.00784677
A4	6	75111(ACTIN)	0.0448012	-0.00593296
A4	7	75111(ACTIN)	0.0588156	0.00764124
A4	8	75111(ACTIN)	0.053864	0.00224951
A4	9	75111(ACTIN)	0.0499357	-0.00211888
A4	10	75111(ACTIN)	0.0497419	-0.00275286
A4	11	75111(ACTIN)	0.0541668	0.00123187
A4	12	75111(ACTIN)	0.0455734	-0.00780166
A4	13	75111(ACTIN)	0.049424	-0.00439117
A4	14	75111(ACTIN)	0.0581186	0.00386321
A4	15	75111(ACTIN)	0.0535935	-0.00110201
A4	16	75111(ACTIN)	0.0511653	-0.00397031
A4	17	75111(ACTIN)	0.0630389	0.00746309
A4	18	75111(ACTIN)	0.055475	-0.000540972
A4	19	75111(ACTIN)	0.0572545	0.000798438
A4	20	75111(ACTIN)	0.048967	-0.00792925
A4	21	75111(ACTIN)	0.0499225	-0.00741393
A4	22	75111(ACTIN)	0.058827	0.00105046
A4	23	75111(ACTIN)	0.0562242	-0.00199252
A4	24	75111(ACTIN)	0.0727154	0.0140586
A4	25	75111(ACTIN)	0.0730931	0.0139961
A4	26	75111(ACTIN)	0.0902313	0.0306942
A4	27	75111(ACTIN)	0.110821	0.0508433
A4	28	75111(ACTIN)	0.15219	0.0917722
A4	29	75111(ACTIN)	0.217169	0.156312
A4	30	75111(ACTIN)	0.315488	0.25419
A4	31	75111(ACTIN)	0.437504	0.375766
A4	32	75111(ACTIN)	0.581111	0.518933
A4	33	75111(ACTIN)	0.678315	0.615697
A4	34	75111(ACTIN)	0.818731	0.755673
A4	35	75111(ACTIN)	0.897709	0.834211
A4	36	75111(ACTIN)	0.980236	0.916298
A4	37	75111(ACTIN)	1.1053	1.04092
A4	38	75111(ACTIN)	1.12961	1.06479
A4	39	75111(ACTIN)	1.20363	1.13838
A4	40	75111(ACTIN)	1.23004	1.16434
A5	1
A5	2
A5	3
A5	4
A5	5
A5	6
A5	7
A5	8
A5	9
A5	10
A5	11
A5	12
A5	13
A5	14
A5	15
A5	16
A5	17
A5	18
A5	19
A5	20
A5	21
A5	22
A5	23
A5	24
A5	25
A5	26
A5	27
A5	28
A5	29
A5	30
A5	31
A5	32
A5	33
A5	34
A5	35
A5	36
A5	37
A5	38
A5	39
A5	40
A6	1
A6	2
A6	3
A6	4
A6	5
A6	6
A6	7
A6	8
A6	9
A6	10
A6	11
A6	12
A6	13
A6	14
A6	15
A6	16
A6	17
A6	18
A6	19
A6	20
A6	21
A6	22
A6	23
A6	24
A6	25
A6	26
A6	27
A6	28
A6	29
A6	30
A6	31
A6	32
A6	33
A6	34
A6	35
A6	36
A6	37
A6	38
A6	39
A6	40
A7	1	122	-0.00228069	-0.000118784
A7	2	122	-0.00167514	0.000457667
A7	3	122	-0.00200089	0.000102828
A7	4	122	-0.00189063	0.000183985
A7	5	122	-0.00239047	-0.000344952
A7	6	122	-0.00185552	0.000160898
A7	7	122	-0.00243602	-0.000448699
A7	8	122	-0.00171507	0.000243156
A7	9	122	-0.00192968	-5.49465e-07
A7	10	122	-0.00169777	0.000202267
A7	11	122	-0.0018577	1.32327e-05
A7	12	122	-0.00150771	0.00033413
A7	13	122	-0.00148984	0.000322903
A7	14	122	-0.00197706	-0.000193415
A7	15	122	-0.00213181	-0.000377264
A7	16	122	-0.00176228	-3.6832e-05
A7	17	122	-0.00189577	-0.000199415
A7	18	122	-0.00180736	-0.000140109
A7	19	122	-0.00158079	5.73661e-05
A7	20	122	-0.00145154	0.000157522
A7	21	122	-0.00173852	-0.000158561
A7	22	122	-0.00178951	-0.000238651
A7	23	122	-0.00145975	6.20193e-05
A7	24	122	-0.00160864	-0.000115971
A7	25	122	-0.00135829	0.000105284
A7	26	122	-0.00156873	-0.000134255
A7	27	122	-0.000962296	0.000443081
A7	28	122	3.27497e-05	0.00140903
A7	29	122	0.0412593	0.0426065
A7	30	122	0.156276	0.157594
A7	31	122	0.32702	0.328309
A7	32	122	0.575229	0.576489
A7	33	122	0.863671	0.864902
A7	34	122	1.12231	1.12351
A7	35	122	1.31395	1.31512
A7	36	122	1.43537	1.43651
A7	37	122	1.54715	1.54827
A7	38	122	1.61318	1.61427
A7	39	122	1.66245	1.66351
A7	40	122	1.68699	1.68802
A8	1	122	-0.0017649	0.000324212
A8	2	122	-0.00236375	-0.000296777
A8	3	122	-0.00190662	0.000138211
A8	4	122	-0.00172772	0.000294976
A8	5	122	-0.00190832	9.22362e-05
A8	6	122	-0.00222959	-0.000251175
A8	7	122	-0.00193289	2.33827e-05
A8	8	122	-0.00197422	-4.00843e-05
A8	9	122	-0.00189434	1.76581e-05
A8	10	122	-0.00194411	-5.42549e-05
A8	11	122	-0.00162816	0.000239558
A8	12	122	-0.00220149	-0.000355905
A8	13	122	-0.00171922	0.000104224
A8	14	122	-0.00173756	6.37399e-05
A8	15	122	-0.00204116	-0.000261995
A8	16	122	-0.00186923	-0.000112202
A8	17	122	-0.00146641	0.000268476
A8	18	122	-0.00213485	-0.000422102
A8	19	122	-0.0014214	0.000269205
A8	20	122	-0.001842	-0.00017353
A8	21	122	-0.00192917	-0.000282841
A8	22	122	-0.00194095	-0.000316764
A8	23	122	-0.00167837	-7.63174e-05
A8	24	122	-0.00140447	0.000175437
A8	25	122	-0.00134432	0.000213454
A8	26	122	-0.00108902	0.000446614
A8	27	122	-0.00101166	0.000501837
A8	28	122	0.0314657	0.0329571
A8	29	122	0.120992	0.122461
A8	30	122	0.285103	0.28655
A8	31	122	0.508967	0.510392
A8	32	122	0.811502	0.812905
A8	33	122	1.0829	1.08428
A8	34	122	1.30191	1.30327
A8	35	122	1.45305	1.45438
A8	36	122	1.55173	1.55304
A8	37	122	1.62931	1.6306
A8	38	122	1.67633	1.6776
A8	39	122	1.72744	1.72868
A8	40	122	1.75116	1.75239
A9	1
A9	2
A9	3
A9	4
A9	5
A9	6
A9	7
A9	8
A9	9
A9	10
A9	11
A9	12
A9	13
A9	14
A9	15
A9	16
A9	17
A9	18
A9	19
A9	20
A9	21
A9	22
A9	23
A9	24
A9	25
A9	26
A9	27
A9	28
A9	29
A9	30
A9	31
A9	32
A9	33
A9	34
A9	35
A9	36
A9	37
A9	38
A9	39
A9	40
A10	1	122	-0.00168023	0.000439132
A10	2	122	-0.00157291	0.000522821
A10	3	122	-0.00221481	-0.000142704
A10	4	122	-0.00199182	5.66574e-05
A10	5	122	-0.00208862	-6.37734e-05
A10	6	122	-0.00174386	0.000257364
A10	7	122	-0.001922	5.55989e-05
A10	8	122	-0.00186555	8.84163e-05
A10	9	122	-0.00199487	-6.45318e-05
A10	10	122	-0.00190968	-2.96938e-06
A10	11	122	-0.00185566	2.74229e-05
A10	12	122	-0.00208328	-0.000223823
A10	13	122	-0.00183375	2.07175e-06
A10	14	122	-0.00162169	0.000190505
A10	15	122	-0.00128799	0.000500579
A10	16	122	-0.0021231	-0.000358161
A10	17	122	-0.0018234	-8.20848e-05
A10	18	122	-0.00211605	-0.000398366
A10	19	122	-0.00171802	-2.3963e-05
A10	20	122	-0.00188921	-0.000218778
A10	21	122	-0.0017299	-8.30951e-05
A10	22	122	-0.00166667	-4.34991e-05
A10	23	122	-0.00144944	0.000150107
A10	24	122	-0.00119889	0.000377027
A10	25	122	-0.000765302	0.000786988
A10	26	122	0.00926817	0.0107968
A10	27	122	0.072459	0.073964
A10	28	122	0.193625	0.195106
A10	29	122	0.381953	0.383411
A10	30	122	0.645118	0.646552
A10	31	122	0.965111	0.966522
A10	32	122	1.24039	1.24177
A10	33	122	1.42342	1.42478
A10	34	122	1.55793	1.55927
A10	35	122	1.6465	1.64782
A10	36	122	1.69101	1.6923
A10	37	122	1.7558	1.75706
A10	38	122	1.78808	1.78933
A10	39	122	1.81667	1.8179
A10	40	122	1.82113	1.82232
A11	1	122	-0.00187089	-0.00012157
A11	2	122	-0.00147453	0.000218992
A11	3	122	-0.00136479	0.000272921
A11	4	122	-0.00135052	0.000231393
A11	5	122	-0.00139923	0.000126871
A11	6	122	-0.0017072	-0.000236899
A11	7	122	-0.00152735	-0.000112853
A11	8	122	-0.000950032	0.000408657
A11	9	122	-0.00175173	-0.000448845
A11	10	122	-0.00126374	-1.66593e-05
A11	11	122	-0.000827041	0.000364231
A11	12	122	-0.000961091	0.000174377
A11	13	122	-0.00124589	-0.000166232
A11	14	122	-0.0015892	-0.000565345
A11	15	122	-0.00123909	-0.000271036
A11	16	122	-0.00139442	-0.000482174
A11	17	122	-0.000796765	5.96768e-05
A11	18	122	-0.00131809	-0.000517453
A11	19	122	-0.000453133	0.000291698
A11	20	122	-0.000534613	0.000154413
A11	21	122	-0.000359097	0.000274124
A11	22	122	-0.000204744	0.000372671
A11	23	122	-0.000686959	-0.000165349
A11	24	122	-0.000213993	0.000251812
A11	25	122	0.000774613	0.00118461
A11	26	122	0.0450161	0.0453703
A11	27	122	0.106591	0.10689
A11	28	122	0.252267	0.25251
A11	29	122	0.48953	0.489717
A11	30	122	0.782866	0.782997
A11	31	122	1.07628	1.07636
A11	32	122	1.32091	1.32093
A11	33	122	1.49978	1.49975
A11	34	122	1.60706	1.60697
A11	35	122	1.70244	1.7023
A11	36	122	1.75452	1.75431
A11	37	122	1.80335	1.80309
A11	38	122	1.81304	1.81272
A11	39	122	1.854	1.85363
A11	40	122	1.85707	1.85664
A12	1
A12	2
A12	3
A12	4
A12	5
A12	6
A12	7
A12	8
A12	9
A12	10
A12	11
A12	12
A12	13
A12	14
A12	15
A12	16
A12	17
A12	18
A12	19
A12	20
A12	21
A12	22
A12	23
A12	24
A12	25
A12	26
A12	27
A12	28
A12	29
A12	30
A12	31
A12	32
A12	33
A12	34
A12	35
A12	36
A12	37
A12	38
A12	39
A12	40
B1	1	75111(ACTIN)	-0.00314343	0.00035221
B1	2	75111(ACTIN)	-0.00313733	0.000322477
B1	3	75111(ACTIN)	-0.00313831	0.000285676
B1	4	75111(ACTIN)	-0.00313551	0.000252641
B1	5	75111(ACTIN)	-0.0031334	0.000218929
B1	6	75111(ACTIN)	-0.00313686	0.000179635
B1	7	75111(ACTIN)	-0.00314365	0.00013702
B1	8	75111(ACTIN)	-0.00313835	0.000106491
B1	9	75111(ACTIN)	-0.00314217	6.68378e-05
B1	10	75111(ACTIN)	-0.0031349	3.82743e-05
B1	11	75111(ACTIN)	-0.00314639	-9.04221e-06
B1	12	75111(ACTIN)	-0.00314388	-4.23623e-05
B1	13	75111(ACTIN)	-0.00313382	-6.81291e-05
B1	14	75111(ACTIN)	-0.00313618	-0.000106313
B1	15	75111(ACTIN)	-0.00314089	-0.000146854
B1	16	75111(ACTIN)	-0.00313343	-0.000175221
B1	17	75111(ACTIN)	-0.00313664	-0.000214261
B1	18	75111(ACTIN)	-0.00281459	7.1961e-05
B1	19	75111(ACTIN)	-0.00314502	-0.000294303
B1	20	75111(ACTIN)	-0.00313779	-0.000322904
B1	21	75111(ACTIN)	-0.00314341	-0.000364348
B1	22	75111(ACTIN)	-0.00313844	-0.000395209
B1	23	75111(ACTIN)	-0.00313431	-0.000426907
B1	24	75111(ACTIN)	-0.00281186	-0.000140289
B1	25	75111(ACTIN)	-0.00313894	-0.000503196
B1	26	75111(ACTIN)	-0.00297547	-0.000375551
B1	27	75111(ACTIN)	-0.00296524	-0.000401151
B1	28	75111(ACTIN)	-0.00261707	-8.88118e-05
B1	29	75111(ACTIN)	-0.00171432	0.000778105
B1	30	75111(ACTIN)	-0.000517315	0.00193928
B1	31	75111(ACTIN)	0.00155596	0.00397673
B1	32	75111(ACTIN)	0.105083	0.107468
B1	33	75111(ACTIN)	0.179343	0.181692
B1	34	75111(ACTIN)	0.288068	0.290381
B1	35	75111(ACTIN)	0.386546	0.388824
B1	36	75111(ACTIN)	0.501054	0.503296
B1	37	75111(ACTIN)	0.571468	0.573674
B1	38	75111(ACTIN)	0.614613	0.616783
B1	39	75111(ACTIN)	0.66764	0.669774
B1	40	75111(ACTIN)	0.712881	0.71498
B2	1	75111(ACTIN)	-0.00318927	7.89241e-05
B2	2	75111(ACTIN)	-0.00318823	7.18323e-05
B2	3	75111(ACTIN)	-0.00318761	6.43259e-05
B2	4	75111(ACTIN)	-0.00318478	5.90308e-05
B2	5	75111(ACTIN)	-0.0031866	4.90785e-05
B2	6	75111(ACTIN)	-0.00319191	3.56354e-05
B2	7	75111(ACTIN)	-0.0031872	3.22179e-05
B2	8	75111(ACTIN)	-0.00315964	5.1653e-05
B2	9	75111(ACTIN)	-0.00318757	1.55957e-05
B2	10	75111(ACTIN)	-0.00318977	5.26712e-06
B2	11	75111(ACTIN)	-0.0031889	-1.99019e-06
B2	12	75111(ACTIN)	-0.00318664	-7.86029e-06
B2	13	75111(ACTIN)	-0.00319076	-2.01037e-05
B2	14	75111(ACTIN)	-0.00318609	-2.3567e-05
B2	15	75111(ACTIN)	-0.00319551	-4.11129e-05
B2	16	75111(ACTIN)	-0.00318822	-4.19492e-05
B2	17	75111(ACTIN)	-0.00319194	-5.37981e-05
B2	18	75111(ACTIN)	-0.0031872	-5.71874e-05
B2	19	75111(ACTIN)	-0.0031908	-6.89232e-05
B2	20	75111(ACTIN)	-0.00318812	-7.43715e-05
B2	21	75111(ACTIN)	-0.00318972	-8.40907e-05
B2	22	75111(ACTIN)	-0.00319345	-9.59529e-05
B2	23	75111(ACTIN)	-0.00318746	-9.80889e-05
B2	24	75111(ACTIN)	-0.00319259	-0.000111355
B2	25	75111(ACTIN)	-0.00318826	-0.000115144
B2	26	75111(ACTIN)	-0.00319173	-0.000126749
B2	27	75111(ACTIN)	-0.00318826	-0.000131406
B2	28	75111(ACTIN)	-0.00220788	0.000840845
B2	29	75111(ACTIN)	-0.00136726	0.00167333
B2	30	75111(ACTIN)	0.0521721	0.0552046
B2	31	75111(ACTIN)	0.132933	0.135958
B2	32	75111(ACTIN)	0.240339	0.243355
B2	33	75111(ACTIN)	0.364872	0.36788
B2	34	75111(ACTIN)	0.481318	0.484318
B2	35	75111(ACTIN)	0.58584	0.588832
B2	36	75111(ACTIN)	0.658943	0.661926
B2	37	75111(ACTIN)	0.752259	0.755235
B2	38	75111(ACTIN)	0.795117	0.798085
B2	39	75111(ACTIN)	0.856452	0.859411
B2	40	75111(ACTIN)	0.887648	0.890599
B3	1	75111(ACTIN)	-0.00305539	3.44799e-05
B3	2	75111(ACTIN)	-0.00305652	2.93843e-05
B3	3	75111(ACTIN)	-0.00305703	2.49197e-05
B3	4	75111(ACTIN)	-0.00306208	1.59075e-05
B3	5	75111(ACTIN)	-0.00305941	1.46162e-05
B3	6	75111(ACTIN)	-0.00305761	1.24496e-05
B3	7	75111(ACTIN)	-0.00305904	7.05863e-06
B3	8	75111(ACTIN)	-0.00306045	1.69416e-06
B3	9	75111(ACTIN)	-0.0030579	2.76629e-07
B3	10	75111(ACTIN)	-0.00305905	-4.82707e-06
B3	11	75111(ACTIN)	-0.00306314	-1.28831e-05
B3	12	75111(ACTIN)	-0.00305733	-1.10312e-05
B3	13	75111(ACTIN)	-0.00305586	-1.35286e-05
B3	14	75111(ACTIN)	-0.00306009	-2.17138e-05
B3	15	75111(ACTIN)	-0.00305691	-2.24994e-05
B3	16	75111(ACTIN)	-0.00306054	-3.00886e-05
B3	17	75111(ACTIN)	-0.00306064	-3.41473e-05
B3	18	75111(ACTIN)	-0.0030585	-3.59707e-05
B3	19	75111(ACTIN)	-0.00305771	-3.91379e-05
B3	20	75111(ACTIN)	-0.00302794	-1.33285e-05
B3	21	75111(ACTIN)	-0.00294919	6.14622e-05
B3	22	75111(ACTIN)	-0.00290592	0.000100771
B3	23	75111(ACTIN)	-0.00163819	0.00136453
B3	24	75111(ACTIN)	0.0360672	0.0390659
B3	25	75111(ACTIN)	0.148609	0.151604
B3	26	75111(ACTIN)	0.26354	0.266531
B3	27	75111(ACTIN)	0.394822	0.397809
B3	28	75111(ACTIN)	0.536198	0.539181
B3	29	75111(ACTIN)	0.644857	0.647836
B3	30	75111(ACTIN)	0.758057	0.761032
B3	31	75111(ACTIN)	0.851806	0.854777
B3	32	75111(ACTIN)	0.914276	0.917243
B3	33	75111(ACTIN)	0.972816	0.975779
B3	34	75111(ACTIN)	1.04419	1.04715
B3	35	75111(ACTIN)	1.05788	1.06083
B3	36	75111(ACTIN)	1.10429	1.10724
B3	37	75111(ACTIN)	1.14607	1.14901
B3	38	75111(ACTIN)	1.16068	1.16362
B3	39	75111(ACTIN)	1.18092	1.18386
B3	40	75111(ACTIN)	1.19659	1.19953
B4	1
B4	2
B4	3
B4	4
B4	5
B4	6
B4	7
B4	8
B4	9
B4	10
B4	11
B4	12
B4	13
B4	14
B4	15
B4	16
B4	17
B4	18
B4	19
B4	20
B4	21
B4	22
B4	23
B4	24
B4	25
B4	26
B4	27
B4	28
B4	29
B4	30
B4	31
B4	32
B4	33
B4	34
B4	35
B4	36
B4	37
B4	38
B4	39
B4	40
B5	1
B5	2
B5	3
B5	4
B5	5
B5	6
B5	7
B5	8
B5	9
B5	10
B5	11
B5	12
B5	13
B5	14
B5	15
B5	16
B5	17
B5	18
B5	19
B5	20
B5	21
B5	22
B5	23
B5	24
B5	25
B5	26
B5	27
B5	28
B5	29
B5	30
B5	31
B5	32
B5	33
B5	34
B5	35
B5	36
B5	37
B5	38
B5	39
B5	40
B6	1
B6	2
B6	3
B6	4
B6	5
B6	6
B6	7
B6	8
B6	9
B6	10
B6	11
B6	12
B6	13
B6	14
B6	15
B6	16
B6	17
B6	18
B6	19
B6	20
B6	21
B6	22
B6	23
B6	24
B6	25
B6	26
B6	27
B6	28
B6	29
B6	30
B6	31
B6	32
B6	33
B6	34
B6	35
B6	36
B6	37
B6	38
B6	39
B6	40
B7	1	122	-0.00206965	-0.000486053
B7	2	122	-0.00132251	0.000248423
B7	3	122	-0.00151205	4.62207e-05
B7	4	122	-0.00152764	1.79788e-05
B7	5	122	-0.00137833	0.000154631
B7	6	122	-0.00133706	0.000183242
B7	7	122	-0.00156538	-5.77369e-05
B7	8	122	-0.00153516	-4.01748e-05
B7	9	122	-0.0015656	-8.32801e-05
B7	10	122	-0.00131018	0.000159486
B7	11	122	-0.00172337	-0.000266368
B7	12	122	-0.00166555	-0.000221197
B7	13	122	-0.00146891	-3.72231e-05
B7	14	122	-0.00145684	-3.78106e-05
B7	15	122	-0.00129393	0.000112445
B7	16	122	-0.00131231	8.14058e-05
B7	17	122	-0.00141833	-3.72706e-05
B7	18	122	-0.00146141	-9.30161e-05
B7	19	122	-0.00148163	-0.000125891
B7	20	122	-0.0013579	-1.48213e-05
B7	21	122	-0.00115294	0.000177477
B7	22	122	-0.00131394	3.81786e-06
B7	23	122	-0.00162822	-0.000323118
B7	24	122	-0.00126153	3.09105e-05
B7	25	122	-0.000932791	0.000346995
B7	26	122	-0.00124383	2.32984e-05
B7	27	122	-0.000324446	0.000930022
B7	28	122	0.0240861	0.0253279
B7	29	122	0.0815624	0.0827916
B7	30	122	0.189483	0.1907
B7	31	122	0.368749	0.369952
B7	32	122	0.637272	0.638463
B7	33	122	0.933815	0.934994
B7	34	122	1.2137	1.21487
B7	35	122	1.43531	1.43646
B7	36	122	1.57056	1.5717
B7	37	122	1.69494	1.69607
B7	38	122	1.76191	1.76302
B7	39	122	1.83498	1.83609
B7	40	122	1.86441	1.8655
B8	1	122	-0.00251067	-0.000303057
B8	2	122	-0.00234769	-0.000158568
B8	3	122	-0.00207615	9.44741e-05
B8	4	122	-0.0021033	4.88236e-05
B8	5	122	-0.00224098	-0.00010735
B8	6	122	-0.00195072	0.00016441
B8	7	122	-0.00193519	0.000161444
B8	8	122	-0.00206968	8.45409e-06
B8	9	122	-0.00182883	0.000230811
B8	10	122	-0.00217821	-0.000137062
B8	11	122	-0.00233503	-0.000312386
B8	12	122	-0.00251525	-0.0005111
B8	13	122	-0.00180516	0.000180497
B8	14	122	-0.00233803	-0.000370874
B8	15	122	-0.00148274	0.000465917
B8	16	122	-0.00187995	5.02108e-05
B8	17	122	-0.00199879	-8.71275e-05
B8	18	122	-0.001805	8.81724e-05
B8	19	122	-0.00199709	-0.000122419
B8	20	122	-0.00178311	7.30672e-05
B8	21	122	-0.00180413	3.35515e-05
B8	22	122	-0.00205468	-0.0002355
B8	23	122	-0.00189746	-9.67729e-05
B8	24	122	-0.00151433	0.000267856
B8	25	122	-0.00165079	0.000112904
B8	26	122	-0.00141906	0.000326132
B8	27	122	0.0239803	0.025707
B8	28	122	0.0947365	0.0964447
B8	29	122	0.214266	0.215955
B8	30	122	0.414568	0.416239
B8	31	122	0.679368	0.68102
B8	32	122	1.00931	1.01094
B8	33	122	1.28118	1.2828
B8	34	122	1.485	1.4866
B8	35	122	1.62638	1.62795
B8	36	122	1.72167	1.72323
B8	37	122	1.78937	1.79091
B8	38	122	1.85328	1.8548
B8	39	122	1.89548	1.89698
B8	40	122	1.90898	1.91046
B9	1	122	0.000423296	0.000652151
B9	2	122	8.55048e-05	0.000200376
B9	3	122	0.00056031	0.000561197
B9	4	122	0.000697521	0.000584424
B9	5	122	0.000575491	0.00034841
B9	6	122	0.000640727	0.000299663
B9	7	122	0.000667856	0.000212807
B9	8	122	0.000961784	0.000392751
B9	9	122	0.000852883	0.000169866
B9	10	122	0.000968301	0.000171301
B9	11	122	0.000809035	-0.000101949
B9	12	122	0.000455354	-0.000569614
B9	13	122	0.000663832	-0.00047512
B9	14	122	0.000756916	-0.00049602
B9	15	122	0.000693945	-0.000672975
B9	16	122	0.000685032	-0.000795872
B9	17	122	0.00110381	-0.000491081
B9	18	122	0.000441861	-0.00126701
B9	19	122	0.00087339	-0.000949465
B9	20	122	0.00070979	-0.00122705
B9	21	122	0.00107382	-0.000977002
B9	22	122	0.000943939	-0.00122087
B9	23	122	0.0087824	0.00650361
B9	24	122	0.0170172	0.0146245
B9	25	122	0.0595757	0.0570689
B9	26	122	0.104856	0.102235
B9	27	122	0.197992	0.195258
B9	28	122	0.365052	0.362203
B9	29	122	0.600854	0.597892
B9	30	122	0.913581	0.910504
B9	31	122	1.19469	1.1915
B9	32	122	1.41767	1.41437
B9	33	122	1.5595	1.55609
B9	34	122	1.66575	1.66222
B9	35	122	1.74207	1.73843
B9	36	122	1.78758	1.78382
B9	37	122	1.84317	1.83929
B9	38	122	1.86754	1.86355
B9	39	122	1.90038	1.89627
B9	40	122	1.91468	1.91046
B10	1	122	-0.00202432	0.000195156
B10	2	122	-0.00218335	1.39118e-05
B10	3	122	-0.00217049	4.53917e-06
B10	4	122	-0.00199689	0.000155916
B10	5	122	-0.00216728	-3.66938e-05
B10	6	122	-0.00220086	-9.24954e-05
B10	7	122	-0.00206313	2.30025e-05
B10	8	122	-0.00217274	-0.000108823
B10	9	122	-0.00203683	4.85769e-06
B10	10	122	-0.00175712	0.000262343
B10	11	122	-0.00198608	1.1165e-05
B10	12	122	-0.00216799	-0.000192969
B10	13	122	-0.00204197	-8.91767e-05
B10	14	122	-0.00175575	0.000174816
B10	15	122	-0.00175815	0.000150199
B10	16	122	-0.00200108	-0.00011496
B10	17	122	-0.00180997	5.39266e-05
B10	18	122	-0.00205607	-0.000214397
B10	19	122	-0.00192504	-0.00010559
B10	20	122	-0.00191809	-0.000120868
B10	21	122	-0.00193525	-0.000160245
B10	22	122	-0.00170349	4.9292e-05
B10	23	122	-0.001704	2.65498e-05
B10	24	122	-0.00138872	0.000319612
B10	25	122	-0.000823355	0.000862751
B10	26	122	0.0312446	0.0329085
B10	27	122	0.101949	0.10359
B10	28	122	0.241273	0.242892
B10	29	122	0.453307	0.454904
B10	30	122	0.770189	0.771764
B10	31	122	1.07653	1.07809
B10	32	122	1.36857	1.3701
B10	33	122	1.52808	1.52959
B10	34	122	1.66029	1.66177
B10	35	122	1.74604	1.7475
B10	36	122	1.81127	1.81271
B10	37	122	1.84828	1.84969
B10	38	122	1.87701	1.8784
B10	39	122	1.90016	1.90153
B10	40	122	1.91709	1.91845
B11	1	122	-0.00187009	-2.13228e-05
B11	2	122	-0.00171849	0.000106747
B11	3	122	-0.0013506	0.000451106
B11	4	122	-0.00164411	0.000134066
B11	5	122	-0.00116169	0.000592958
B11	6	122	-0.00218946	-0.000458344
B11	7	122	-0.0016885	1.90794e-05
B11	8	122	-0.00152563	0.000158417
B11	9	122	-0.00210244	-0.000441921
B11	10	122	-0.00180562	-0.000168634
B11	11	122	-0.0017247	-0.00011125
B11	12	122	-0.00160734	-1.74127e-05
B11	13	122	-0.00203173	-0.000465338
B11	14	122	-0.00153587	6.99246e-06
B11	15	122	-0.00150649	1.28402e-05
B11	16	122	-0.00142953	6.62621e-05
B11	17	122	-0.00146287	9.39241e-06
B11	18	122	-0.0018995	-0.000450766
B11	19	122	-0.0018712	-0.000445999
B11	20	122	-0.00100039	0.000401277
B11	21	122	-0.00138662	-8.48306e-06
B11	22	122	-0.00117636	0.000178249
B11	23	122	-0.00137993	-4.88579e-05
B11	24	122	-0.000721177	0.000586367
B11	25	122	0.00381726	0.00510127
B11	26	122	0.0473408	0.0486013
B11	27	122	0.145958	0.147195
B11	28	122	0.324661	0.325874
B11	29	122	0.562192	0.563382
B11	30	122	0.883266	0.884433
B11	31	122	1.18454	1.18568
B11	32	122	1.40385	1.40496
B11	33	122	1.55141	1.55251
B11	34	122	1.6508	1.65187
B11	35	122	1.73484	1.73589
B11	36	122	1.78429	1.78532
B11	37	122	1.82486	1.82586
B11	38	122	1.85319	1.85416
B11	39	122	1.88025	1.8812
B11	40	122	1.89061	1.89154
B12	1
B12	2
B12	3
B12	4
B12	5
B12	6
B12	7
B12	8
B12	9
B12	10
B12	11
B12	12
B12	13
B12	14
B12	15
B12	16
B12	17
B12	18
B12	19
B12	20
B12	21
B12	22
B12	23
B12	24
B12	25
B12	26
B12	27
B12	28
B12	29
B12	30
B12	31
B12	32
B12	33
B12	34
B12	35
B12	36
B12	37
B12	38
B12	39
B12	40
C1	1	75111(ACTIN)	-0.00310583	-2.23315e-05
C1	2	75111(ACTIN)	-0.00290615	0.000156598
C1	3	75111(ACTIN)	-0.00257624	0.00046575
C1	4	75111(ACTIN)	-0.00270586	0.000315374
C1	5	75111(ACTIN)	-0.00278375	0.000216739
C1	6	75111(ACTIN)	-0.00310517	-0.000125444
C1	7	75111(ACTIN)	-0.00290938	4.95939e-05
C1	8	75111(ACTIN)	-0.00310214	-0.000163917
C1	9	75111(ACTIN)	-0.00301941	-0.000101939
C1	10	75111(ACTIN)	-0.00240851	0.000488207
C1	11	75111(ACTIN)	-0.00305419	-0.000178227
C1	12	75111(ACTIN)	-0.00272884	0.000126369
C1	13	75111(ACTIN)	-0.00272182	0.000112632
C1	14	75111(ACTIN)	-0.00310696	-0.000293261
C1	15	75111(ACTIN)	-0.00310642	-0.000313476
C1	16	75111(ACTIN)	-0.00299355	-0.000221366
C1	17	75111(ACTIN)	-0.00310903	-0.000357593
C1	18	75111(ACTIN)	-0.00282796	-9.7281e-05
C1	19	75111(ACTIN)	-0.00310717	-0.000397249
C1	20	75111(ACTIN)	-0.00289243	-0.000203257
C1	21	75111(ACTIN)	-0.00260706	6.13584e-05
C1	22	75111(ACTIN)	-0.00310788	-0.000460217
C1	23	75111(ACTIN)	-0.00294914	-0.000322232
C1	24	75111(ACTIN)	-0.00257183	3.4322e-05
C1	25	75111(ACTIN)	-0.0023148	0.000270604
C1	26	75111(ACTIN)	-0.00305554	-0.00049089
C1	27	75111(ACTIN)	-0.00286391	-0.00032002
C1	28	75111(ACTIN)	-0.0021107	0.000412435
C1	29	75111(ACTIN)	-0.0010094	0.00149298
C1	30	75111(ACTIN)	-0.000161856	0.00231977
C1	31	75111(ACTIN)	0.0195771	0.022038
C1	32	75111(ACTIN)	0.115059	0.117499
C1	33	75111(ACTIN)	0.204313	0.206732
C1	34	75111(ACTIN)	0.330992	0.333391
C1	35	75111(ACTIN)	0.418604	0.420982
C1	36	75111(ACTIN)	0.51926	0.521617
C1	37	75111(ACTIN)	0.616112	0.618448
C1	38	75111(ACTIN)	0.664491	0.666806
C1	39	75111(ACTIN)	0.723679	0.725973
C1	40	75111(ACTIN)	0.751295	0.753569
C2	1	75111(ACTIN)	-0.00289494	0.000480161
C2	2	75111(ACTIN)	-0.00314495	0.000207678
C2	3	75111(ACTIN)	-0.00331403	1.61235e-05
C2	4	75111(ACTIN)	-0.00342439	-0.000116706
C2	5	75111(ACTIN)	-0.00309712	0.000188089
C2	6	75111(ACTIN)	-0.00295913	0.000303608
C2	7	75111(ACTIN)	-0.00306235	0.000177911
C2	8	75111(ACTIN)	-0.00333825	-0.000120461
C2	9	75111(ACTIN)	-0.00318125	1.40703e-05
C2	10	75111(ACTIN)	-0.0030293	0.000143541
C2	11	75111(ACTIN)	-0.00297156	0.000178813
C2	12	75111(ACTIN)	-0.0034206	-0.0002927
C2	13	75111(ACTIN)	-0.003205	-9.95791e-05
C2	14	75111(ACTIN)	-0.00342372	-0.00034077
C2	15	75111(ACTIN)	-0.00316572	-0.000105248
C2	16	75111(ACTIN)	-0.00304372	-5.71243e-06
C2	17	75111(ACTIN)	-0.00254383	0.000471704
C2	18	75111(ACTIN)	-0.00309875	-0.000105697
C2	19	75111(ACTIN)	-0.00320535	-0.000234767
C2	20	75111(ACTIN)	-0.0030035	-5.53888e-05
C2	21	75111(ACTIN)	-0.0032664	-0.000340765
C2	22	75111(ACTIN)	-0.00335198	-0.000448818
C2	23	75111(ACTIN)	-0.00306419	-0.000183501
C2	24	75111(ACTIN)	-0.00307661	-0.000218395
C2	25	75111(ACTIN)	-0.0026544	0.00018134
C2	26	75111(ACTIN)	-0.00249794	0.000315323
C2	27	75111(ACTIN)	-0.00211281	0.000677985
C2	28	75111(ACTIN)	-0.00189761	0.000870714
C2	29	75111(ACTIN)	0.00865813	0.011404
C2	30	75111(ACTIN)	0.0814463	0.0841696
C2	31	75111(ACTIN)	0.169234	0.171935
C2	32	75111(ACTIN)	0.293538	0.296217
C2	33	75111(ACTIN)	0.419145	0.421801
C2	34	75111(ACTIN)	0.534668	0.537301
C2	35	75111(ACTIN)	0.63021	0.632821
C2	36	75111(ACTIN)	0.731326	0.733915
C2	37	75111(ACTIN)	0.809295	0.811861
C2	38	75111(ACTIN)	0.853933	0.856476
C2	39	75111(ACTIN)	0.906887	0.909409
C2	40	75111(ACTIN)	0.946397	0.948895
C3	1	75111(ACTIN)	-0.00150641	-0.00017824
C3	2	75111(ACTIN)	-0.00154563	-0.000236918
C3	3	75111(ACTIN)	-0.000822637	0.000466626
C3	4	75111(ACTIN)	-0.00145127	-0.000181454
C3	5	75111(ACTIN)	-0.00148464	-0.000234278
C3	6	75111(ACTIN)	-0.00134546	-0.000114551
C3	7	75111(ACTIN)	-0.0011994	1.2057e-05
C3	8	75111(ACTIN)	-0.00124103	-4.90307e-05
C3	9	75111(ACTIN)	-0.000896778	0.000275773
C3	10	75111(ACTIN)	-0.000772297	0.000380801
C3	11	75111(ACTIN)	-0.00145301	-0.000319367
C3	12	75111(ACTIN)	-0.00131854	-0.000204346
C3	13	75111(ACTIN)	-0.00114715	-5.24106e-05
C3	14	75111(ACTIN)	-0.00125133	-0.000176039
C3	15	75111(ACTIN)	-0.00132573	-0.000269891
C3	16	75111(ACTIN)	-0.000660394	0.00037599
C3	17	75111(ACTIN)	-0.00111188	-9.4947e-05
C3	18	75111(ACTIN)	-0.00102145	-2.39687e-05
C3	19	75111(ACTIN)	-0.000984342	-6.3142e-06
C3	20	75111(ACTIN)	-0.000947841	1.07351e-05
C3	21	75111(ACTIN)	-0.000734509	0.000204615
C3	22	75111(ACTIN)	-0.000204206	0.000715465
C3	23	75111(ACTIN)	0.0271696	0.0280699
C3	24	75111(ACTIN)	0.0884688	0.0893495
C3	25	75111(ACTIN)	0.185665	0.186526
C3	26	75111(ACTIN)	0.291081	0.291922
C3	27	75111(ACTIN)	0.419619	0.420441
C3	28	75111(ACTIN)	0.579968	0.580771
C3	29	75111(ACTIN)	0.682424	0.683208
C3	30	75111(ACTIN)	0.800537	0.801301
C3	31	75111(ACTIN)	0.871623	0.872368
C3	32	75111(ACTIN)	0.978055	0.97878
C3	33	75111(ACTIN)	1.02841	1.02911
C3	34	75111(ACTIN)	1.08088	1.08157
C3	35	75111(ACTIN)	1.12506	1.12573
C3	36	75111(ACTIN)	1.16046	1.16111
C3	37	75111(ACTIN)	1.2058	1.20643
C3	38	75111(ACTIN)	1.22477	1.22538
C3	39	75111(ACTIN)	1.27695	1.27754
C3	40	75111(ACTIN)	1.27524	1.27581
C4	1	75111(ACTIN)	-0.0011933	3.02908e-05
C4	2	75111(ACTIN)	-0.00101375	0.000196959
C4	3	75111(ACTIN)	-0.00115222	4.561e-05
C4	4	75111(ACTIN)	-0.0012344	-4.9447e-05
C4	5	75111(ACTIN)	-0.00115335	1.87167e-05
C4	6	75111(ACTIN)	-0.00122924	-7.00449e-05
C4	7	75111(ACTIN)	-0.00105989	8.6423e-05
C4	8	75111(ACTIN)	-0.00116516	-3.17297e-05
C4	9	75111(ACTIN)	-0.000904114	0.000216438
C4	10	75111(ACTIN)	-0.00128236	-0.000174689
C4	11	75111(ACTIN)	-0.000919708	0.000175085
C4	12	75111(ACTIN)	-0.00132816	-0.000246246
C4	13	75111(ACTIN)	-0.000855453	0.000213581
C4	14	75111(ACTIN)	-0.00135637	-0.000300218
C4	15	75111(ACTIN)	-0.000884132	0.000159143
C4	16	75111(ACTIN)	-0.000961777	6.86181e-05
C4	17	75111(ACTIN)	-0.00125166	-0.000234145
C4	18	75111(ACTIN)	-0.000919922	8.47137e-05
C4	19	75111(ACTIN)	-0.000953922	3.78335e-05
C4	20	75111(ACTIN)	-0.000945788	3.30883e-05
C4	21	75111(ACTIN)	-0.000982637	-1.66406e-05
C4	22	75111(ACTIN)	-0.00123136	-0.00027824
C4	23	75111(ACTIN)	-0.000770107	0.000170131
C4	24	75111(ACTIN)	-0.00106556	-0.000138202
C4	25	75111(ACTIN)	-0.000684256	0.000230222
C4	26	75111(ACTIN)	-0.00028838	0.000613219
C4	27	75111(ACTIN)	0.041205	0.0420937
C4	28	75111(ACTIN)	0.101737	0.102613
C4	29	75111(ACTIN)	0.182601	0.183464
C4	30	75111(ACTIN)	0.31198	0.312831
C4	31	75111(ACTIN)	0.458363	0.4592
C4	32	75111(ACTIN)	0.601647	0.602472
C4	33	75111(ACTIN)	0.730113	0.730925
C4	34	75111(ACTIN)	0.860679	0.861478
C4	35	75111(ACTIN)	0.982656	0.983441
C4	36	75111(ACTIN)	1.05549	1.05626
C4	37	75111(ACTIN)	1.15453	1.15529
C4	38	75111(ACTIN)	1.20076	1.20151
C4	39	75111(ACTIN)	1.28111	1.28184
C4	40	75111(ACTIN)	1.30522	1.30594
C5	1	75111(ACTIN)	-0.00177868	8.49016e-05
C5	2	75111(ACTIN)	-0.00177448	7.72247e-05
C5	3	75111(ACTIN)	-0.00190256	-6.27383e-05
C5	4	75111(ACTIN)	-0.00170131	0.000126632
C5	5	75111(ACTIN)	-0.00159852	0.000217548
C5	6	75111(ACTIN)	-0.0020318	-0.000227613
C5	7	75111(ACTIN)	-0.00203841	-0.000246098
C5	8	75111(ACTIN)	-0.00157765	0.000202784
C5	9	75111(ACTIN)	-0.0017514	1.71541e-05
C5	10	75111(ACTIN)	-0.00141011	0.000346567
C5	11	75111(ACTIN)	-0.00171384	3.09527e-05
C5	12	75111(ACTIN)	-0.00215937	-0.000426456
C5	13	75111(ACTIN)	-0.00156766	0.000153382
C5	14	75111(ACTIN)	-0.00180649	-9.73243e-05
C5	15	75111(ACTIN)	-0.0017586	-6.13215e-05
C5	16	75111(ACTIN)	-0.00178739	-0.000101988
C5	17	75111(ACTIN)	-0.00179017	-0.000116641
C5	18	75111(ACTIN)	-0.00172698	-6.53307e-05
C5	19	75111(ACTIN)	-0.00131376	0.000336006
C5	20	75111(ACTIN)	-0.00188446	-0.000246571
C5	21	75111(ACTIN)	-0.0016193	6.7178e-06
C5	22	75111(ACTIN)	-0.0014246	0.000189538
C5	23	75111(ACTIN)	-0.0015395	6.27557e-05
C5	24	75111(ACTIN)	-0.00162834	-3.79569e-05
C5	25	75111(ACTIN)	-0.00111019	0.000468315
C5	26	75111(ACTIN)	0.0177508	0.0193175
C5	27	75111(ACTIN)	0.044761	0.0463158
C5	28	75111(ACTIN)	0.0997643	0.101307
C5	29	75111(ACTIN)	0.189988	0.191519
C5	30	75111(ACTIN)	0.316248	0.317767
C5	31	75111(ACTIN)	0.459093	0.4606
C5	32	75111(ACTIN)	0.620051	0.621546
C5	33	75111(ACTIN)	0.77446	0.775944
C5	34	75111(ACTIN)	0.915665	0.917137
C5	35	75111(ACTIN)	1.02439	1.02585
C5	36	75111(ACTIN)	1.1083	1.10975
C5	37	75111(ACTIN)	1.23123	1.23266
C5	38	75111(ACTIN)	1.29269	1.29412
C5	39	75111(ACTIN)	1.36021	1.36163
C5	40	75111(ACTIN)	1.38152	1.38292
C6	1
C6	2
C6	3
C6	4
C6	5
C6	6
C6	7
C6	8
C6	9
C6	10
C6	11
C6	12
C6	13
C6	14
C6	15
C6	16
C6	17
C6	18
C6	19
C6	20
C6	21
C6	22
C6	23
C6	24
C6	25
C6	26
C6	27
C6	28
C6	29
C6	30
C6	31
C6	32
C6	33
C6	34
C6	35
C6	36
C6	37
C6	38
C6	39
C6	40
C7	1	122	-0.000615403	-0.00410352
C7	2	122	-0.000242861	-0.00405123
C7	3	122	0.00636206	0.00223345
C7	4	122	0.00264727	-0.00180158
C7	5	122	0.00272379	-0.00204531
C7	6	122	0.0136448	0.00855543
C7	7	122	0.00605965	0.000650067
C7	8	122	0.00708156	0.00135174
C7	9	122	0.00561774	-0.000432332
C7	10	122	0.00723301	0.000862694
C7	11	122	0.00348253	-0.00320802
C7	12	122	0.00536281	-0.00164799
C7	13	122	0.00233443	-0.00499661
C7	14	122	0.00773417	8.28854e-05
C7	15	122	0.0136849	0.00571333
C7	16	122	0.00508263	-0.00320914
C7	17	122	0.00790413	-0.000707888
C7	18	122	0.00600889	-0.00292337
C7	19	122	0.00194943	-0.00730308
C7	20	122	0.0080288	-0.00154395
C7	21	122	0.00788671	-0.00200628
C7	22	122	0.0114875	0.00127428
C7	23	122	0.0119186	0.00138511
C7	24	122	0.01343	0.00257626
C7	25	122	0.0183143	0.00714032
C7	26	122	0.0271424	0.0156482
C7	27	122	0.0510334	0.039219
C7	28	122	0.0849495	0.0728148
C7	29	122	0.145724	0.133269
C7	30	122	0.266914	0.254139
C7	31	122	0.467315	0.45422
C7	32	122	0.740108	0.726692
C7	33	122	1.06528	1.05154
C7	34	122	1.34486	1.3308
C7	35	122	1.55522	1.54084
C7	36	122	1.68613	1.67143
C7	37	122	1.81056	1.79555
C7	38	122	1.86793	1.85259
C7	39	122	1.94512	1.92946
C7	40	122	1.95487	1.93889
C8	1	122	-0.00163241	-5.99992e-05
C8	2	122	-0.00166608	-9.99455e-05
C8	3	122	-0.0014872	7.26618e-05
C8	4	122	-0.00156229	-8.70229e-06
C8	5	122	-0.00164434	-9.70212e-05
C8	6	122	-0.00169447	-0.000153422
C8	7	122	-0.00153778	-3.00596e-06
C8	8	122	-0.00119983	0.000328666
C8	9	122	-0.00161244	-9.02152e-05
C8	10	122	-0.00131818	0.000197773
C8	11	122	-0.00148542	2.42579e-05
C8	12	122	-0.00157269	-6.92844e-05
C8	13	122	-0.00167444	-0.000177308
C8	14	122	-0.00162379	-0.000132931
C8	15	122	-0.00129681	0.000187778
C8	16	122	-0.00149457	-1.6254e-05
C8	17	122	-0.0014561	1.59448e-05
C8	18	122	-0.00131604	0.000149731
C8	19	122	-0.00188309	-0.000423595
C8	20	122	-0.00144251	1.07124e-05
C8	21	122	-0.00145451	-7.56027e-06
C8	22	122	-0.00157081	-0.000130138
C8	23	122	-0.00122055	0.000213858
C8	24	122	-0.00132008	0.000108053
C8	25	122	0.00191051	0.00333237
C8	26	122	0.0148683	0.0162839
C8	27	122	0.043477	0.0448863
C8	28	122	0.101017	0.10242
C8	29	122	0.202821	0.204217
C8	30	122	0.375132	0.376522
C8	31	122	0.62144	0.622825
C8	32	122	0.951784	0.953161
C8	33	122	1.23296	1.23434
C8	34	122	1.48199	1.48336
C8	35	122	1.63924	1.64059
C8	36	122	1.73751	1.73887
C8	37	122	1.82638	1.82772
C8	38	122	1.88721	1.88855
C8	39	122	1.92159	1.92292
C8	40	122	1.95543	1.95676
C9	1	122	-0.000566931	0.00151118
C9	2	122	-0.00011574	0.00174737
C9	3	122	-0.000482076	0.00116603
C9	4	122	-0.000269515	0.00116359
C9	5	122	-0.000413984	0.000804116
C9	6	122	-0.0002631	0.000739996
C9	7	122	-0.000371538	0.000416553
C9	8	122	-0.000544489	2.85986e-05
C9	9	122	-0.000293348	6.47363e-05
C9	10	122	-5.92381e-05	8.38422e-05
C9	11	122	-0.000117976	-0.0001899
C9	12	122	-0.000217273	-0.000504201
C9	13	122	-0.000355233	-0.000857164
C9	14	122	-0.000491552	-0.00120849
C9	15	122	5.5211e-05	-0.000876728
C9	16	122	-0.000207081	-0.00135402
C9	17	122	-0.000231746	-0.00159369
C9	18	122	-0.000252437	-0.00182939
C9	19	122	-5.33705e-05	-0.00184532
C9	20	122	4.36161e-05	-0.00196334
C9	21	122	-0.000268052	-0.00249001
C9	22	122	0.00158952	-0.000847441
C9	23	122	0.0137442	0.0110922
C9	24	122	0.0225994	0.0197325
C9	25	122	0.0516253	0.0485433
C9	26	122	0.105898	0.102601
C9	27	122	0.198464	0.194952
C9	28	122	0.375617	0.37189
C9	29	122	0.610578	0.606636
C9	30	122	0.942539	0.938382
C9	31	122	1.23298	1.22861
C9	32	122	1.4715	1.46691
C9	33	122	1.63182	1.62702
C9	34	122	1.73358	1.72856
C9	35	122	1.80462	1.79939
C9	36	122	1.86873	1.86328
C9	37	122	1.92028	1.91462
C9	38	122	1.94881	1.94294
C9	39	122	1.96586	1.95977
C9	40	122	1.97778	1.97147
C10	1	122	0.290589	-0.000413355
C10	2	122	0.288465	-0.0024801
C10	3	122	0.290059	-0.000828878
C10	4	122	0.291102	0.00027049
C10	5	122	0.290946	0.000171209
C10	6	122	0.294837	0.00411956
C10	7	122	0.288176	-0.00248488
C10	8	122	0.290255	-0.000349197
C10	9	122	0.290453	-9.38905e-05
C10	10	122	0.291041	0.000550277
C10	11	122	0.289646	-0.000787708
C10	12	122	0.290464	8.71898e-05
C10	13	122	0.288382	-0.00193765
C10	14	122	0.294281	0.00401819
C10	15	122	0.290586	0.000379671
C10	16	122	0.288929	-0.00122069
C10	17	122	0.289568	-0.000523954
C10	18	122	0.287982	-0.00205381
C10	19	122	0.287131	-0.00284769
C10	20	122	0.291076	0.00115451
C10	21	122	0.288517	-0.00134803
C10	22	122	0.288539	-0.00126939
C10	23	122	0.294746	0.00499466
C10	24	122	0.299015	0.00932043
C10	25	122	0.312567	0.0229295
C10	26	122	0.332031	0.04245
C10	27	122	0.365562	0.0760379
C10	28	122	0.441174	0.151707
C10	29	122	0.54203	0.25262
C10	30	122	0.701978	0.412624
C10	31	122	0.855387	0.56609
C10	32	122	0.979593	0.690354
C10	33	122	1.06432	0.775139
C10	34	122	1.12696	0.837834
C10	35	122	1.16373	0.87466
C10	36	122	1.1962	0.907186
C10	37	122	1.21754	0.928584
C10	38	122	1.22415	0.935253
C10	39	122	1.24091	0.952073
C10	40	122	1.24907	0.960284
C11	1	122	-0.000910095	0.000379681
C11	2	122	-0.00164159	-0.00036697
C11	3	122	-0.00126598	-6.5246e-06
C11	4	122	-0.0011894	5.48911e-05
C11	5	122	-0.00116964	5.94954e-05
C11	6	122	-0.00133157	-0.000117602
C11	7	122	-0.00130033	-0.000101519
C11	8	122	-0.00119574	-1.20917e-05
C11	9	122	-0.00126134	-9.28494e-05
C11	10	122	-0.000890489	0.000262839
C11	11	122	-0.000953206	0.000184961
C11	12	122	-0.00105267	7.03328e-05
C11	13	122	-0.000882206	0.00022564
C11	14	122	-0.00122615	-0.000133462
C11	15	122	-0.00122075	-0.000143223
C11	16	122	-0.0011639	-0.000101537
C11	17	122	-0.00133206	-0.000284862
C11	18	122	-0.00121609	-0.00018405
C11	19	122	-0.000860699	0.000156181
C11	20	122	-0.0011201	-0.000118379
C11	21	122	-0.00107866	-9.21043e-05
C11	22	122	-0.000914705	5.66922e-05
C11	23	122	-0.000639065	0.000317171
C11	24	122	0.0076682	0.00860927
C11	25	122	0.0267203	0.0276462
C11	26	122	0.0745802	0.075491
C11	27	122	0.162903	0.163799
C11	28	122	0.322812	0.323693
C11	29	122	0.552438	0.553303
C11	30	122	0.865774	0.866624
C11	31	122	1.18966	1.1905
C11	32	122	1.42636	1.42718
C11	33	122	1.59746	1.59827
C11	34	122	1.7035	1.70429
C11	35	122	1.78316	1.78394
C11	36	122	1.83011	1.83087
C11	37	122	1.87455	1.87529
C11	38	122	1.90901	1.90974
C11	39	122	1.94181	1.94252
C11	40	122	1.94388	1.94458
C12	1
C12	2
C12	3
C12	4
C12	5
C12	6
C12	7
C12	8
C12	9
C12	10
C12	11
C12	12
C12	13
C12	14
C12	15
C12	16
C12	17
C12	18
C12	19
C12	20
C12	21
C12	22
C12	23
C12	24
C12	25
C12	26
C12	27
C12	28
C12	29
C12	30
C12	31
C12	32
C12	33
C12	34
C12	35
C12	36
C12	37
C12	38
C12	39
C12	40
D1	1
D1	2
D1	3
D1	4
D1	5
D1	6
D1	7
D1	8
D1	9
D1	10
D1	11
D1	12
D1	13
D1	14
D1	15
D1	16
D1	17
D1	18
D1	19
D1	20
D1	21
D1	22
D1	23
D1	24
D1	25
D1	26
D1	27
D1	28
D1	29
D1	30
D1	31
D1	32
D1	33
D1	34
D1	35
D1	36
D1	37
D1	38
D1	39
D1	40
D2	1
D2	2
D2	3
D2	4
D2	5
D2	6
D2	7
D2	8
D2	9
D2	10
D2	11
D2	12
D2	13
D2	14
D2	15
D2	16
D2	17
D2	18
D2	19
D2	20
D2	21
D2	22
D2	23
D2	24
D2	25
D2	26
D2	27
D2	28
D2	29
D2	30
D2	31
D2	32
D2	33
D2	34
D2	35
D2	36
D2	37
D2	38
D2	39
D2	40
D3	1	75111(ACTIN)	-0.00259438	0.000416387
D3	2	75111(ACTIN)	-0.00275919	0.000215457
D3	3	75111(ACTIN)	-0.00261264	0.000325884
D3	4	75111(ACTIN)	-0.00287525	2.71523e-05
D3	5	75111(ACTIN)	-0.00267748	0.000188802
D3	6	75111(ACTIN)	-0.00292155	-9.13887e-05
D3	7	75111(ACTIN)	-0.0026914	0.000102647
D3	8	75111(ACTIN)	-0.00300622	-0.0002483
D3	9	75111(ACTIN)	-0.00269542	2.63878e-05
D3	10	75111(ACTIN)	-0.00276142	-7.57358e-05
D3	11	75111(ACTIN)	-0.00311935	-0.000469789
D3	12	75111(ACTIN)	-0.00239547	0.000217971
D3	13	75111(ACTIN)	-0.00263178	-5.44604e-05
D3	14	75111(ACTIN)	-0.00258586	-4.46637e-05
D3	15	75111(ACTIN)	-0.00264656	-0.000141479
D3	16	75111(ACTIN)	-0.00269273	-0.000223767
D3	17	75111(ACTIN)	-0.00229641	0.000136431
D3	18	75111(ACTIN)	-0.00247591	-7.91945e-05
D3	19	75111(ACTIN)	-0.00263105	-0.000270455
D3	20	75111(ACTIN)	-0.00230974	1.4736e-05
D3	21	75111(ACTIN)	-0.00162913	0.000659222
D3	22	75111(ACTIN)	-0.00140174	0.000850495
D3	23	75111(ACTIN)	0.025994	0.0282102
D3	24	75111(ACTIN)	0.0850251	0.0872051
D3	25	75111(ACTIN)	0.206269	0.208413
D3	26	75111(ACTIN)	0.347174	0.349282
D3	27	75111(ACTIN)	0.483837	0.485908
D3	28	75111(ACTIN)	0.653063	0.655098
D3	29	75111(ACTIN)	0.765568	0.767567
D3	30	75111(ACTIN)	0.871172	0.873135
D3	31	75111(ACTIN)	0.979756	0.981683
D3	32	75111(ACTIN)	1.05462	1.05652
D3	33	75111(ACTIN)	1.11732	1.11918
D3	34	75111(ACTIN)	1.16789	1.1697
D3	35	75111(ACTIN)	1.21186	1.21364
D3	36	75111(ACTIN)	1.23803	1.23977
D3	37	75111(ACTIN)	1.27918	1.28089
D3	38	75111(ACTIN)	1.29265	1.29433
D3	39	75111(ACTIN)	1.32991	1.33155
D3	40	75111(ACTIN)	1.33939	1.34099
D4	1
D4	2
D4	3
D4	4
D4	5
D4	6
D4	7
D4	8
D4	9
D4	10
D4	11
D4	12
D4	13
D4	14
D4	15
D4	16
D4	17
D4	18
D4	19
D4	20
D4	21
D4	22
D4	23
D4	24
D4	25
D4	26
D4	27
D4	28
D4	29
D4	30
D4	31
D4	32
D4	33
D4	34
D4	35
D4	36
D4	37
D4	38
D4	39
D4	40
D5	1	75111(ACTIN)	-0.00201616	-0.000296677
D5	2	75111(ACTIN)	-0.00179323	-8.23134e-05
D5	3	75111(ACTIN)	-0.00193106	-0.00022871
D5	4	75111(ACTIN)	-0.0015445	0.000149289
D5	5	75111(ACTIN)	-0.00173632	-5.11016e-05
D5	6	75111(ACTIN)	-0.00149802	0.000178631
D5	7	75111(ACTIN)	-0.00144235	0.000225736
D5	8	75111(ACTIN)	-0.00172763	-6.81131e-05
D5	9	75111(ACTIN)	-0.0015995	5.14577e-05
D5	10	75111(ACTIN)	-0.00166155	-1.91657e-05
D5	11	75111(ACTIN)	-0.00182722	-0.000193403
D5	12	75111(ACTIN)	-0.00144907	0.000176189
D5	13	75111(ACTIN)	-0.00164471	-2.80164e-05
D5	14	75111(ACTIN)	-0.0017333	-0.000125175
D5	15	75111(ACTIN)	-0.00154594	5.36119e-05
D5	16	75111(ACTIN)	-0.00181456	-0.000223575
D5	17	75111(ACTIN)	-0.00151263	6.97914e-05
D5	18	75111(ACTIN)	-0.00143818	0.000135672
D5	19	75111(ACTIN)	-0.00169767	-0.000132376
D5	20	75111(ACTIN)	-0.00165995	-0.000103222
D5	21	75111(ACTIN)	-0.00169948	-0.000151327
D5	22	75111(ACTIN)	-0.00169754	-0.000157948
D5	23	75111(ACTIN)	-0.00140151	0.000129514
D5	24	75111(ACTIN)	-0.00121022	0.00031224
D5	25	75111(ACTIN)	-0.000348891	0.001165
D5	26	75111(ACTIN)	0.0312717	0.032777
D5	27	75111(ACTIN)	0.0770152	0.078512
D5	28	75111(ACTIN)	0.167576	0.169064
D5	29	75111(ACTIN)	0.280588	0.282068
D5	30	75111(ACTIN)	0.459739	0.46121
D5	31	75111(ACTIN)	0.616465	0.617928
D5	32	75111(ACTIN)	0.794353	0.795807
D5	33	75111(ACTIN)	0.949861	0.951306
D5	34	75111(ACTIN)	1.07167	1.0731
D5	35	75111(ACTIN)	1.17884	1.18027
D5	36	75111(ACTIN)	1.25209	1.25351
D5	37	75111(ACTIN)	1.34833	1.34974
D5	38	75111(ACTIN)	1.39911	1.40052
D5	39	75111(ACTIN)	1.45504	1.45644
D5	40	75111(ACTIN)	1.49103	1.49241
D6	1
D6	2
D6	3
D6	4
D6	5
D6	6
D6	7
D6	8
D6	9
D6	10
D6	11
D6	12
D6	13
D6	14
D6	15
D6	16
D6	17
D6	18
D6	19
D6	20
D6	21
D6	22
D6	23
D6	24
D6	25
D6	26
D6	27
D6	28
D6	29
D6	30
D6	31
D6	32
D6	33
D6	34
D6	35
D6	36
D6	37
D6	38
D6	39
D6	40
D7	1	122	-0.00266066	-2.12801e-07
D7	2	122	-0.0026607	-2.48203e-07
D7	3	122	-0.00266063	-1.70681e-07
D7	4	122	-0.00266047	-1.37645e-08
D7	5	122	-0.00266043	3.51187e-08
D7	6	122	-0.0026604	6.44441e-08
D7	7	122	-0.00266052	-5.29138e-08
D7	8	122	-0.00266046	8.30942e-09
D7	9	122	-0.00266041	6.767e-08
D7	10	122	-0.00266065	-1.70993e-07
D7	11	122	-0.00266048	6.18024e-09
D7	12	122	-0.00266044	4.83113e-08
D7	13	122	-0.00266042	6.80907e-08
D7	14	122	-0.00266044	4.78232e-08
D7	15	122	-0.00266027	2.24996e-07
D7	16	122	-0.00266038	1.18348e-07
D7	17	122	-0.00266042	8.57409e-08
D7	18	122	-0.00266057	-6.88699e-08
D7	19	122	-0.0026605	1.09798e-08
D7	20	122	-0.00266064	-1.30127e-07
D7	21	122	-0.00266047	4.42521e-08
D7	22	122	-0.00266067	-1.57158e-07
D7	23	122	-0.00266055	-2.86464e-08
D7	24	122	-0.00266071	-1.82093e-07
D7	25	122	-0.00266043	9.75254e-08
D7	26	122	-0.00266048	4.74555e-08
D7	27	122	-0.000418362	0.00224217
D7	28	122	0.0351654	0.037826
D7	29	122	0.0850536	0.0877142
D7	30	122	0.186562	0.189222
D7	31	122	0.377011	0.379672
D7	32	122	0.631218	0.633879
D7	33	122	0.945178	0.947839
D7	34	122	1.25573	1.25839
D7	35	122	1.49006	1.49272
D7	36	122	1.65178	1.65444
D7	37	122	1.79914	1.8018
D7	38	122	1.85923	1.86189
D7	39	122	1.93331	1.93598
D7	40	122	1.95578	1.95844
D8	1	122	-0.00202327	0.000235417
D8	2	122	-0.00180823	0.000396388
D8	3	122	-0.00203986	0.000110688
D8	4	122	-0.00196924	0.000127235
D8	5	122	-0.00160291	0.000439494
D8	6	122	-0.00181138	0.000176955
D8	7	122	-0.0019505	-1.62374e-05
D8	8	122	-0.00159537	0.000284828
D8	9	122	-0.00166812	0.000157998
D8	10	122	-0.00191473	-0.000142677
D8	11	122	-0.00165637	6.16074e-05
D8	12	122	-0.00158148	8.2433e-05
D8	13	122	-0.00155115	5.86871e-05
D8	14	122	-0.00190802	-0.000352254
D8	15	122	-0.00167458	-0.000172887
D8	16	122	-0.00206843	-0.000620806
D8	17	122	-0.00186063	-0.000467077
D8	18	122	-0.00168924	-0.000349759
D8	19	122	-0.00158725	-0.000301833
D8	20	122	-0.00165843	-0.000427088
D8	21	122	-0.00139545	-0.000218178
D8	22	122	-0.00164404	-0.000520834
D8	23	122	-0.0015045	-0.000435373
D8	24	122	-0.0012219	-0.000206843
D8	25	122	0.00177093	0.00273192
D8	26	122	0.010612	0.011519
D8	27	122	0.0590896	0.0599425
D8	28	122	0.133756	0.134554
D8	29	122	0.27076	0.271504
D8	30	122	0.480187	0.480877
D8	31	122	0.790756	0.791393
D8	32	122	1.12898	1.12956
D8	33	122	1.40783	1.40836
D8	34	122	1.61397	1.61445
D8	35	122	1.74037	1.74079
D8	36	122	1.84315	1.84352
D8	37	122	1.90183	1.90214
D8	38	122	1.94595	1.94621
D8	39	122	1.98427	1.98448
D8	40	122	1.9997	1.99985
D9	1	122	0.178878	-0.0149726
D9	2	122	0.193365	-0.00127221
D9	3	122	0.194991	-0.000434108
D9	4	122	0.197444	0.00123155
D9	5	122	0.190244	-0.00675571
D9	6	122	0.200974	0.0031875
D9	7	122	0.199644	0.00106981
D9	8	122	0.206495	0.00713382
D9	9	122	0.200764	0.000615715
D9	10	122	0.198762	-0.00217347
D9	11	122	0.200919	-0.000803693
D9	12	122	0.201	-0.00151017
D9	13	122	0.211206	0.00790856
D9	14	122	0.202716	-0.00136934
D9	15	122	0.201899	-0.00297273
D9	16	122	0.205234	-0.000425854
D9	17	122	0.199783	-0.00666391
D9	18	122	0.210441	0.00320729
D9	19	122	0.197573	-0.0104487
D9	20	122	0.209034	0.000225852
D9	21	122	0.210764	0.0011685
D9	22	122	0.207577	-0.00280641
D9	23	122	0.221786	0.0106155
D9	24	122	0.231543	0.0195854
D9	25	122	0.261457	0.048712
D9	26	122	0.315796	0.102263
D9	27	122	0.413063	0.198744
D9	28	122	0.583095	0.367988
D9	29	122	0.835858	0.619963
D9	30	122	1.16178	0.945094
D9	31	122	1.46591	1.24845
D9	32	122	1.69846	1.4802
D9	33	122	1.85351	1.63446
D9	34	122	1.94763	1.7278
D9	35	122	2.02089	1.80027
D9	36	122	2.07734	1.85593
D9	37	122	2.10259	1.88039
D9	38	122	2.14433	1.92135
D9	39	122	2.16875	1.94498
D9	40	122	2.18752	1.96296
D10	1	122	-0.00185289	-0.000356594
D10	2	122	-0.00150239	-1.46339e-05
D10	3	122	-0.00132109	0.000158132
D10	4	122	-0.00162161	-0.000150917
D10	5	122	-0.00125998	0.000202181
D10	6	122	-0.00161304	-0.000159416
D10	7	122	-0.0015962	-0.000151104
D10	8	122	-0.00149955	-6.29933e-05
D10	9	122	-0.00140317	2.48541e-05
D10	10	122	-0.00156023	-0.000140736
D10	11	122	-0.00120764	0.000203313
D10	12	122	-0.00117618	0.000226243
D10	13	122	-0.00142017	-2.62786e-05
D10	14	122	-0.00129714	8.82179e-05
D10	15	122	-0.00151956	-0.000142741
D10	16	122	-0.00160082	-0.00023253
D10	17	122	-0.00116844	0.000191315
D10	18	122	-0.0013222	2.90243e-05
D10	19	122	-0.00151977	-0.000177087
D10	20	122	-0.00139131	-5.71519e-05
D10	21	122	-0.00100645	0.000319171
D10	22	122	-0.00143881	-0.000121721
D10	23	122	-0.00132833	-1.9773e-05
D10	24	122	0.00472459	0.00602461
D10	25	122	0.036474	0.0377655
D10	26	122	0.06091	0.0621929
D10	27	122	0.149797	0.151072
D10	28	122	0.280696	0.281962
D10	29	122	0.50049	0.501747
D10	30	122	0.808333	0.809582
D10	31	122	1.13578	1.13702
D10	32	122	1.415	1.41623
D10	33	122	1.60301	1.60424
D10	34	122	1.71293	1.71414
D10	35	122	1.81013	1.81134
D10	36	122	1.86573	1.86692
D10	37	122	1.91225	1.91344
D10	38	122	1.94388	1.94506
D10	39	122	1.95611	1.95728
D10	40	122	1.98521	1.98638
D11	1
D11	2
D11	3
D11	4
D11	5
D11	6
D11	7
D11	8
D11	9
D11	10
D11	11
D11	12
D11	13
D11	14
D11	15
D11	16
D11	17
D11	18
D11	19
D11	20
D11	21
D11	22
D11	23
D11	24
D11	25
D11	26
D11	27
D11	28
D11	29
D11	30
D11	31
D11	32
D11	33
D11	34
D11	35
D11	36
D11	37
D11	38
D11	39
D11	40
D12	1
D12	2
D12	3
D12	4
D12	5
D12	6
D12	7
D12	8
D12	9
D12	10
D12	11
D12	12
D12	13
D12	14
D12	15
D12	16
D12	17
D12	18
D12	19
D12	20
D12	21
D12	22
D12	23
D12	24
D12	25
D12	26
D12	27
D12	28
D12	29
D12	30
D12	31
D12	32
D12	33
D12	34
D12	35
D12	36
D12	37
D12	38
D12	39
D12	40
E1	1	626	-0.0022486	-0.000293084
E1	2	626	-0.00179449	0.000155191
E1	3	626	-0.00214572	-0.000201862
E1	4	626	-0.00168418	0.000253844
E1	5	626	-0.00179164	0.00014056
E1	6	626	-0.00228617	-0.000359804
E1	7	626	-0.00188515	3.53927e-05
E1	8	626	-0.00197629	-6.15789e-05
E1	9	626	-0.00210113	-0.000192244
E1	10	626	-0.00216309	-0.000260035
E1	11	626	-0.00160085	0.000296376
E1	12	626	-0.00161113	0.000280264
E1	13	626	-0.00183757	4.80037e-05
E1	14	626	-0.00212711	-0.000247367
E1	15	626	-0.00171605	0.000157865
E1	16	626	-0.00208308	-0.000214997
E1	17	626	-0.00189536	-3.31005e-05
E1	18	626	-0.00197384	-0.000117411
E1	19	626	-0.00217717	-0.000326574
E1	20	626	-0.00167432	0.000170447
E1	21	626	-0.00156922	0.000269722
E1	22	626	-0.00186258	-2.94639e-05
E1	23	626	-0.00188308	-5.57952e-05
E1	24	626	-0.00146804	0.000353414
E1	25	626	-0.0013839	0.000431723
E1	26	626	-0.00182723	-1.7429e-05
E1	27	626	-0.00137164	0.000432333
E1	28	626	-0.00177723	2.09088e-05
E1	29	626	-0.00205575	-0.000263437
E1	30	626	-0.00170204	8.44425e-05
E1	31	626	-0.00155807	0.000222589
E1	32	626	-0.0019268	-0.000151972
E1	33	626	-0.00215683	-0.000387833
E1	34	626	-0.00157055	0.000192624
E1	35	626	-0.00218434	-0.000426998
E1	36	626	-0.0015013	0.000250213
E1	37	626	-0.00194508	-0.00019939
E1	38	626	-0.00158539	0.000154471
E1	39	626	-0.00198193	-0.000247902
E1	40	626	-0.00143496	0.000293235
E2	1	626	-0.00284079	1.96494e-05
E2	2	626	-0.00320958	-0.000357333
E2	3	626	-0.00275896	8.51071e-05
E2	4	626	-0.00281471	2.11767e-05
E2	5	626	-0.00283787	-1.01723e-05
E2	6	626	-0.00282545	-5.93764e-06
E2	7	626	-0.0028348	-2.34747e-05
E2	8	626	-0.00267059	0.000132553
E2	9	626	-0.002771	2.39538e-05
E2	10	626	-0.00250436	0.000282412
E2	11	626	-0.00279651	-1.7923e-05
E2	12	626	-0.00310795	-0.000337549
E2	13	626	-0.00282049	-5.82702e-05
E2	14	626	-0.00294983	-0.000195796
E2	15	626	-0.00252541	0.000220441
E2	16	626	-0.00253215	0.000205515
E2	17	626	-0.00323879	-0.000509311
E2	18	626	-0.00248595	0.000235341
E2	19	626	-0.00287868	-0.000165572
E2	20	626	-0.00311309	-0.000408163
E2	21	626	-0.002526	0.000170742
E2	22	626	-0.00267247	1.6083e-05
E2	23	626	-0.00254681	0.000133563
E2	24	626	-0.00270611	-3.39227e-05
E2	25	626	-0.00285785	-0.000193849
E2	26	626	-0.00261242	4.33954e-05
E2	27	626	-0.00225748	0.000390152
E2	28	626	-0.00216685	0.000472598
E2	29	626	-0.00342884	-0.000797579
E2	30	626	-0.00293029	-0.000307213
E2	31	626	-0.00219291	0.000421985
E2	32	626	-0.00253593	7.07805e-05
E2	33	626	-0.00255559	4.29325e-05
[truncated: 1,847 more rows]

## Sheet: BioGroup Analysis Result
Block Type	96fast
Chemistry	SYBR_GREEN
Experiment File Name	D:\vx\data\WeChat Files\wxid_h91xm8xuxfc221\FileStorage\File\2023-09\hy\hy\0702hys2.eds
Experiment Run End Time	2023-07-02 17:00:45 下午 GMT+08:00
Instrument Type	sds7500fast
Passive Reference	ROX
Biogroup Name	Target Name	Task	RQ	RQ Min	RQ Max	Cт Mean	ΔCт Mean	ΔCт SE	ΔΔCт
Analysis Type	Singleplex
Endogenous Control	75111(ACTIN)
RQ Min/Max Confidence Level	95.0
Reference Biogroup Name
