# Supplementary material for: Genome-Wide Identification of TCP Gene Family in Dendrobium and Their Expression Patterns in Dendrobium chrysotoxum
Source: Int J Mol Sci. 2023 Sep 20;24(18):14320. doi: 10.3390/ijms241814320 (PMC10531990; doi:10.3390/ijms241814320)
Supplement: Supplementary file 1 [file ijms-24-14320-s001.zip › qPCR Melt Curve/all_data(4).xls]

## Sheet: Sample Setup
Block Type	96fast
Chemistry	SYBR_GREEN
Experiment File Name	D:\vx\data\WeChat Files\wxid_h91xm8xuxfc221\FileStorage\File\2023-09\hy\hy\0703hy.eds
Experiment Run End Time	2023-07-03 17:12:09 下午 GMT+08:00
Instrument Type	sds7500fast
Passive Reference	ROX
Well	Sample Name	Sample Color	Biogroup Name	Biogroup Color	Target Name	Target Color	Task	Reporter	Quencher	Comments
A1	se1	RGB(132,193,241)			756111(actin)	RGB(139,189,249)	UNKNOWN	SYBR	None
A2	pe1	RGB(168,255,222)			756111(actin)	RGB(139,189,249)	UNKNOWN	SYBR	None
A3	gy1	RGB(223,221,142)			756111(actin)	RGB(139,189,249)	UNKNOWN	SYBR	None
A4	ov1	RGB(247,255,168)			756111(actin)	RGB(139,189,249)	UNKNOWN	SYBR	None
A5	lip1	RGB(180,255,0)			756111(actin)	RGB(139,189,249)	UNKNOWN	SYBR	None
A6
A7	se2	RGB(255,204,153)			052	RGB(208,243,98)	UNKNOWN	SYBR	None
A8	pe2	RGB(253,138,88)			052	RGB(208,243,98)	UNKNOWN	SYBR	None
A9	gy2	RGB(213,244,165)			052	RGB(208,243,98)	UNKNOWN	SYBR	None
A10	ov2	RGB(96,255,160)			052	RGB(208,243,98)	UNKNOWN	SYBR	None
A11	lip2	RGB(132,193,241)			052	RGB(208,243,98)	UNKNOWN	SYBR	None
A12
B1	se1	RGB(132,193,241)			756111(actin)	RGB(139,189,249)	UNKNOWN	SYBR	None
B2	pe1	RGB(168,255,222)			756111(actin)	RGB(139,189,249)	UNKNOWN	SYBR	None
B3	gy1	RGB(223,221,142)			756111(actin)	RGB(139,189,249)	UNKNOWN	SYBR	None
B4	ov1	RGB(247,255,168)			756111(actin)	RGB(139,189,249)	UNKNOWN	SYBR	None
B5	lip1	RGB(180,255,0)			756111(actin)	RGB(139,189,249)	UNKNOWN	SYBR	None
B6
B7	se2	RGB(255,204,153)			052	RGB(208,243,98)	UNKNOWN	SYBR	None
B8	pe2	RGB(253,138,88)			052	RGB(208,243,98)	UNKNOWN	SYBR	None
B9	gy2	RGB(213,244,165)			052	RGB(208,243,98)	UNKNOWN	SYBR	None
B10	ov2	RGB(96,255,160)			052	RGB(208,243,98)	UNKNOWN	SYBR	None
B11	lip2	RGB(132,193,241)			052	RGB(208,243,98)	UNKNOWN	SYBR	None
B12
C1	se1	RGB(132,193,241)			756111(actin)	RGB(139,189,249)	UNKNOWN	SYBR	None
C2	pe1	RGB(168,255,222)			756111(actin)	RGB(139,189,249)	UNKNOWN	SYBR	None
C3	gy1	RGB(223,221,142)			756111(actin)	RGB(139,189,249)	UNKNOWN	SYBR	None
C4	ov1	RGB(247,255,168)			756111(actin)	RGB(139,189,249)	UNKNOWN	SYBR	None
C5	lip1	RGB(180,255,0)			756111(actin)	RGB(139,189,249)	UNKNOWN	SYBR	None
C6
C7	se2	RGB(255,204,153)			052	RGB(208,243,98)	UNKNOWN	SYBR	None
C8	pe2	RGB(253,138,88)			052	RGB(208,243,98)	UNKNOWN	SYBR	None
C9	gy2	RGB(213,244,165)			052	RGB(208,243,98)	UNKNOWN	SYBR	None
C10	ov2	RGB(96,255,160)			052	RGB(208,243,98)	UNKNOWN	SYBR	None
C11	lip2	RGB(132,193,241)			052	RGB(208,243,98)	UNKNOWN	SYBR	None
C12
D1	se1	RGB(132,193,241)			756111(actin)	RGB(139,189,249)	UNKNOWN	SYBR	None
D2	pe1	RGB(168,255,222)			756111(actin)	RGB(139,189,249)	UNKNOWN	SYBR	None
D3	gy1	RGB(223,221,142)			756111(actin)	RGB(139,189,249)	UNKNOWN	SYBR	None
D4	ov1	RGB(247,255,168)			756111(actin)	RGB(139,189,249)	UNKNOWN	SYBR	None
D5	lip1	RGB(180,255,0)			756111(actin)	RGB(139,189,249)	UNKNOWN	SYBR	None
D6
D7	se2	RGB(255,204,153)			052	RGB(208,243,98)	UNKNOWN	SYBR	None
D8	pe2	RGB(253,138,88)			052	RGB(208,243,98)	UNKNOWN	SYBR	None
D9	gy2	RGB(213,244,165)			052	RGB(208,243,98)	UNKNOWN	SYBR	None
D10	ov2	RGB(96,255,160)			052	RGB(208,243,98)	UNKNOWN	SYBR	None
D11	lip2	RGB(132,193,241)			052	RGB(208,243,98)	UNKNOWN	SYBR	None
D12
E1	se1	RGB(132,193,241)			052	RGB(208,243,98)	UNKNOWN	SYBR	None
E2	pe1	RGB(168,255,222)			052	RGB(208,243,98)	UNKNOWN	SYBR	None
E3	gy1	RGB(223,221,142)			052	RGB(208,243,98)	UNKNOWN	SYBR	None
E4	ov1	RGB(247,255,168)			052	RGB(208,243,98)	UNKNOWN	SYBR	None
E5	lip1	RGB(180,255,0)			052	RGB(208,243,98)	UNKNOWN	SYBR	None
E6
E7	se3	RGB(168,255,222)			052	RGB(208,243,98)	UNKNOWN	SYBR	None
E8	pe3	RGB(223,221,142)			052	RGB(208,243,98)	UNKNOWN	SYBR	None
E9	gy3	RGB(247,255,168)			052	RGB(208,243,98)	UNKNOWN	SYBR	None
E10	ov3	RGB(180,255,0)			052	RGB(208,243,98)	UNKNOWN	SYBR	None
E11	lip3	RGB(255,204,153)			052	RGB(208,243,98)	UNKNOWN	SYBR	None
E12
F1	se1	RGB(132,193,241)			052	RGB(208,243,98)	UNKNOWN	SYBR	None
F2	pe1	RGB(168,255,222)			052	RGB(208,243,98)	UNKNOWN	SYBR	None
F3	gy1	RGB(223,221,142)			052	RGB(208,243,98)	UNKNOWN	SYBR	None
F4	ov1	RGB(247,255,168)			052	RGB(208,243,98)	UNKNOWN	SYBR	None
F5	lip1	RGB(180,255,0)			052	RGB(208,243,98)	UNKNOWN	SYBR	None
F6
F7	se3	RGB(168,255,222)			052	RGB(208,243,98)	UNKNOWN	SYBR	None
F8	pe3	RGB(223,221,142)			052	RGB(208,243,98)	UNKNOWN	SYBR	None
F9	gy3	RGB(247,255,168)			052	RGB(208,243,98)	UNKNOWN	SYBR	None
F10	ov3	RGB(180,255,0)			052	RGB(208,243,98)	UNKNOWN	SYBR	None
F11	lip3	RGB(255,204,153)			052	RGB(208,243,98)	UNKNOWN	SYBR	None
F12
G1	se1	RGB(132,193,241)			052	RGB(208,243,98)	UNKNOWN	SYBR	None
G2	pe1	RGB(168,255,222)			052	RGB(208,243,98)	UNKNOWN	SYBR	None
G3	gy1	RGB(223,221,142)			052	RGB(208,243,98)	UNKNOWN	SYBR	None
G4	ov1	RGB(247,255,168)			052	RGB(208,243,98)	UNKNOWN	SYBR	None
G5	lip1	RGB(180,255,0)			052	RGB(208,243,98)	UNKNOWN	SYBR	None
G6
G7	se3	RGB(168,255,222)			052	RGB(208,243,98)	UNKNOWN	SYBR	None
G8	pe3	RGB(223,221,142)			052	RGB(208,243,98)	UNKNOWN	SYBR	None
G9	gy3	RGB(247,255,168)			052	RGB(208,243,98)	UNKNOWN	SYBR	None
G10	ov3	RGB(180,255,0)			052	RGB(208,243,98)	UNKNOWN	SYBR	None
G11	lip3	RGB(255,204,153)			052	RGB(208,243,98)	UNKNOWN	SYBR	None
G12
H1	se1	RGB(132,193,241)			052	RGB(208,243,98)	UNKNOWN	SYBR	None
H2	pe1	RGB(168,255,222)			052	RGB(208,243,98)	UNKNOWN	SYBR	None
H3	gy1	RGB(223,221,142)			052	RGB(208,243,98)	UNKNOWN	SYBR	None
H4	ov1	RGB(247,255,168)			052	RGB(208,243,98)	UNKNOWN	SYBR	None
H5	lip1	RGB(180,255,0)			052	RGB(208,243,98)	UNKNOWN	SYBR	None
H6
H7	se3	RGB(168,255,222)			052	RGB(208,243,98)	UNKNOWN	SYBR	None
H8	pe3	RGB(223,221,142)			052	RGB(208,243,98)	UNKNOWN	SYBR	None
H9	gy3	RGB(247,255,168)			052	RGB(208,243,98)	UNKNOWN	SYBR	None
H10	ov3	RGB(180,255,0)			052	RGB(208,243,98)	UNKNOWN	SYBR	None
H11	lip3	RGB(255,204,153)			052	RGB(208,243,98)	UNKNOWN	SYBR	None
H12

## Sheet: Results
Block Type	96fast
Chemistry	SYBR_GREEN
Experiment File Name	D:\vx\data\WeChat Files\wxid_h91xm8xuxfc221\FileStorage\File\2023-09\hy\hy\0703hy.eds
Experiment Run End Time	2023-07-03 17:12:09 下午 GMT+08:00
Instrument Type	sds7500fast
Passive Reference	ROX
Well	Sample Name	Target Name	Task	Reporter	Quencher	RQ	RQ Min	RQ Max	Cт	Cт Mean	Cт SD	ΔCт	ΔCт Mean	ΔCт SE	HK Control ΔCт Mean	HK Control ΔCт SE	ΔΔCт	Automatic Ct Threshold	Ct Threshold	Automatic Baseline	Baseline Start	Baseline End	Efficiency	Tm1	Tm2	Tm3	Comments	HIGHSD
A4	ov1	756111(actin)	UNKNOWN	SYBR	None				27.5117	29.1831	1.45812							TRUE	0.0566075	TRUE	3	23	1	80.8372				Y
A5	lip1	756111(actin)	UNKNOWN	SYBR	None				30.1515	33.5604	4.82095							TRUE	0.0566075	TRUE	3	28	1	80.6633				Y
A8	pe2	052	UNKNOWN	SYBR	None				25.3006	24.9613	0.236766							TRUE	0.0998368	TRUE	3	22	1	87.9639				N
A9	gy2	052	UNKNOWN	SYBR	None				24.6808	24.0128	0.462503							TRUE	0.0998368	TRUE	3	22	1	87.9639				N
A10	ov2	052	UNKNOWN	SYBR	None				23.0051	22.938	0.345615							TRUE	0.0998368	TRUE	3	20	1	87.9639				N
A11	lip2	052	UNKNOWN	SYBR	None				24.2165	24.2221	0.00793575							TRUE	0.0998368	TRUE	3	21	1	87.79				N
B1	se1	756111(actin)	UNKNOWN	SYBR	None				34.3541	34.111	0.366108							TRUE	0.0566075	TRUE	3	32	1	80.3157				N
B2	pe1	756111(actin)	UNKNOWN	SYBR	None				34.8672	34.909	0.0591863							TRUE	0.0566075	TRUE	3	33	1	80.4895				N
B4	ov1	756111(actin)	UNKNOWN	SYBR	None				30.9989	29.1831	1.45812							TRUE	0.0566075	TRUE	3	29	1	80.8372				Y
B5	lip1	756111(actin)	UNKNOWN	SYBR	None				36.9694	33.5604	4.82095							TRUE	0.0566075	TRUE	3	35	1	77.8822				Y
B8	pe2	052	UNKNOWN	SYBR	None				24.9257	24.9613	0.236766							TRUE	0.0998368	TRUE	3	22	1	88.1377				N
B9	gy2	052	UNKNOWN	SYBR	None				23.9018	24.0128	0.462503							TRUE	0.0998368	TRUE	3	19	1	88.3115				N
B10	ov2	052	UNKNOWN	SYBR	None				23.2451	22.938	0.345615							TRUE	0.0998368	TRUE	3	20	1	88.1377				N
B11	lip2	052	UNKNOWN	SYBR	None				24.2277	24.2221	0.00793575							TRUE	0.0998368	TRUE	3	21	1	87.9639				N
C1	se1	756111(actin)	UNKNOWN	SYBR	None				34.2889	34.111	0.366108							TRUE	0.0566075	TRUE	3	32	1	80.3157				N
C2	pe1	756111(actin)	UNKNOWN	SYBR	None				34.9509	34.909	0.0591863							TRUE	0.0566075	TRUE	3	33	1	80.6633				N
C3	gy1	756111(actin)	UNKNOWN	SYBR	None				22.8928	22.9107	0.0252153							TRUE	0.0566075	TRUE	3	21	1	80.8372				N
C4	ov1	756111(actin)	UNKNOWN	SYBR	None				28.7386	29.1831	1.45812							TRUE	0.0566075	TRUE	3	26	1	81.011				Y
C7	se2	052	UNKNOWN	SYBR	None				25.5074	25.5561	0.0689226							TRUE	0.0998368	TRUE	3	21	1	88.3115				N
C8	pe2	052	UNKNOWN	SYBR	None				24.8626	24.9613	0.236766							TRUE	0.0998368	TRUE	3	21	1	88.3115				N
C9	gy2	052	UNKNOWN	SYBR	None				23.8531	24.0128	0.462503							TRUE	0.0998368	TRUE	3	20	1	88.3115				N
D1	se1	756111(actin)	UNKNOWN	SYBR	None				33.6899	34.111	0.366108							TRUE	0.0566075	TRUE	3	31	1	80.4895				N
D3	gy1	756111(actin)	UNKNOWN	SYBR	None				22.9285	22.9107	0.0252153							TRUE	0.0566075	TRUE	3	21	1	81.011				N
D4	ov1	756111(actin)	UNKNOWN	SYBR	None				29.4831	29.1831	1.45812							TRUE	0.0566075	TRUE	3	27	1	81.011				Y
D7	se2	052	UNKNOWN	SYBR	None				25.6048	25.5561	0.0689226							TRUE	0.0998368	TRUE	3	22	1	88.3115				N
D8	pe2	052	UNKNOWN	SYBR	None				24.7562	24.9613	0.236766							TRUE	0.0998368	TRUE	3	21	1	88.3115				N
D9	gy2	052	UNKNOWN	SYBR	None				23.6156	24.0128	0.462503							TRUE	0.0998368	TRUE	3	19	1	88.4853				N
D10	ov2	052	UNKNOWN	SYBR	None				22.5637	22.938	0.345615							TRUE	0.0998368	TRUE	3	18	1	88.3115				N
E1	se1	052	UNKNOWN	SYBR	None	1	0.636062	1.57217	28.4798	28.6634	0.281458		-5.4476	0.253935			0	TRUE	0.0998368	TRUE	3	26	1	87.6162				N
E2	pe1	052	UNKNOWN	SYBR	None	2.2778	1.88615	2.75079	28.4805	28.2738	0.177317		-6.63525	0.0980401			-1.18764	TRUE	0.0998368	TRUE	3	26	1	87.9639				N
E3	gy1	052	UNKNOWN	SYBR	None	0.00568978	0.00393529	0.0082265	24.5338	24.9205	0.381493		2.00981	0.191578			7.45741	TRUE	0.0998368	TRUE	3	22	1	88.1377				N
E4	ov1	052	UNKNOWN	SYBR	None	0.622882	0.159894	2.42649	24.4702	24.4185	0.390867		-4.76463	0.763189			0.682969	TRUE	0.0998368	TRUE	3	22	1	88.1377				N
E5	lip1	052	UNKNOWN	SYBR	None	11.7699	0.00626811	22100.7	24.2397	24.5558	0.409515		-9.00463	3.41711			-3.55702	TRUE	0.0998368	TRUE	3	21	1	88.3115				N
E7	se3	052	UNKNOWN	SYBR	None				24.3059	24.8214	0.4037							TRUE	0.0998368	TRUE	3	21	1	88.4853				N
E8	pe3	052	UNKNOWN	SYBR	None				23.7331	24.1113	0.390338							TRUE	0.0998368	TRUE	3	19	1	88.3115				N
E9	gy3	052	UNKNOWN	SYBR	None				24.7413	24.7588	0.274704							TRUE	0.0998368	TRUE	3	20	1	88.3115				N
E10	ov3	052	UNKNOWN	SYBR	None				22.6749	22.9586	0.305202							TRUE	0.0998368	TRUE	3	19	1	88.3115				N
E11	lip3	052	UNKNOWN	SYBR	None				24.3158	24.599	0.203317							TRUE	0.0998368	TRUE	3	20	1	88.3115				N
F1	se1	052	UNKNOWN	SYBR	None	1	0.636062	1.57217	28.8238	28.6634	0.281458		-5.4476	0.253935			0	TRUE	0.0998368	TRUE	3	26	1	87.4424				N
F2	pe1	052	UNKNOWN	SYBR	None	2.2778	1.88615	2.75079	28.0515	28.2738	0.177317		-6.63525	0.0980401			-1.18764	TRUE	0.0998368	TRUE	3	26	1	87.79				N
F3	gy1	052	UNKNOWN	SYBR	None	0.00568978	0.00393529	0.0082265	24.6867	24.9205	0.381493		2.00981	0.191578			7.45741	TRUE	0.0998368	TRUE	3	22	1	88.1377				N
F4	ov1	052	UNKNOWN	SYBR	None	0.622882	0.159894	2.42649	24.0043	24.4185	0.390867		-4.76463	0.763189			0.682969	TRUE	0.0998368	TRUE	3	21	1	88.3115				N
F5	lip1	052	UNKNOWN	SYBR	None	11.7699	0.00626811	22100.7	24.4093	24.5558	0.409515		-9.00463	3.41711			-3.55702	TRUE	0.0998368	TRUE	3	21	1	88.1377				N
F7	se3	052	UNKNOWN	SYBR	None				24.7338	24.8214	0.4037							TRUE	0.0998368	TRUE	3	21	1	88.3115				N
F8	pe3	052	UNKNOWN	SYBR	None				23.8215	24.1113	0.390338							TRUE	0.0998368	TRUE	3	21	1	88.3115				N
F9	gy3	052	UNKNOWN	SYBR	None				24.39	24.7588	0.274704							TRUE	0.0998368	TRUE	3	20	1	88.1377				N
F10	ov3	052	UNKNOWN	SYBR	None				22.7375	22.9586	0.305202							TRUE	0.0998368	TRUE	3	19	1	88.1377				N
F11	lip3	052	UNKNOWN	SYBR	None				24.612	24.599	0.203317							TRUE	0.0998368	TRUE	3	21	1	88.1377				N
G1	se1	052	UNKNOWN	SYBR	None	1	0.636062	1.57217	28.3767	28.6634	0.281458		-5.4476	0.253935			0	TRUE	0.0998368	TRUE	3	26	1	87.6162				N
G2	pe1	052	UNKNOWN	SYBR	None	2.2778	1.88615	2.75079	28.2496	28.2738	0.177317		-6.63525	0.0980401			-1.18764	TRUE	0.0998368	TRUE	3	26	1	87.79				N
G3	gy1	052	UNKNOWN	SYBR	None	0.00568978	0.00393529	0.0082265	25.3721	24.9205	0.381493		2.00981	0.191578			7.45741	TRUE	0.0998368	TRUE	3	23	1	87.9639				N
G4	ov1	052	UNKNOWN	SYBR	None	0.622882	0.159894	2.42649	24.7809	24.4185	0.390867		-4.76463	0.763189			0.682969	TRUE	0.0998368	TRUE	3	22	1	88.1377				N
G7	se3	052	UNKNOWN	SYBR	None				24.993	24.8214	0.4037							TRUE	0.0998368	TRUE	3	22	1	88.1377				N
G8	pe3	052	UNKNOWN	SYBR	None				24.387	24.1113	0.390338							TRUE	0.0998368	TRUE	3	21	1	88.1377				N
G9	gy3	052	UNKNOWN	SYBR	None				24.8643	24.7588	0.274704							TRUE	0.0998368	TRUE	3	21	1	88.1377				N
G10	ov3	052	UNKNOWN	SYBR	None				23.1047	22.9586	0.305202							TRUE	0.0998368	TRUE	3	19	1	88.1377				N
G11	lip3	052	UNKNOWN	SYBR	None				24.6747	24.599	0.203317							TRUE	0.0998368	TRUE	3	21	1	88.1377				N
H1	se1	052	UNKNOWN	SYBR	None	1	0.636062	1.57217	28.9733	28.6634	0.281458		-5.4476	0.253935			0	TRUE	0.0998368	TRUE	3	27	1	87.4424				N
H2	pe1	052	UNKNOWN	SYBR	None	2.2778	1.88615	2.75079	28.3134	28.2738	0.177317		-6.63525	0.0980401			-1.18764	TRUE	0.0998368	TRUE	3	26	1	87.6162				N
H3	gy1	052	UNKNOWN	SYBR	None	0.00568978	0.00393529	0.0082265	25.0892	24.9205	0.381493		2.00981	0.191578			7.45741	TRUE	0.0998368	TRUE	3	22	1	87.79				N
H5	lip1	052	UNKNOWN	SYBR	None	11.7699	0.00626811	22100.7	25.0184	24.5558	0.409515		-9.00463	3.41711			-3.55702	TRUE	0.0998368	TRUE	3	22	1	87.9639				N
H7	se3	052	UNKNOWN	SYBR	None				25.2527	24.8214	0.4037							TRUE	0.0998368	TRUE	3	22	1	87.9639				N
H8	pe3	052	UNKNOWN	SYBR	None				24.5038	24.1113	0.390338							TRUE	0.0998368	TRUE	3	21	1	87.9639				N
H9	gy3	052	UNKNOWN	SYBR	None				25.0398	24.7588	0.274704							TRUE	0.0998368	TRUE	3	21	1	87.9639				N
H10	ov3	052	UNKNOWN	SYBR	None				23.3174	22.9586	0.305202							TRUE	0.0998368	TRUE	3	20	1	87.9639				N
H11	lip3	052	UNKNOWN	SYBR	None				24.7937	24.599	0.203317							TRUE	0.0998368	TRUE	3	21	1	87.9639				N
Analysis Type	Singleplex
Endogenous Control	756111(actin)
RQ Min/Max Confidence Level	95.0
Reference Sample	se1

## Sheet: Raw Data
Block Type	96fast
Chemistry	SYBR_GREEN
Experiment File Name	D:\vx\data\WeChat Files\wxid_h91xm8xuxfc221\FileStorage\File\2023-09\hy\hy\0703hy.eds
Experiment Run End Time	2023-07-03 17:12:09 下午 GMT+08:00
Instrument Type	sds7500fast
Passive Reference	ROX
Well	Cycle	1	2	3	4	5
A1	1	0	0	2222.37	69841.7	2920.33
A2	1	0	0	3292.24	70093.7	3102.5
A3	1	0	0	4161.66	64985.8	2996.87
A4	1	4020.56	59.8141	5081.05	62302.1	3205.46
A5	1	0	0	5171.99	59261.9	3270.72
A6	1	0	0	0	277.792	1712.63
A7	1	0	865.635	5352.54	56857	2859.5
A8	1	0	1194.74	5931.04	61438.4	4543.35
A9	1	0	975.684	5957.29	65067.7	2796.05
A10	1	0	1294.74	5927.64	69479.6	4099.28
A11	1	0	1540.7	5861.39	74581.8	3823.68
A12	1	0	0	0	634.594	2240.74
B1	1	0	0	4284.29	74038.8	3185.5
B2	1	0	0	5200.09	75578.7	3134.72
B3	1	0	0	5177.15	66493.9	2844.17
B4	1	0	0	5838.08	66456.2	3112.93
B5	1	0	0	6172.93	66736.9	3152
B6	1	0	0	0	298.469	1630.52
B7	1	0	553.152	6307.99	62959.1	2665.21
B8	1	0	672.627	6766.87	66232.8	2992.52
B9	1	0	2139.57	7651.67	73154.1	5468.39
B10	1	0	809.81	6906.56	77546.7	3933.3
B11	1	0	914.911	6651.97	82183.8	3513.29
B12	1	0	0	0	321.624	974.072
C1	1	0	0	5359.8	79303.7	3861.89
C2	1	0	106.345	6459.05	81033	3367.1
C3	1	0	605.06	7166.33	73334.9	3538.7
C4	1	0	740.186	8095.34	76294.4	3983.57
C5	1	563627	415635	19301.5	90760.5	3907.72
C6	1	0	0	0	0	0
C7	1	0	804.927	6891.54	78621.5	3554.49
C8	1	0	1211.39	8618.21	75895.8	3374.7
C9	1	0	2149.91	9171.13	79237.5	4678.73
C10	1	37245.8	29642	31083.1	137928	64424.4
C11	1	1.19618e+06	893123	40859.2	140764	7387.01
C12	1	0	0	0	811.895	1066.61
D1	1	0	110.659	5481.2	76774.3	3782.74
D2	1	0	317.265	6516	73837.9	4596.19
D3	1	0	0	7145.25	74816.5	2896.54
D4	1	0	706.764	8853.63	79636.7	3198.38
D5	1	0	1218.98	9499.79	80420.6	2757.89
D6	1	0	0	0	0	0
D7	1	0	0	5317.92	80043.9	2926.48
D8	1	0	1162.53	10208.3	84343.7	3161.02
D9	1	12824	5172.79	11464	84385.4	4353.27
D10	1	0	1263.88	8938.45	85576.2	3922.05
D11	1	0	994.096	10422.3	111421	4922.42
D12	1	0	0	0	0	0
E1	1	0	692.359	5799.59	75718.6	4336.68
E2	1	0	339.52	6695.06	71715.8	4087.01
E3	1	0	777.159	6793.22	66516.8	2886.97
E4	1	0	538.59	7462.27	65266.6	3901.4
E5	1	0	852.728	8257.09	71232.9	2891.26
E6	1	0	0	0	78.9583	0
E7	1	0	1126.5	10421.7	85064.8	5256.67
E8	1	0	773.335	10732.4	87440.2	4025
E9	1	0	1288.76	10404.4	90597.4	4479.93
E10	1	0	1873.95	10072.9	92289.6	5093.34
E11	1	249.284	2260.22	10419.5	104182	5836.62
E12	1	0	0	0	174.326	668.027
F1	1	0	185.818	6244.65	82433.8	3722.86
F2	1	0	558.916	7321.59	79606.4	3669.48
F3	1	0	879.068	7735.19	74818.9	3416.24
F4	1	0	1097.87	8497.95	72542.7	3877.37
F5	1	0	913.262	8254.64	69755.2	3558.41
F6	1	0	0	0	0	0
F7	1	0	300.718	9534.16	80172.2	3511.86
F8	1	2331.63	1542.77	9030.7	80643.9	3467.09
F9	1	0	1496.24	10351	90767	4966.92
F10	1	0	1385.32	10102.9	97123.8	5401.88
F11	1	0	1637.37	10063.1	106459	5349.75
F12	1	0	0	0	0	0
G1	1	0	363.598	6679.81	86154.4	4331.77
G2	1	0	436.877	7100.62	80167.7	3846.41
G3	1	0	680.275	8021.04	78726.4	4103.92
G4	1	0	1013.89	7989.56	69434	3513.41
G5	1	0	0	0	64438.7	1266.32
G6	1	0	0	0	0	87.5403
G7	1	0	939.582	9442.37	78992.7	3857.12
G8	1	0	179.798	8741.43	85408.2	4070.6
G9	1	0	1497.38	10344	98301.1	5183.66
G10	1	0	1169.89	9780.07	99712.6	4742.24
G11	1	0	1744.05	10468.6	117880	5328.31
G12	1	0	128.576	59.4982	441.306	2651.26
H1	1	0	1104.12	7169.28	86503.4	5157.29
H2	1	0	417.398	7725.12	81645.8	3599.96
H3	1	0	1132.18	8194.84	82822.9	5257.72
H4	1	0	780.457	7726.29	75462	3752.43
H5	1	0	807.616	8388.74	76797.9	3939.58
H6	1	0	0	0	0	0
H7	1	0	866.574	8990.89	84946.3	4316.68
H8	1	0	1181.95	9151.72	86222.7	4136.76
H9	1	0	1526.59	9970.55	97957.7	5504.09
H10	1	0	1382.46	9644.65	105867	5023.03
H11	1	0	2318.69	10170.2	114803	6129.14
H12	1	0	0	0	0	0
A1	2	0	0	1651.03	69313	2682.68
A2	2	0	0	3253.07	69203.3	2947.02
A3	2	0	0	3986.64	64341.2	3140.45
A4	2	4184.4	148.629	5021.3	61877.4	3104.15
A5	2	0	0	5330.05	59516	3148.16
A6	2	0	0	0	534.155	2107.25
A7	2	0	1011.76	5549.41	57039.8	2919.68
A8	2	0	1231.93	5810.23	61423.6	4673.12
A9	2	0	700.072	5636.65	64826.3	3019.9
A10	2	0	1225.47	5813.09	69558.2	4194.33
A11	2	0	1568.48	5869.68	73579.1	3734.79
A12	2	0	0	0	928.603	1984.05
B1	2	0	0	4391.16	73452.6	2850.04
B2	2	0	0	5248.44	75185.5	3144.27
B3	2	0	0	5118.66	66833.6	2633.94
B4	2	0	88.3106	5940.88	67223.3	3256.06
B5	2	0	2.66425	6372.85	66864.6	3273.76
B6	2	0	0	0	195.347	1717.46
B7	2	0	579.867	6481.63	63464.2	2861.22
B8	2	0	858.179	6536.54	64302.7	2756.81
B9	2	177.426	2261.69	7852.81	74378.2	5237.8
B10	2	0	1276.51	6914.11	76310.6	4043.13
B11	2	0	1082.64	6804.69	82051.1	3602.08
B12	2	0	0	0	0	362.097
C1	2	0	89.7237	5099.3	79563.4	3616.05
C2	2	0	106.345	6612.14	81531.9	3494.94
C3	2	0	681.5	7155.46	73682.4	3704.62
C4	2	0	752.557	8443.37	77877.7	4177.81
C5	2	489409	351859	17817.2	92184.2	4102.82
C6	2	0	0	0	0	0
C7	2	0	1137.5	7125.83	75123	3664.89
C8	2	0	1112.78	8730.11	77065.7	3687.99
C9	2	292.58	2254.49	9256.36	79905.2	5061.07
C10	2	37030.1	29104.2	30812.9	136904	63781.8
C11	2	1066978	774077	35895.3	138197	7468.57
C12	2	0	0	0	624.871	1454.87
D1	2	0	0	5549.31	76786.1	3740.72
D2	2	0	453.236	6306.7	73735.4	4418.11
D3	2	0	46.6277	7009.13	74189.1	2901.81
D4	2	0	790.459	8800.77	78834.4	3450.04
D5	2	0	1084.98	9120.49	80456.5	3098.56
D6	2	0	0	0	0	0
D7	2	0	0	5245.16	79266.2	3080.04
D8	2	0	1528.03	10174.4	83523.7	3504.69
D9	2	13253.7	5404.92	11025.1	84523.8	4380.28
D10	2	0	1617.37	8953.94	85447.7	4170.17
D11	2	327.47	1099.85	10835.6	110381	5098.33
D12	2	0	0	0	0	0
E1	2	0	510.052	5972.82	75485.6	4127.72
E2	2	0	328.278	6714.74	72111	3927.21
E3	2	0	487.912	6866.34	67002	3108.1
E4	2	0	959.882	7524.99	65962.3	3868.64
E5	2	0	971.163	8248.3	70991.1	2959.45
E6	2	0	0	0	821.359	0
E7	2	488.534	1486.43	10189.2	84734.2	4917.28
E8	2	0	1351	10507.8	87357.5	4042.95
E9	2	0	1540.97	10620.6	90113.6	4287.04
E10	2	201.807	1957.4	9804.14	92585.6	5046.41
E11	2	1104.29	2598.42	10464.5	103810	5674.74
E12	2	0	0	0	126.945	622.397
F1	2	0	262.136	5945.6	81237.8	3793.97
F2	2	0	505.27	7384.49	78637.3	3827.2
F3	2	0	929.301	7784.28	74076.9	3714.92
F4	2	0	1034.9	8135.84	71903.4	4013.38
F5	2	0	1194.65	7977.8	69134.1	3645.92
F6	2	0	0	0	0	0
F7	2	0	859.963	9199.73	79526.1	3459.69
F8	2	2068.52	1541.03	8814.34	80279.5	3548.41
F9	2	0	1816.46	10214.3	90351.9	4892.45
F10	2	93.7892	1870.65	9988.81	96530.5	5166.85
F11	2	0	1585.99	10046.2	107323	5165.78
F12	2	0	0	0	0	0
G1	2	0	466.067	6799.5	86402.4	4348.4
G2	2	0	692.511	7190.27	79527.1	4212.5
G3	2	0	773.342	7813.54	78197.5	3887.3
G4	2	0	1116.8	7693.35	69898.2	3627.36
G5	2	0	0	85.754	64000.3	1235.33
G6	2	0	0	0	0	0
G7	2	0	844.638	9096.61	78561.3	3922.92
G8	2	0	223.899	8518.22	85480.3	4181.18
G9	2	0	1788.32	10047.9	92124.2	5322.79
G10	2	0	1265.29	9503.17	98366.2	4661.66
G11	2	0	1622.73	10352.7	116578	5500.61
G12	2	0	398.586	365.489	795.102	2980.76
H1	2	0	1052.59	6968.37	86269.3	5382.97
H2	2	0	669.252	7130.98	80905.7	3870.12
H3	2	0	1368.25	7915.38	82008.7	5522.67
H4	2	0	538.246	7333.9	74735.5	3907.4
H5	2	0	1221.9	8052.28	75940.3	4282.2
H6	2	0	0	0	0	0
H7	2	0	1308.69	9076.28	85032.9	4192.78
H8	2	0	1286.96	8905.84	85875.3	4042.99
H9	2	0	1563.08	9740.05	98336.5	5955.75
H10	2	0	1310.31	9435.68	102006	4888.9
H11	2	0	2714.91	10120.5	112865	6454.62
H12	2	0	0	0	0	0
A1	3	0	0	1963.07	68723.8	2625.82
A2	3	0	0	3076.24	68724.3	2581.13
A3	3	0	0	4187.09	64281.3	2839.14
A4	3	3499.9	203.912	5039.41	62116.3	3199.12
A5	3	0	0	5267.31	59422.5	3104.04
A6	3	0	0	0	406.37	2278.28
A7	3	0	1054.78	5566.76	57031.4	2735.34
A8	3	0	1292.65	5701.74	61567	4594.33
A9	3	0	885.722	5447.56	64856.1	2940.85
A10	3	0	1239.51	5583.99	69379.4	3797.04
A11	3	0	1559.94	5729.66	72782.8	3930.79
A12	3	0	0	0	1135.28	1632.23
B1	3	0	0	4312.05	73073.7	3002.65
B2	3	0	0	5133.6	74692.6	3559.52
B3	3	0	0	5302.32	66432.7	2705.7
B4	3	0	0	5925.65	66652.5	3180.73
B5	3	0	0	6521.88	66133.3	3128.38
B6	3	0	0	0	173.548	1951.82
B7	3	0	601.868	6413.47	63657	2877.49
B8	3	0	831.786	6343.22	64265.5	2922.46
B9	3	398.989	2423.66	7942.1	74435.5	5281.64
B10	3	0	1112.34	6940.54	76294.6	3717.54
B11	3	0	1060.86	6702.52	81889.6	3744.58
B12	3	0	0	0	0	303.743
C1	3	0	0	5364.16	79196.3	3370.22
C2	3	0	215.253	6572.92	81386.5	3164.8
C3	3	0	861.296	7080.46	73672.8	3665.27
C4	3	0	665.961	8400.13	77695.3	4347.13
C5	3	419800	294656	16150	91506.9	3912.48
C6	3	0	0	0	0	0
C7	3	0	1217.03	6980.24	74555.9	3549.51
C8	3	368.799	1386.51	8728.34	77255.4	3588.27
C9	3	1062.71	2113.53	9387.47	80589.6	4902.15
C10	3	37438	29359.5	31033.6	137688	64313.4
C11	3	951126	670888	32013.6	135726	7464.28
C12	3	0	0	0	842.483	1213.44
D1	3	0	0	5558.89	76259.9	3827.91
D2	3	0	202.823	6192.64	73444.4	4417.02
D3	3	0	225.72	7008.07	74007.2	2789.06
D4	3	0	449.477	8794.43	78000.7	3277.74
D5	3	0	971.459	9248.52	79414.3	3080.38
D6	3	0	0	0	0	0
D7	3	0	0	5357.94	78919.5	2659.95
D8	3	0	1470.78	10026.2	83306.6	3333.3
D9	3	13452	5382.27	11028.9	83560.3	4269.35
D10	3	0	1374.17	8706.08	84946.9	3859.33
D11	3	136.961	1378.84	10682.3	109823	5064.35
D12	3	0	0	0	0	0
E1	3	0	833.699	5817.01	75248.5	4292.94
E2	3	0	468.808	6396.61	71635.4	3991.79
E3	3	0	493.059	6799.4	67345.8	3190
E4	3	0	855.292	7485.17	65815.2	4032.44
E5	3	0	922.842	8217.05	70585	2957.5
E6	3	0	0	0	735.66	0
E7	3	0	1425.15	10143.7	83885.1	4511.95
E8	3	0	1415.6	10533	86597.1	3868.15
E9	3	0	1466.14	10035.4	89322.9	4449.67
E10	3	537.256	2073.31	9859.19	91632.3	5110.24
E11	3	682.428	2305.99	10416.3	103959	5367.37
E12	3	0	0	0	450.565	751.074
F1	3	0	133.833	5801.8	80682.4	3625.23
F2	3	0	648.742	6993.79	78273.4	3900.09
F3	3	0	1120.81	7525.23	73055.7	3644.89
F4	3	0	1298.34	7918.57	71056.1	3672.3
F5	3	0	1278.57	8026.3	68720.7	3308.98
F6	3	0	0	0	0	0
F7	3	0	728.006	9129.52	79547	3515.52
F8	3	2403.69	1404.03	8842.06	80007.3	3601.13
F9	3	0	1721.9	10141.7	90093	5031.85
F10	3	219.761	1661.44	9836.74	95604.3	5287.21
F11	3	0	1491.22	10141.2	106131	5062.95
F12	3	0	0	0	0	0
G1	3	0	710.67	6508.61	86257.7	4059.61
G2	3	0	553.197	6982.38	79419.9	3881.76
G3	3	0	1143.39	7927.72	77540.5	4004.77
G4	3	0	1077.06	7732.3	68831.6	3910.73
G5	3	0	0	4.03548	63896.5	1333.28
G6	3	0	0	0	0	3.76517
G7	3	0	963.766	9054.54	77817	3922.92
G8	3	0	300.229	8775.17	84629.4	4312.49
G9	3	0	1868.39	9920.09	91648.2	5169.21
G10	3	0	1324.07	9362.31	97562.9	4541.78
G11	3	0	1672.89	10159.4	116331	5391.18
G12	3	0	0	0	198.775	1540.63
H1	3	0	1169.54	6827.38	85632.7	4774.17
H2	3	0	645.199	7171.04	79820.5	4056.35
H3	3	0	1442.24	8150.17	81381.1	5528.26
H4	3	0	662.84	7231.1	74196.6	3810.91
H5	3	0	810.473	8070.39	75071.1	4074.15
H6	3	0	0	0	0	0
H7	3	0	877.163	8889.5	83708.7	3913.8
H8	3	0	1206.31	8881.33	84813.5	4206.87
H9	3	0	1828.73	10000.4	97501.4	5623.79
H10	3	0	1535.24	9271.42	101884	4753.74
H11	3	0	2470.71	9799.51	112790	6022.6
H12	3	0	0	0	0	0
A1	4	0	0	1552.88	68327.7	2653.52
A2	4	0	0	3175.93	69255.7	2962.22
A3	4	0	0	4312.25	64060.1	3161.68
A4	4	3425.52	233.819	5124.51	61903	3376.4
A5	4	0	0	5163.84	59233	3180.84
A6	4	0	0	0	292.079	2031.94
A7	4	0	1032.53	5538.1	56660.5	2866.36
A8	4	0	1538.58	5767.14	61419.7	4614.41
A9	4	0	1089.36	5677.76	64829.6	2790.23
A10	4	0	1262.91	5743.24	69084.4	4206.68
A11	4	0	1544.98	5534.66	72869.3	3675.88
A12	4	0	0	0	903.859	1746.99
B1	4	0	0	4328.7	73276.9	3020.52
B2	4	0	0	5017.56	74790	3357.86
B3	4	0	0	5047.87	66454.1	2926.03
B4	4	0	237.687	5920.89	66911.7	3154.36
B5	4	0	0	6306.51	65545.4	2982.09
B6	4	0	0	0	233.074	1782.06
B7	4	0	542.152	6458.91	63097.4	2744.92
B8	4	0	715.816	6517.62	64258.1	2985.1
B9	4	0	2210.81	7817.26	74184.5	5542.92
B10	4	0	1068.06	6946.2	75839.5	3933.3
B11	4	0	1268.89	6843.41	81580.3	3718.28
B12	4	0	0	0	0	290.276
C1	4	0	18.5635	5371.44	78946.7	3528.87
C2	4	0	0	6424.89	81293.7	3554.51
C3	4	0	1013.1	6790.24	73269.4	3459.99
C4	4	0	859.771	8055.26	78179.7	4237.02
C5	4	363630	251859	15134.4	90765.2	4323.61
C6	4	0	0	0	0	0
C7	4	0	1103.76	6806.19	74313.6	3520.45
C8	4	296.997	1482.57	8472.82	76837.2	3696.82
C9	4	618.063	2161.73	9215.15	80344.8	4732.95
C10	4	36827.6	29295.9	31053.6	137733	63795.1
C11	4	876675	606690	29463.6	134344	7329.07
C12	4	0	23.4198	0	1138.75	1493.61
D1	4	0	0	5315.16	76245.9	3587.35
D2	4	0	279.873	6407.47	73214.8	4491.31
D3	4	0	42.3888	6858.12	73804.1	2886
D4	4	0	774.96	8865.26	78059.2	3291.32
D5	4	0	942.613	9205.2	79609.9	3007.65
D6	4	0	0	0	0	0
D7	4	0	0	5071.44	78511.4	2967.07
D8	4	0	1294.64	9799.21	82845.2	3328.77
D9	4	14016.6	5240.73	10870.4	83298.4	4340.73
D10	4	0	1549.56	8797.21	84611.2	4214.45
D11	4	620.957	1164.31	10498	109643	4844.46
D12	4	0	0	0	0	0
E1	4	0	818.336	5855.72	74985.5	4185.06
E2	4	0	514.902	6289.47	72182.4	3997.26
E3	4	0	676.283	6947.71	67374.7	3229.93
E4	4	0	748.747	7377.64	65865.9	4002.66
E5	4	0	1092.44	8118.42	70546.7	2972.12
E6	4	0	0	0	622.037	0
E7	4	310.167	1262.69	10327.7	83762.7	4870.74
E8	4	0	1320.1	10380	86251.3	4179.01
E9	4	0	1411.63	10186.4	88952.9	4305.01
E10	4	580.308	1933.29	9773.34	91554.2	5279.2
E11	4	1821.69	2636.37	10373.5	104121	5511.76
E12	4	0	0	0	90.2918	462.691
F1	4	0	243.333	5927.88	79829.5	3892.66
F2	4	0	585.115	7026.45	77826.6	3773.43
F3	4	0	795.348	7437.48	72505.8	3533.66
F4	4	0	1095.77	8006.97	70827.8	4088.71
F5	4	0	1268.69	7817.16	68369	3551.37
F6	4	0	0	0	0	0
F7	4	0	877.019	9014.03	79003.6	3442.3
F8	4	1720.39	1371.74	8917.16	79037.4	3862.06
F9	4	66.1896	1546.8	10193.3	89934.8	5124.47
F10	4	0	1448.46	9856.7	95261.1	5410.41
F11	4	0	1413.57	9860.67	104863	5445.73
F12	4	0	0	0	0	0
G1	4	0	778.431	6797.98	85330.9	4384.68
G2	4	0	825.062	6946	79054.3	3771.93
G3	4	0	897.431	7702.66	76901	4064.04
G4	4	0	1115.78	7808.15	68841.8	3567.86
G5	4	0	0	74.6564	63747.4	1360.27
G6	4	0	0	0	0	0
G7	4	0	1080.21	9004.23	77370.9	3767.57
G8	4	0	201.849	8497.45	84261.8	4136.26
G9	4	521.155	1859.5	9851.68	91375.4	5259.55
G10	4	0	1491.75	9373.89	96359.9	4524.09
G11	4	0	1646.06	10308.3	115495	5803.29
G12	4	0	0	0	150.019	1558.44
H1	4	0	1110.07	6892.59	85960.7	4658.71
H2	4	0	520.687	7225.78	79467.6	3976.35
H3	4	0	1663.04	7743.58	80415.4	5452.24
H4	4	0	412.655	7423.84	73423.7	3981.48
H5	4	0	916.187	7762.52	74538.1	3600.79
H6	4	0	0	0	0	0
H7	4	0	1043.07	8910.85	83321.7	4380.85
H8	4	0	1458.33	9021.59	83956	4112.26
H9	4	0	1696.84	9713.92	96844.8	5834.19
H10	4	0	1404.74	9270.38	101327	4771.41
H11	4	0	2658.65	10003.9	111588	6198.21
H12	4	0	0	0	0	0
A1	5	0	0	1840.01	67764.4	2720.59
A2	5	0	0	3175.93	68571.6	2741.28
A3	5	0	0	4020.22	63483.5	2787.58
A4	5	3637.6	0	4832.07	61329.9	3346.55
A5	5	0	0	5111.7	58632.3	3129.37
A6	5	0	0	0	318.27	2081.36
A7	5	0	1079.26	5540.36	56369.1	2794.76
A8	5	0	1379.18	5846.4	61066.6	4656.12
A9	5	0	908.621	5611.99	64215.7	2642.1
A10	5	0	1206.74	5756.28	68715.5	4053.66
A11	5	0	1785.38	5420.56	72074	3552.71
A12	5	0	0	0	697.18	2411.36
B1	5	0	0	3781.89	72197.7	3032.9
B2	5	0	0	5057.45	73991.9	3459.29
B3	5	0	0	5323.86	66206.2	2763.31
B4	5	0	2.81842	5914.23	66688.7	3002.77
B5	5	0	0	6137.49	65385.5	3070.23
B6	5	0	0	0	482.917	1928.63
B7	5	0	728.37	6253.62	63375.6	2749.8
B8	5	0	985.346	6309.5	63790.7	2694.17
B9	5	830.638	2586.48	7723.63	73930.8	5357.92
B10	5	0	1048.69	6793.31	75501.3	4170.45
B11	5	0	930.16	6632.61	81424.1	3614.14
B12	5	0	0	0	0	82.2948
C1	5	0	0	5243.37	78444.7	3886.19
C2	5	0	272.911	6598.23	80685.8	3316.22
C3	5	0	1008.79	6953.28	73329.5	3312.14
C4	5	0	872.141	8013.08	77128	4028.23
C5	5	315217	217686	14082.7	89512.5	4000.98
C6	5	0	0	0	0	0
C7	5	0.769246	1082.88	6914.97	74004.5	3256.48
C8	5	0	1332.1	8522.16	76427.8	3614.74
C9	5	546.03	2272.68	9244.18	79795.7	4848.86
C10	5	36932.2	29430.6	30423.8	137003	63856.8
C11	5	792549	541520	27438.2	132109	7394.53
C12	5	0	0	0	860.836	1135.07
D1	5	0	0	5376.89	75844.8	4070.57
D2	5	0	491.761	6497.17	72416.7	4165.74
D3	5	0	0	6934.69	73622.1	3188.41
D4	5	0	921.686	8605.2	77884.8	3399.92
D5	5	0	872.824	9021.33	79242.8	3404.78
D6	5	0	0	0	0	0
D7	5	0	0	5064.17	78762.7	2855.87
D8	5	0	1148.44	9845.88	82161.2	3353.25
D9	5	14300.7	5333.2	10908.1	83212.3	4390.89
D10	5	0	1422.09	8600.38	83962.1	4067.79
D11	5	952.547	1419.13	10399.4	108906	5335.2
D12	5	0	0	0	0	0
E1	5	0	929.974	5609.92	74397.4	4387.22
E2	5	0	460.938	6655.71	71512	3803.53
E3	5	0	599.082	6695.38	66921.5	3178.74
E4	5	0	785.892	7559.84	65487.2	4011.59
E5	5	0	985.375	8285.42	69907.7	3024.72
E6	5	0	0	0	536.339	0
E7	5	0	1505.89	10099.2	83815.7	5001.65
E8	5	0	1358.49	10635.6	85899	3905
E9	5	0	1499.4	10170.4	88747.6	3902.21
E10	5	125.569	2016.74	9993.57	90947.4	5326.14
E11	5	1738.22	2410.91	10541.1	103607	5688.96
E12	5	0	0	0	121.581	359.566
F1	5	0	422.515	5811.18	79462.2	3371.59
F2	5	0	521.488	6785.74	77117.4	3965.81
F3	5	0	1049.65	7473	72366.2	3414.18
F4	5	0	1078.98	8113.47	70439	3767.51
F5	5	0	1190.7	7834.33	68181.6	3428.67
F6	5	0	0	0	0	0
F7	5	0	686.714	8982.62	78383	3539.31
F8	5	1139.91	1244.34	8750.86	78871.6	3402.76
F9	5	248.658	1720.96	9968.66	89073.8	5023.26
F10	5	137.925	1661.44	9834.84	94998.8	5276.79
F11	5	0	1685.33	9875.37	105046	5179.5
F12	5	0	0	0	0	0
G1	5	0	646.214	6269.24	84731.6	4225.93
G2	5	0	701.979	7068.14	77950	3788.34
G3	5	0	801.041	7673.01	76440	4154.57
G4	5	0	1146.35	7704.62	68501.5	3761.48
G5	5	0	0	1.00887	63418.8	1755.05
G6	5	0	0	0	0	32.9453
G7	5	0	893.902	8946.6	77360.8	3733.76
G8	5	0	0	8517.35	83683.8	4284.84
G9	5	0	1643.3	9778.77	90469	5160.18
G10	5	0	1441.64	9412.48	96144.9	4749.12
G11	5	0	1885.21	9967.29	113687	5385.36
G12	5	0	0	139.639	302.539	1964.28
H1	5	0	1094.21	7074.11	85029.7	5230.77
H2	5	0	585.773	6846.6	78624.8	3226.19
H3	5	0	1491.56	7946.3	79959.7	5211.88
H4	5	0	657.856	7589.89	73292.4	3839.18
H5	5	0	863.806	7777.77	74164.5	4051.24
H6	5	0	0	0	0	0
H7	5	0	1165.73	8777.44	82342	4046.61
H8	5	0	1322.24	8888.09	83182.8	4349.63
H9	5	0	1563.08	9639.26	95858.2	5599.47
H10	5	0	1351.69	9030.23	100534	4504.2
H11	5	0	2445.57	9707.14	110805	6399.59
H12	5	0	0	0	0	0
A1	6	0	0	1522.11	67168	2710.39
A2	6	0	0	3183.05	68371.1	2918.97
A3	6	0	0	4153.52	63165.8	3093.94
A4	6	3061.66	95.1588	5076.53	61162.4	3083.35
A5	6	0	0	5175.25	58657.1	3104.04
A6	6	0	0	0	487.327	2388.9
A7	6	0	1126.73	5377.43	56272.7	2863.31
A8	6	0	1290.38	5757.91	60796.1	4674.66
A9	6	0	773.678	5478.8	64481.2	2947.5
A10	6	0	1071.93	5510.42	68401.9	4008.99
A11	6	0	1871.92	5532.58	72325.2	3739.07
A12	6	0	0	0	966.445	1984.05
B1	6	0	0	4478.59	72111.2	3005.4
B2	6	0	0	5040.53	74248.4	3450.94
B3	6	0	0	5243.83	66017.5	2694.58
B4	6	0	0	5768.59	66771.6	3274.89
B5	6	0	0	6310.14	65019.9	3113.84
B6	6	0	0	0	217.145	1897.99
B7	6	0	705.584	6228.47	62871.3	2751.42
B8	6	0	868.576	6274.95	63354.6	2931.53
B9	6	526.983	2479.63	7667.28	73836.1	5306.19
B10	6	0	1037.63	6846.16	75017	3965.38
B11	6	0	1212.26	6822.97	81298.9	3558.23
B12	6	0	0	0	0	414.467
C1	6	0	17.0166	5476.22	78199.5	3394.52
C2	6	0	183.222	6469.17	80629.4	3403.1
C3	6	0	614.75	6850.02	72779.1	3110.05
C4	6	0	908.223	7925.54	76800.8	4222.48
C5	6	281011	193682	13780.7	89088.9	4013.36
C6	6	0	0	0	0	0
C7	6	0	1065.2	7006.17	73709.3	3170.15
C8	6	106.07	1320.2	8535.38	76078.4	3268.8
C9	6	970.226	2273.59	9216.09	79524	5056.39
C10	6	37357.9	29675.7	31034.6	137582	64085.6
C11	6	723789	491618	25743.6	131388	7307.61
C12	6	0	0	0	750.719	1158.49
D1	6	0	0	5341.77	75786.6	3722.87
D2	6	0	397.715	6302.27	72486.9	4564.51
D3	6	0	36.0305	6910.23	73001.1	2878.63
D4	6	0	828.691	8496.31	77925.5	3720.48
D5	6	0	1179.89	8976.08	78884.5	3000.95
D6	6	0	0	0	0	0
D7	6	0	0	5118.74	77822.2	3132.11
D8	6	0	1147.56	9870.59	81996.3	3291.59
D9	6	13557.4	5485.12	11150.7	83139.4	4003.11
D10	6	0	1634.54	8674.19	83770.2	3887.92
D11	6	1109.07	1265.03	10542.8	108705	5181.28
D12	6	0	0	0	0	0
E1	6	0	985.28	5875.08	74437.4	3888.63
E2	6	0	608.214	6386.77	71151.8	4008.21
E3	6	0	607.317	6945.65	66357.8	3118.34
E4	6	0	880.707	7228.3	65176.1	3784.26
E5	6	0	1196.66	8177.01	70202.6	3230.26
E6	6	0	0	0	563.3	0
E7	6	0	1560.37	9952.63	83200.8	4826.13
E8	6	0	1331.33	10389.7	85278	3952.24
E9	6	0	1261.05	10040.1	87906.8	4393.89
E10	6	643.092	1943.49	10093.4	90937.3	5301.73
E11	6	1354.7	2526.99	10625.5	102697	5393.63
E12	6	0	0	0	0	95.8235
F1	6	0	247.757	5780.96	79350.4	3662.37
F2	6	0	626.285	7126.85	76652	3767.46
F3	6	0	1031.86	7428.08	71939	3360.63
F4	6	0	1235.37	7908.99	70211.9	3749.72
F5	6	0	993.234	7803.01	67678	3437.72
F6	6	0	0	0	0	0
F7	6	0	862.656	9042.67	78347.6	3271.14
F8	6	1301.02	1478.2	8766.06	78971.8	3717.3
F9	6	327.37	1764.97	10188.5	89214.7	4728.22
F10	6	329.182	1634.11	9665.67	94650.9	5415.15
F11	6	0	1766.4	9970.38	104363	5180.64
F12	6	0	0	0	0	0
G1	6	0	781.737	6457.1	84718.8	4262.22
G2	6	0	630.293	6990.18	78136	4014.3
G3	6	0	715.729	7821.23	76006.3	3871.13
G4	6	0	1042.42	7868.62	68269.9	3668.7
G5	6	0	0	41.3637	62934.1	1433.23
G6	6	0	0	0	0	0
G7	6	0	862.552	8956.66	76881.7	3921.09
G8	6	0	116.19	8392.77	83674.2	4043.82
G9	6	0	1913.77	9931.79	90672.3	4926.2
G10	6	0	1640.15	9246.54	95432.9	4631.2
G11	6	0	1717.22	10211.7	113532	5367.9
G12	6	0	119.576	297.491	8.75112	1601.7
H1	6	0	1042.67	7149.89	85095.4	5006.84
H2	6	0	759.807	7000.14	78132.3	4010.44
H3	6	0	1422.27	7673.71	79480.3	5286.79
H4	6	0	616.99	7089.76	72680.4	3722.22
H5	6	0	843.806	7783.49	74004.2	3646.59
H6	6	0	0	0	0	0
H7	6	0	996.295	8746.31	82075	4079.59
H8	6	0	1417.17	8963.29	82894.2	3844.47
H9	6	0	1821.25	9781.11	95185.8	5382.53
H10	6	0	1383.52	8970.97	99919	4608.17
H11	6	0	2608.37	9537.41	110573	6521.36
H12	6	0	0	0	0	0
A1	7	0	0	1631.99	67152.2	2878.05
A2	7	0	0	3025.2	68338.5	2922.48
A3	7	0	0	4139.27	63234.8	2959.46
A4	7	3355.16	0	4991.42	60918	3075.21
A5	7	0	0	5179.32	58399.8	3116.29
A6	7	0	0	0	466.691	2269.65
A7	7	0	1137.12	5501.14	56309.4	2854.93
A8	7	0	1361.73	5628.64	60573.1	4577.34
A9	7	0	921.707	5431.12	64042.3	2813.53
A10	7	0	1262.91	5678.98	68106	4128.75
A11	7	0	1758.67	5624.9	71792.6	3524.86
A12	7	0	0	0	879.116	1392.16
B1	7	0	0	4575.74	71854.5	3031.52
B2	7	0	135.562	4880.97	74128.5	3545.21
B3	7	0	0	5362.85	65801.3	2523.77
B4	7	0	0	5771.44	66318.9	3082.8
B5	7	0	0	6266.53	65115.4	2948.47
B6	7	0	0	0	200.377	1873.97
B7	7	0	765.299	6454.04	62740.3	2666.84
B8	7	0	862.178	6194.33	63515.6	2570.55
B9	7	539.341	2536.45	7723.63	73696.2	5237.8
B10	7	0	1218.4	6918.83	74920.9	3924.56
B11	7	0	990.065	6689.61	80471.7	3653.6
B12	7	0	0	0	0	852.874
C1	7	0	0	5317.59	77770.1	3610.34
C2	7	0	180.659	6294.57	80353.6	3233.07
C3	7	0	970.035	6886.98	72678.3	3432.33
C4	7	0	814.411	8203.97	77043	4064.59
C5	7	256434	176461	13482.5	89000.5	3946.74
C6	7	0	0	0	0	0
C7	7	0	1021.82	6969.36	73810.2	3406.73
C8	7	0	1307.45	8467.53	76398.7	3544.14
C9	7	394.849	2187.19	9132.74	79610.3	4537.57
C10	7	37549.1	29686	31059.3	137593	64473.8
C11	7	672520	454089	24573.6	129925	7396.67
C12	7	0	0	0	844.231	1317.94
D1	7	0	28.2292	5449.27	75367.1	3526.43
D2	7	0	267.409	6319.99	72348.7	4024.81
D3	7	0	258.572	7086.76	72839.3	2812.25
D4	7	0	842.123	8636.92	77591.2	3022.96
D5	7	0	1011.47	9069.46	79171.2	2791.38
D6	7	0	0	0	0	0
D7	7	0	0	5017.78	78079.6	2689.07
D8	7	0	1310.49	9724.16	81987.3	3431.24
D9	7	13067.9	5370.95	11014.4	83110.4	4176.74
D10	7	0	1432.94	8912.03	83845.2	3867.63
D11	7	358.363	1292.22	10380.5	109017	5164.29
D12	7	0	0	0	0	0
E1	7	0	967.869	5667.98	74060.4	4354.17
E2	7	0	661.053	6411.91	71109.9	3875.77
E3	7	0	849.214	6681.99	66467.2	3216.62
E4	7	0	1081.09	7267.13	64937.6	3876.58
E5	7	0	1007.17	8020.76	69969.6	3098.76
E6	7	0	0	0	364.941	0
E7	7	95.7738	1271.45	10058.8	83466.8	4708.8
E8	7	0	1225.54	10394.5	85134.8	3882.33
E9	7	0	1516.03	9904.23	88492.3	4124.41
E10	7	735.475	1990.78	9807.87	90977.8	5059.55
E11	7	1889.37	2597.3	10672.6	102949	5224.08
E12	7	0	0	0	0	38.3294
F1	7	0	432.469	5813.26	79266.3	3676.17
F2	7	0	812.175	6836.55	76145.8	4092.46
F3	7	0	862.324	7363.31	72267.5	3417.27
F4	7	0	1292.05	7737.52	70375.6	3508.04
F5	7	0	1220.32	7829.28	67793.5	3683.13
F6	7	0	0	0	0	0
F7	7	0	842.907	8921.65	78614.7	3469.75
F8	7	1050.04	1310.66	8700.8	78622.4	3558.24
F9	7	0	1779.95	9992.56	89052.7	4802.69
F10	7	0	1917.77	9732.2	94699.8	5152.64
F11	7	0	1711.59	9831.26	104477	4908.7
F12	7	0	0	0	0	0
G1	7	0	675.962	6679.81	84151.3	4038.45
G2	7	0	950.85	6790.09	77593.6	3477.8
G3	7	0	914.05	7699.36	76103.8	3875.45
G4	7	0	1023.06	7593.93	68373.5	3056.58
G5	7	0	0	0	63287.8	1284.31
G6	7	0	0	0	0	12.2368
G7	7	0	1024.67	9081.98	76803.7	3863.52
G8	7	0	253.583	8333.94	83341.4	4056.78
G9	7	0	1827.47	9839.08	90262.1	5085.19
G10	7	0	1418.51	9315.04	95313.1	4616.46
G11	7	0	1599.39	10009.3	113020	5218.88
G12	7	0	0	20.6423	163.771	1594.07
H1	7	0	1445.07	7082.92	83992.4	5069.82
H2	7	0	891.393	7046.87	78129.6	3505.53
H3	7	0	1357.68	7760.76	79187.4	5437.71
H4	7	0	787.434	7257.79	72585.6	3895.71
H5	7	0	1018.09	7856.88	73498	3613.19
H6	7	0	0	0	0	0
H7	7	0	1009.53	8724.08	81325.4	4117.02
H8	7	0	1415.49	8982.73	82645.5	4184.06
H9	7	0	1709	9681.26	94834.2	5223.56
H10	7	0	1300.76	9073.89	100026	4660.16
H11	7	0	2520.99	9411.55	110055	6113.92
H12	7	0	0	0	0	0
A1	8	0	0	1503.07	67820.6	2774.54
A2	8	0	0	3001.47	67730.1	2817.27
A3	8	0	0	4087.38	63084.6	2865.43
A4	8	3820.54	91.5337	4847.46	61186.2	3277.81
A5	8	0	0	5221.69	58538	3326.28
A6	8	0	0	0	430.181	2261.02
A7	8	0	1181.63	5358.58	55863.5	2851.89
A8	8	0	1254.7	5716.36	60069.6	4724.87
A9	8	0	849.737	5603.77	64040.7	2936.69
A10	8	0	1259.17	5377.25	68216.5	4318.84
A11	8	0	1890.09	5445.46	72078.2	3825.83
A12	8	0	0	0	925.692	1813.43
B1	8	0	0	4080.28	71606	3089.27
B2	8	0	0	4843.5	73483.6	3409.17
B3	8	0	0	5514.7	65704.4	2772.41
B4	8	0	0	5779.06	65933	3475.45
B5	8	0	0	6295.61	64656.1	3132.01
B6	8	0	0	0	306.015	1956.78
B7	8	0	495.009	6148.95	62566.3	2799.41
B8	8	0	890.171	6481.42	63350.5	2846.64
B9	8	353.97	2308.33	7654.27	73382.6	5591.14
B10	8	0	1199.04	6767.83	74947.3	4023.69
B11	8	0	1003.13	6735.86	80071.5	3618.52
B12	8	0	0	0	0	963.598
C1	8	0	57.2375	5145.87	77858.6	3590.33
C2	8	0	0	6462.85	79775.8	3627.74
C3	8	0	810.695	6894.59	72644	3531.25
C4	8	0	873.172	7877.03	76619.4	4135.22
C5	8	239667	165676	13017.6	88421.2	4110.43
C6	8	0	0	0	0	0
C7	8	103.079	1164.01	6817.07	73604.3	3385.15
C8	8	0	1526.77	8472.82	76115.5	3301.46
C9	8	319.259	2328.16	9277.9	79352.5	5028.35
C10	8	37360.7	29652.3	31042.2	138005	64443.4
C11	8	632261	425383	23763.2	129613	7076.9
C12	8	0	0	0	697.408	1244.97
D1	8	0	0	5320.49	75326.2	3695.55
D2	8	0	231.15	6294.52	72394.4	4432.31
D3	8	0	33.911	6892.15	73259.2	2867.04
D4	8	0	678.865	8460.37	77173.3	3382.16
D5	8	0	1083.12	8890.41	78800.2	3181.81
D6	8	0	0	0	0	0
D7	8	0	0	5138.75	77401	2815.28
D8	8	0	1585.27	9704.94	82555	3224.49
D9	8	13415.4	5214.31	10683.8	83355.5	4363.88
D10	8	0	1583.91	8881.95	83756.8	4091.77
D11	8	335.708	1477.55	10712.1	108599	5087.33
D12	8	0	0	0	0	0
E1	8	0	770.198	5667.98	73771.3	3977.07
E2	8	0	629.574	6271.98	70738.5	3873.58
E3	8	0	704.075	6729.37	66552.9	3152.13
E4	8	0	812.283	7241.24	64891.9	4073.14
E5	8	0	1126.55	8307.88	69891.9	3132.85
E6	8	0	0	0	701.958	0
E7	8	0	1390.13	10091.1	82981	4590.5
E8	8	0	1498.92	10141.8	85146.9	4094.92
E9	8	0	1533.58	10018.4	88009.5	4082.81
E10	8	430.522	1869.31	9744.41	90595.3	5355.24
E11	8	1659.26	2636.37	10593.7	102367	5429.72
E12	8	0	0	0	0	234.539
F1	8	0	370.53	5642.38	79096	3491.51
F2	8	0	703.635	6770.02	76791.9	4189.25
F3	8	0	972.208	7409.28	71936.9	3627.38
F4	8	0	961.424	7803.55	70223.5	3898.29
F5	8	0	1146.27	8063.68	67715.5	3417.61
F6	8	0	0	0	0	0
F7	8	0	601.436	8853.28	77957.7	3597.89
F8	8	657.391	1168.42	8628.38	78484.1	3727.13
F9	8	397.138	1652.61	10127.3	88856.1	4862.85
F10	8	169.188	1783.01	9835.79	94097.1	5109.05
F11	8	0	1544.88	9900.26	104164	5232.06
F12	8	0	0	0	0	0
G1	8	0	730.502	6293.48	84254.6	4289.43
G2	8	0	883.222	7062.94	77629.7	3701.24
G3	8	0	802.149	7732.3	76215.5	3901.31
G4	8	0	1077.06	7604.18	68302.4	3793.75
G5	8	0	0	0	62785	1423.23
G6	8	0	0	0	0	0
G7	8	0	821.35	8926.48	76747.7	3678.02
G8	8	0	51.7343	8457.66	83116.2	4171.68
G9	8	0	1799.89	9834.58	90065.3	4937.94
G10	8	0	1384.78	9196.37	95122.6	4368.84
G11	8	0	1720.72	9983.2	112350	5589.08
G12	8	0	12.8576	0	401.301	1817.97
H1	8	0	1219.1	6356.83	83795.5	4618.47
H2	8	0	725.849	6877.31	78210	3430.78
H3	8	0	1222.61	7474.42	79580.9	5472.37
H4	8	0	450.532	7349.71	72393.1	3828.46
H5	8	0	854.282	7590	73629.6	3802.15
H6	8	0	0	0	0	0
H7	8	0	917.756	8597.78	81575.3	4200.81
H8	8	0	1288.64	8621.09	82431	3877.42
H9	8	0	1589.27	9593.53	95000.6	5459.21
H10	8	0	1451.42	8863.89	99667	4631.05
H11	8	0	2792.72	9618.23	110341	6095.18
H12	8	0	0	0	0	0
A1	9	0	0	1687.66	66720	2955.33
A2	9	0	0	3162.88	67532	2929.49
A3	9	0	0	4088.4	63261.2	2620.75
A4	9	3388.33	0	4926.23	60977.5	3053.5
A5	9	0	21.773	5083.18	58451.9	3198
A6	9	0	0	0	466.691	2317.5
A7	9	0	1124.51	5352.54	55952.2	2870.93
A8	9	0	1319.22	5797.15	60340.9	4659.99
A9	9	0	1005.94	5896.45	64086.3	2978.29
A10	9	0	1220.79	6044.05	67819.5	4136.35
A11	9	0	1708.45	5648.75	71214.1	3588.05
A12	9	0	0	0	855.828	1490.3
B1	9	0	0	4145.51	72039.9	2998.53
B2	9	0	0	4876.14	73451.5	3300.58
B3	9	0	0	4980.16	65666.6	2662.24
B4	9	0	0	5991.33	66530.5	3035.72
B5	9	0	0	6345.58	65355.2	3037.52
B6	9	0	0	0	147.558	1858.24
B7	9	0	784.156	6323.4	62720.8	2773.38
B8	9	0	833.385	6378.6	63692.4	2756.81
B9	9	640.853	2380.41	7670.75	73681.4	5634.98
B10	9	0	1241.46	6773.49	75124.4	4030.49
B11	9	0	1149.08	6833.73	79834	3668.95
B12	9	0	0	0	0	709.232
C1	9	0	182.541	5342.33	77773	3849.02
C2	9	0	0	6497.01	80126.8	3532.17
C3	9	0	806.388	6678.28	72935.8	3459.99
C4	9	0	957.706	8071.08	76594.2	3994.99
C5	9	226323	156737	12666	87784.3	4175.15
C6	9	0	0	0	0	132.807
C7	9	0	1093.32	6781.92	73496.9	3271.42
C8	9	0	1305.75	8533.62	75645.2	3407.36
C9	9	1085.84	2260.86	9078.42	79029.7	4973.19
C10	9	38416.5	29706.6	31178.2	137613	64794.7
C11	9	598384	402197	22956	128542	7260.39
C12	9	0	0	0	748.971	1253.08
D1	9	0	0	5306.65	75363.9	3827.91
D2	9	0	348.992	6172.7	72392.1	4902.09
D3	9	0	172.734	6997.44	72948.2	2882.84
D4	9	0	833.857	8482.57	77118	3243.28
D5	9	0	945.404	8922.17	79088.8	3053.58
D6	9	0	0	0	0	0
D7	9	0	0	5144.21	77488.5	3065.03
D8	9	0	1239.16	9885.24	81954	3218.14
D9	9	13911.2	5180.34	10948.7	82822.2	4454.55
D10	9	0	1561.31	8851.88	83639.9	3971.86
D11	9	865.015	1302.3	10473.1	108958	5070.34
D12	9	0	0	0	0	0
E1	9	0	816.287	5720.24	73823.3	3985.82
E2	9	0	403.602	6383.49	70600.3	3851.69
E3	9	0	862.595	6496.61	66161.6	2962.73
E4	9	0	902.211	7400.54	64829.3	3960.96
E5	9	0	1058.33	8238.54	69408.2	3054.92
E6	9	0	0	0	536.339	0
E7	9	241.631	1680.99	10035.5	83287.5	4385.89
E8	9	0	1273.29	10268.6	85234.3	3960.75
E9	9	0	1407.01	10138.3	87862.4	4311.63
E10	9	480.75	1945.35	9688.42	90897.8	5188.15
E11	9	1801.38	2482.34	10245.4	101771	5361.91
E12	9	0	0	0	0	149.667
F1	9	0	241.121	5871.61	79661.3	3590.21
F2	9	0	553.926	6991.37	76587.6	3872.61
F3	9	0	1129.18	7463.6	71663	3676.81
F4	9	0	1068.48	8006.97	70218.2	3474.56
F5	9	0	1137.38	7969.72	67879.6	3288.87
F6	9	0	0	0	0	0
F7	9	0	897.665	9074.08	78272.1	3403.86
F8	9	921.319	1266.16	8575.63	78723.5	3705.68
F9	9	0	1757.48	9946.68	88898.3	5021.35
F10	9	0	1669.92	9841.5	94111.2	5103.36
F11	9	0	1491.22	9766.79	104138	5242.34
F12	9	0	0	0	0	0
G1	9	0	796.611	6338.93	84245.1	4289.43
G2	9	0	582.953	6706.93	77739.5	3827.48
G3	9	0	935.101	7655.45	76096.1	3819.4
G4	9	0	1328.75	7434.04	68265.8	3656.6
G5	9	0	0	0	63006.7	1468.21
G6	9	0	0	0	0	0
G7	9	0	611.758	8985.02	76823.9	3648.78
G8	9	0	179.798	8481.02	82959.8	4019.63
G9	9	0	1830.14	9630.25	89680.8	5401.38
G10	9	0	1331.78	9215.66	95543.9	4477.91
G11	9	0	1665.89	10102.6	111679	5674.07
G12	9	0	252.009	241.636	367.547	2269.6
H1	9	0	721.546	6540.12	83779.6	4389.29
H2	9	0	684.816	6782.51	77537	3913.4
H3	9	0	1436.36	7630.19	78775.8	5058.72
H4	9	0	870.164	7246.92	72106.9	3810.91
H5	9	0	935.234	7605.25	73430.8	3800.25
H6	9	0	0	0	0	0
H7	9	0	925.698	8617.35	81463.4	4182.98
H8	9	0	1357.52	8803.6	82089.5	4066.64
H9	9	0	1652.87	9301.43	94303	5705.14
H10	9	0	1415.35	9223.6	99745.5	4782.85
H11	9	0	2622.74	9752.17	110225	6019.08
H12	9	0	0	0	0	0
A1	10	0	0	1721.35	66635	2787.66
A2	10	0	0	3248.33	67803.5	3051.06
A3	10	0	0	3976.47	63159.7	2779.49
A4	10	3593.38	0	4790.42	60931.7	3145.76
A5	10	0	0	5283.61	58633.9	3153.88
A6	10	0	0	0	330.176	2207.67
A7	10	0	1305.5	5563.75	56282.6	2735.34
A8	10	0	1329.09	5799.46	60437.5	4527.13
A9	10	0	965.87	5653.1	63703	2967.48
A10	10	0	1181.47	5657.56	67875.6	3891.13
A11	10	0	1553.53	5393.6	71300.6	3485.23
A12	10	0	0	0	935.88	1472.18
B1	10	0	0	4124.69	71732.3	2822.55
B2	10	0	0	5052.62	73692.6	3334
B3	10	0	0	5290	65635	2604.63
B4	10	0	55.429	5922.8	66093.1	2879.42
B5	10	0	0	6284.7	64919.7	2992.99
B6	10	0	0	0	504.715	1915.38
B7	10	0	691.441	6308.8	62602.1	2927.1
B8	10	0	703.019	6198.44	63246.4	2797.19
B9	10	1196.08	2372.78	7554.58	73488.6	5362.3
B10	10	0	1151.07	6854.65	74810.6	3751.56
B11	10	0	1212.26	6922.99	79782.6	3511.1
B12	10	0	0	0	0	680.803
C1	10	0	0	5316.14	77413.2	3714.67
C2	10	0	148.627	6314.81	80209.5	3607.88
C3	10	0	876.369	6878.28	72713.7	3501.47
C4	10	0	727.815	8300.99	76763.1	4195.47
C5	10	217772	150286	12646	87592.2	4050.47
C6	10	0	0	0	0	0
C7	10	0	1134.29	6910.78	73307.6	3410.88
C8	10	0	1430.71	8544.19	75602.9	3631.51
C9	10	809.263	2563.7	9077.48	79450.8	4824.56
C10	10	38145.3	29829.1	31156.3	137316	64513.7
C11	10	570337	383300	22613.5	127844	6981.39
C12	10	0	0	0	961.339	1331.46
D1	10	0	93.7211	5181.06	75211.9	3990.74
D2	10	0	242.481	6382	71931.8	4572.15
D3	10	0	41.3291	6925.12	73019.1	3020.87
D4	10	0	812.158	8627.4	77295.6	3347.71
D5	10	0	789.078	9067.54	78956.1	3323.44
D6	10	0	0	0	0	0
D7	10	0	0	4924.1	77577.9	2836.46
D8	10	0	1226.83	9635.38	82247.7	3295.22
D9	10	13887.9	5177.51	11008.6	82841.9	4281.89
D10	10	0	1646.3	8717.02	83869.3	4172.02
D11	10	411.912	1435.25	10522.9	108822	4937.41
D12	10	0	0	0	0	0
E1	10	0	802.973	5722.18	73401.3	4192.84
E2	10	0	455.317	6203.1	70563	3887.81
E3	10	0	738.044	6911.66	66049.1	2994.47
E4	10	0	756.567	7381.62	64810.4	3913.31
E5	10	0	1028.01	8182.87	69712	2974.06
E6	10	0	0	0	366.867	0
E7	10	63.2635	1489.35	10045.6	83238.4	4446.98
E8	10	0	1255.5	10502.9	85369.1	3906.89
E9	10	0	1221.32	10177.9	88075.2	4472.37
E10	10	623.36	2057.54	9590.43	91088.1	5471.64
E11	10	924.944	2593.96	10150.1	102299	5324.72
E12	10	0	0	0	0	197.123
F1	10	0	234.485	5746.58	78832.7	3913.89
F2	10	0	739.815	7290.14	76583.9	4014.8
F3	10	0	785.929	7293.33	71703.9	3582.06
F4	10	0	1147.2	7911.12	69922.4	3984.08
F5	10	0	1120.6	8023.27	67608	3519.19
F6	10	0	0	0	0	0
F7	10	0	798.024	8901.32	78282.1	3305.01
F8	10	1106.72	1243.47	8732.98	78678.3	3548.41
F9	10	93.0232	1725.64	10124.5	88833.1	4687.16
F10	10	169.188	1800.91	9562.08	94419.6	5332.7
F11	10	0	1458.1	9876.5	104289	4834.43
F12	10	0	0	0	0	0
G1	10	0	599.937	6420.74	83214.9	4325.72
G2	10	0	823.709	6735.52	77938.4	3739.11
G3	10	0	938.425	7610.43	75410.6	3974.59
G4	10	0	1061.78	7796.87	68239.4	3360.12
G5	10	0	0	0	62489.7	1458.21
G6	10	0	0	0	0	0
G7	10	0	875.988	8925.56	76694.5	3693.56
G8	10	0	195.912	8221.47	83211	4162.17
G9	10	0	1817.68	9723.87	90279.5	5179.15
G10	10	0	1573.66	9299.6	95114.7	4150.69
G11	10	0	1698.56	9813.82	111867	5563.47
G12	10	0	334.298	188.209	503.814	1978.27
H1	10	0	955.454	6667.01	83946.2	4697.19
H2	10	0	741.413	6921.37	77502.8	3491.11
H3	10	0	1408.18	7712.65	79172.7	5068.79
H4	10	0	461.496	7218.26	72406	3931.77
H5	10	0	887.615	7661.48	73460.6	3694.31
H6	10	0	0	0	0	0
H7	10	0	1001.59	8628.91	81881.1	4000.26
H8	10	0	1487.73	8704.74	82226.6	4206.87
H9	10	0	1658.49	9560.87	94205.7	5363.83
H10	10	0	1224.37	8829.58	99408.9	4827.56
H11	10	0	2445.57	9665.58	110525	6350.42
H12	10	0	0	0	0	0
A1	11	0	0	1624.66	67042.7	2281.74
A2	11	0	0	3505.87	67715	3122.37
A3	11	0	0	3883.87	62985.1	2893.74
A4	11	3068.69	0	4862.85	61086.4	3232.59
A5	11	0	0	5282.79	58341.9	2919.38
A6	11	0	0	0	385.734	2206.1
A7	11	0	1239.48	5467.95	55887.2	2973.76
A8	11	0	1410.31	5701.74	60256.7	4700.15
A9	11	0	940.517	5549.51	63860.7	2714.5
A10	11	0	1205.81	5627.76	68014.2	3940.56
A11	11	0	1618.7	5320.99	71166.2	3893.3
A12	11	0	0	0	593.84	1467.65
B1	11	0	0	4074.73	71740.6	3534.71
B2	11	0	0	5021.19	73563.1	3137.11
B3	11	0	0	5203.82	65959.4	2613.72
B4	11	0	0	5885.67	66080.7	2957.57
B5	11	0	0	6202.92	64719.4	3165.63
B6	11	0	0	0	147.558	1825.95
B7	11	0	730.727	6385.07	62549.2	2818.93
B8	11	0	759.804	6278.24	63422.3	2663.68
B9	11	654.094	2165.01	7645.61	73678.8	5375.45
B10	11	0	1295.88	6782.93	74689.1	3721.43
B11	11	0	1254.74	6701.44	79782.6	3330.23
B12	11	0	0	0	0	0
C1	11	0	0	5198.26	77343.5	3556.02
C2	11	0	0	6540.03	79829.7	3419.23
C3	11	0	989.414	6848.93	72557.1	3416.38
C4	11	0	907.192	8259.86	76897.3	4150.81
C5	11	208910	144891	12711.7	87928.4	4328.37
C6	11	0	0	0	0	0
C7	11	0	1213.82	7037.13	73450.6	3357.75
C8	11	336.162	1399.26	8595.3	75852.6	3605.04
C9	11	476.665	2434.56	9330.34	79037.1	5021.8
C10	11	37887.2	29719.7	31200.1	137117	64889.6
C11	11	552915	369798	22131.7	127837	7253.95
C12	11	0	0	0	957.844	1370.19
D1	11	0	0	5250.24	75086.8	3505.42
D2	11	0	308.201	6483.89	72493.6	4242.22
D3	11	0	317.916	6876.2	73375.6	2615.21
D4	11	0	727.429	8176	77490.9	3515.82
D5	11	0	954.709	9281.26	78629.7	2979.9
D6	11	0	0	0	0	0
D7	11	0	0	5080.54	77461.4	2990.02
D8	11	123.444	1239.16	9932.83	82296.4	3305.19
D9	11	14049.6	5378.5	11018.3	83141.2	4430.44
D10	11	0	1295.52	8913.85	83702.4	4045.65
D11	11	620.957	1307.33	10497	108244	5172.29
D12	11	0	0	0	0	0
E1	11	0	1002.69	5838.3	73580.3	3958.61
E2	11	0	677.917	6392.23	70612.8	3875.77
E3	11	0	597.023	6898.27	66177.1	3227.88
E4	11	0	828.901	7344.78	65039	3804.11
E5	11	0	999.587	8099.86	70106.2	3230.26
E6	11	0	0	0	481.453	0
E7	11	33.389	1622.63	9892.99	83282.7	4617.65
E8	11	0	1342.57	10392.6	85511.3	3899.33
E9	11	0	1499.4	10173.2	87725.6	4603.8
E10	11	258.313	1887.86	9621.23	90731.4	5087.71
E11	11	1860.04	2634.14	10580.6	101902	5193.46
E12	11	0	0	0	129.627	65.7076
F1	11	0	393.757	5838.27	78926.7	3521.23
F2	11	0	779.738	6949.04	76493.6	3983.73
F3	11	0	995.231	7583.72	71516.1	3558.37
F4	11	0	1068.48	7751.36	69816.7	3522.69
F5	11	0	1153.18	7977.8	67991.1	3627.81
F6	11	0	0	0	0	0
F7	11	0	732.495	8884.69	78313.9	3242.77
F8	11	273.643	1202.46	8899.27	78351.1	3476.92
F9	11	221.825	1883.88	10045.1	88866.7	4686.21
F10	11	0	1776.41	9738.85	94264.5	5284.37
F11	11	0	1863.45	9592.6	103921	5058.38
F12	11	0	0	0	0	0
G1	11	0	570.188	6613.15	83742.7	4284.89
G2	11	0	940.029	7018.76	77587.1	3745.42
G3	11	0	745.644	7525.9	76170.6	4026.32
G4	11	0	961.917	7706.67	68493.4	3743.33
G5	11	0	0	0	63318.1	1262.32
G6	11	0	0	0	0	130.84
G7	11	0	927.042	8858.79	76532.9	3887.28
G8	11	0	79.7218	8532.06	82852.9	3985.94
G9	11	136.739	1833.69	9480.84	89905.1	5281.23
G10	11	0	1359.73	9416.34	95020.4	4447.45
G11	11	0	1861.88	9719.47	111389	5388.85
G12	11	0	690.453	310.848	360.046	1887.94
H1	11	0	917.791	6370.93	83391.2	4900.13
H2	11	0	650.859	6698.4	77622.6	3578.97
H3	11	0	1523.27	7755.03	79152.3	5158.22
H4	11	0	488.408	7275.58	71874.9	3968.81
H5	11	0	803.806	7834.01	73134	3726.76
H6	11	0	0	0	0	0
H7	11	0	892.165	8756.09	80989.8	4155.35
H8	11	0	1356.68	8707.27	82344.1	4013.42
H9	11	0	1738.93	9459.15	94399.3	5519.99
H10	11	0	1615.87	8964.73	99518.3	4710.07
H11	11	0	2708.92	9724.46	110034	5999.18
H12	11	0	0	0	0	0
A1	12	0	0	1744.79	66959.1	2815.36
A2	12	0	0	3248.33	67861.8	2922.48
A3	12	0	0	3821.8	62970.9	2695.57
A4	12	3072.71	163.129	4795.86	61350.1	3132.19
A5	12	0	0	4938.16	58394.8	3166.13
A6	12	0	0	0	355.574	2083.71
A7	12	0	1106.71	5162.46	55887.2	2756.67
A8	12	0	1409.55	5653.26	60404	4590.47
A9	12	0	856.28	5542.11	63687.3	2707.01
A10	12	0	1215.17	5583.06	67923.4	4173.42
A11	12	0	1769.35	5156.07	71465.3	4133.22
A12	12	0	0	0	407.537	1638.27
B1	12	0	0	4080.28	71851.8	2990.28
B2	12	0	0	5323.38	73658.2	3028.52
B3	12	0	0	5114.56	65985.9	2910.87
B4	12	0	147.497	5825.7	66169.3	3459.44
B5	12	0	0	6112.04	64943.6	2851.25
B6	12	0	0	0	453.573	1726.57
B7	12	0	677.298	6471.08	62898.9	2934.42
B8	12	0	791.796	6187.75	63515.6	2777.41
B9	12	725.594	2533.06	7769.58	73390.4	5184.32
B10	12	0	1133.55	6968.85	74875.7	4066.45
B11	12	0	1226.42	6553.02	79820.1	3606.47
B12	12	0	0	0	0	448.881
C1	12	0	83.5358	5195.35	77891.9	3327.34
C2	12	0	76.8762	6236.37	79639.2	3476.32
C3	12	0	1014.18	6808.72	72253.5	3418.51
C4	12	0	818.535	8056.32	76203.1	4089.52
C5	12	202460	140438	12335.4	87549.9	3939.12
C6	12	0	0	0	0	0
C7	12	250.774	1008.17	6816.23	73504.3	3493.89
C8	12	0	1395.86	8551.24	75871.1	3543.26
C9	12	859.064	2237.21	9586.94	79245.8	4920.85
C10	12	37974.8	29712.2	31179.2	137430	64920
C11	12	535195	356861	21959.4	127027	7114.45
C12	12	0	0	0	920.264	1364.79
D1	12	0	93.7211	5441.82	75036.1	3699.76
D2	12	0	262.877	6290.09	72247.2	4313.23
D3	12	0	73.1207	6695.42	73076.2	2786.96
D4	12	0	836.957	8493.14	77150.4	3571.16
D5	12	0	935.169	9036.73	78429.2	2901.43
D6	12	0	0	0	0	0
D7	12	0	0	5106.01	77263.5	2963.54
D8	12	0	1351.01	9779.07	82055.8	3546.4
D9	12	14155.9	5419.07	10706	83277.8	4263.56
D10	12	0	1547.75	8778.98	83740.8	4287.32
D11	12	997.857	1489.63	10297.8	108500	5124.31
D12	12	0	0	0	0	0
E1	12	0	598.133	5601.21	73579.3	4174.37
E2	12	0	596.971	6540.92	70609.4	4058.55
E3	12	0	546.585	6815.88	66520.9	3156.22
E4	12	0	981.387	7401.54	64996.2	3940.12
E5	12	0	953.161	8130.14	69759.2	3204.94
E6	12	0	0	0	360.127	0
E7	12	264.476	1457.25	9956.68	83381	4585.65
E8	12	0	1447.43	10361.6	85701	3614.94
E9	12	0	1323.87	10048.6	88051.1	4198.16
E10	12	321.098	2130.8	9756.54	90734.2	5038.9
E11	12	1571.28	2288.13	10436	102068	5648.49
E12	12	0	0	0	0	159.706
F1	12	0	300.848	5636.12	78676.7	3484.08
F2	12	0	583.867	6955.08	76530.7	3778.21
F3	12	0	840.348	7460.46	72055.5	3389.47
F4	12	0	1469.43	7959.04	70174.9	3881.55
F5	12	0	1093.94	7940.42	67612.1	3418.61
F6	12	0	0	0	0	0
F7	12	0	786.355	8686.99	78648.3	3511.86
F8	12	555.382	1219.03	8688.28	78755.4	3680.66
F9	12	175.313	1753.73	9980.13	88973.1	4931.59
F10	12	131.489	1799.03	9906.12	94840.8	5327.96
F11	12	0	1734.42	9960.2	103808	5011.53
F12	12	0	0	0	0	0
G1	12	0	1429.6	6623.75	83590.1	4049.03
G2	12	0	715.504	6990.18	77677.5	3997.89
G3	12	0	784.422	7530.29	75796.1	3936.87
G4	12	0	1164.69	7840.94	68382.6	3605.17
G5	12	0	0	12.1064	63026.8	1368.26
G6	12	0	0	0	0	0
G7	12	0	1031.84	8816.72	76700	3755.69
G8	12	0	227.292	8076.99	82789.5	4416.15
G9	12	0	1926.22	9740.07	89885.9	5020.15
G10	12	0	1433.93	9043.93	94822	4449.41
G11	12	0	1863.04	9860.43	111854	5203.75
G12	12	0	317.583	234.35	153.77	2573.66
H1	12	0	1116.02	6705.78	82866.3	4842.39
H2	12	0	560.304	6920.03	77330.3	3588.15
H3	12	0	1287.21	7862.69	79532.3	5280.08
H4	12	0	559.178	7252.85	72178	3898.63
H5	12	0	924.758	7690.08	73044.7	3795.47
H6	12	0	0	0	0	0
H7	12	0	932.758	8583.55	81680.8	4008.28
H8	12	0	1285.28	8503.64	82064	4026.09
H9	12	0	1700.58	9577.67	94640.6	5381.59
H10	12	0	1425.96	8857.65	98954.6	4888.9
H11	12	0	2741.24	9657.49	110504	6419.5
H12	12	0	0	0	0	0
A1	13	0	0	2014.35	66763.2	2561.67
A2	13	0	0	3269.69	67782.6	3094.32
A3	13	0	0	3973.42	62543.5	2895.76
A4	13	3403.4	39.8761	5002.29	60704.7	3189.18
A5	13	0	0	5135.33	58194.6	2867.91
A6	13	0	0	0	326.207	2301.81
A7	13	0	1193.49	5455.88	55867.3	2688.88
A8	13	0	1464.2	5759.45	60651.9	4661.53
A9	13	0	798.213	5538	63888.9	2904.23
A10	13	0	1328.45	5489	67871.9	4157.26
A11	13	0	1940.31	5564.74	71156.8	3477.73
A12	13	0	0	0	422.092	1657.9
B1	13	0	0	4159.39	71606	2819.8
B2	13	0	0	4960.75	73475.3	3280.3
B3	13	0	0	5614.22	65506.5	2785.54
B4	13	0	12.2132	5940.88	66093.1	3109.17
B5	13	0	0	6076.6	64873.8	3001.17
B6	13	0	0	0	358.834	1715.81
B7	13	0	662.369	6378.58	62511.8	2910.83
B8	13	0	754.206	6307.03	63329	2866.42
B9	13	582.594	2568.67	7862.34	73726.6	5215
B10	13	0	1154.76	6891.46	74863.4	3508.58
B11	13	0	1103.34	6627.23	79736.6	3125.24
B12	13	0	0	0	0	359.105
C1	13	0	0	5140.05	77722.2	3553.17
C2	13	0	0	6403.38	80225.8	3319.94
C3	13	0	764.4	6877.2	72403.7	3617.41
C4	13	0	719.568	8033.12	76381.4	4022
C5	13	195931	136462	12608.9	86946.6	4166.58
C6	13	0	0	0	0	0
C7	13	193.85	1067.61	6918.32	73626.7	3163.51
C8	13	293.733	1408.61	8552.12	75738.8	3441.77
C9	13	1188.1	2447.29	9094.34	78946.3	4757.25
C10	13	38524.9	29794.5	31137.3	137498	64484.2
C11	13	520712	347608	21703.5	126875	6739.95
C12	13	0	0	0	741.105	1258.49
D1	13	0	35.0043	5417.34	74645.8	3457.1
D2	13	0	137.104	6416.33	71989.7	4414.83
D3	13	0	185.451	6695.42	73364	2997.69
D4	13	0	955.784	8502.66	77661.2	3380.08
D5	13	0	852.353	9169.58	79043.3	3094.73
D6	13	0	0	0	0	0
D7	13	0	0	5078.72	77642.6	2885
D8	13	0	1241.8	9928.25	81986.4	3325.14
D9	13	13695.9	5515.32	10679.9	82950.4	4359.05
D10	13	0	1510.69	8695.15	83686.3	4164.64
D11	13	441.776	1215.68	10440.3	108139	5246.25
D12	13	0	0	0	0	0
E1	13	0	847.013	5415.41	73588.3	4025.67
E2	13	0	672.296	6460.01	70678.5	3899.85
E3	13	0	722.604	6811.76	66453.8	3134.72
E4	13	0	894.391	7297.99	64658.3	3978.83
E5	13	0	828.094	8365.5	69795.6	3012.06
E6	13	0	0	0	356.275	0
E7	13	0	1378.45	9861.66	82941.5	4804.8
E8	13	0	1215.24	10414.8	85300.3	3768
E9	13	0	1465.22	10214.7	87725.6	4260.57
E10	13	447.564	1877.66	9753.74	90836.2	5177.82
E11	13	1543.08	2531.45	10329.7	101878	5648.49
E12	13	0	0	0	45.5929	302.072
F1	13	0	341.773	5983.11	78977.6	3403.43
F2	13	0	593.848	7004.68	76676.8	3921.6
F3	13	0	947.092	7364.36	71674.6	3446.11
F4	13	0	1254.26	8070.87	70014.3	3554.08
F5	13	0	1169.96	8107.13	67460.1	3518.18
F6	13	0	0	0	0	0
F7	13	0	911.13	9050.06	77989.5	3261.07
F8	13	315.742	1451.15	8927.88	78609.1	3509.99
F9	13	221.825	1768.71	9965.8	88648.1	4775.96
F10	13	12.873	1660.5	9667.57	94642.4	5047.44
F11	13	0	1483.22	10060.9	103830	5048.1
F12	13	0	0	0	0	0
G1	13	0	821.402	6555.58	83075	4186.62
G2	13	0	1079.34	6940.81	77705.9	3750.47
G3	13	0	888.568	7694.97	76244	3899.15
G4	13	0	1264.55	7683.1	68326.8	3403.49
G5	13	0	0	106.94	62790	1138.39
G6	13	0	0	0	0	0
G7	13	0	1035.42	8779.21	76728.4	3988.71
G8	13	0	223.051	8134.96	82626.9	4106.02
G9	13	276.057	1772.3	9696.86	89857.5	5428.48
G10	13	0	1363.58	9348.8	95265.9	4415.02
G11	13	0	1538.73	10075.3	111407	5332.97
G12	13	0	316.297	83.7832	406.302	1823.06
H1	13	0	1052.59	6388.55	82816.7	4998.09
H2	13	0	962.139	6751.8	77888.6	3291.76
H3	13	0	1261.37	7797.41	78848.2	5328.15
H4	13	0	501.366	7165.87	71909.5	3588.69
H5	13	0	1294.28	7823.52	73071.6	3745.85
H6	13	0	0	0	0	0
H7	13	0	884.223	8664.49	81771	4138.41
H8	13	0	1411.29	8912.6	82530.6	4255.87
H9	13	0	1846.51	9630.86	94526.5	5780.89
H10	13	0	1401.55	8883.64	99156.9	4685.11
H11	13	0	2720.89	9565.12	110446	6001.52
H12	13	0	0	0	0	0
A1	14	0	0	1822.44	66757.5	2704.55
A2	14	0	0	3259.01	67640.4	2944.69
A3	14	0	0	3981.56	63236.8	3041.36
A4	14	3630.57	195.755	4938.91	60940	3037.22
A5	14	0	0	5091.33	58439.5	3100.77
A6	14	0	0	0	274.617	2028.8
A7	14	0	1207.59	5173.77	55930	2908.25
A8	14	0	1477.1	5395.49	60639.4	4609.78
A9	14	0	1124.53	5607.06	63869	2922.54
A10	14	0	1424.87	5650.11	67737.1	4299.83
A11	14	0	1452.02	5428.86	71260	3417.75
A12	14	0	0	0	691.358	1733.4
B1	14	0	16.1997	4396.71	71577.2	2667.19
B2	14	0	0	4891.85	73356.5	3071.48
B3	14	0	0	5252.04	65517.7	2748.15
B4	14	0	84.5527	6046.54	66096.9	3428.37
B5	14	0	0	6003.91	65277.1	3080.22
B6	14	0	0	0	420.875	1812.7
B7	14	0	601.082	6346.94	62557.3	2794.53
B8	14	0	806.192	6261.78	63277	2626.59
B9	14	252.457	2639.91	7698.49	73562.4	5380.71
B10	14	0	1260.83	6858.43	74613.7	3723.37
B11	14	0	963.924	6557.32	79983.8	3320.36
B12	14	0	0	0	0	570.079
C1	14	0	89.7237	5353.98	77405.9	3706.1
C2	14	0	0	6174.37	79920	3446.53
C3	14	0	1008.79	6986.98	72368.3	3575.92
C4	14	0	853.585	8137.53	76527.1	4195.47
C5	14	192159	133208	12297.3	87441.3	4195.13
C6	14	0	0	0	0	0
C7	14	0	1208.19	6848.86	73727.5	3520.45
C8	14	121.573	1542.08	8375.9	75616.1	3539.73
C9	14	697.211	2359.08	8956.68	79261.6	5078.83
C10	14	37604.7	29766.4	31041.2	137265	64492.8
C11	14	509820	340282	21143.6	126753	7260.39
C12	14	0	0	0	920.264	1472.89
D1	14	0	0	5363.06	75207.6	3874.13
D2	14	0	275.341	6249.11	72314.1	4592.91
D3	14	0	208.765	7059.11	72909.1	2755.35
D4	14	0	916.519	8704.57	77395.9	3436.46
D5	14	0	945.404	9191.73	78880.6	3240.19
D6	14	0	0	0	0	0
D7	14	0	0	4929.56	77537.6	3103.86
D8	14	0	1402.97	9900.8	82227.9	3386.8
D9	14	13627.1	5712.53	11058.9	83080.4	4347.48
D10	14	0	1462.77	8769.87	83897.9	4405.39
D11	14	1112.16	1573.23	10544.8	108789	5410.16
D12	14	0	0	0	0	0
E1	14	0	723.085	5744.43	73107.2	4264.76
E2	14	0	553.126	6293.84	70654.7	3892.18
E3	14	0	895.535	6790.13	66407.3	3049.75
E4	14	0	906.121	7346.78	65086.7	3844.82
E5	14	0	1123.71	8216.08	70037.4	3094.86
E6	14	0	0	0	389.977	0
E7	14	72.9287	1560.37	10106.3	83125.6	4834.86
E8	14	0	1365.04	10481.6	85434.2	3621.55
E9	14	0	1347.89	10186.4	87804.2	4276.64
E10	14	334.552	2035.29	9972.11	91052.2	4826.75
E11	14	1308.46	2465.6	10375.7	101843	5474.57
E12	14	0	0	0	0	395.158
F1	14	0	309.697	5850.77	78614.7	3605.07
F2	14	0	701.14	7010.73	76915.6	4287.23
F3	14	0	1275.7	7305.86	71824.6	3301.92
F4	14	0	1320.38	7997.39	69917.1	3854.35
F5	14	0	1125.53	7791.9	67456	3668.04
F6	14	0	0	0	0	0
F7	14	0	793.536	9132.29	78276.7	3229.04
F8	14	342.459	1396.17	8859.94	78569.2	3554.67
F9	14	169.052	1944.74	10128.3	88912.7	4715.81
F10	14	251.024	1861.23	9771.17	94534.3	5480.54
F11	14	0	1711.59	9726.07	103768	4767.01
F12	14	0	0	0	0	0
G1	14	0	399.958	6454.07	82919.2	4566.12
G2	14	0	941.382	7083.73	77304.2	3838.84
G3	14	0	977.203	7623.61	76286.7	3815.09
G4	14	0	1355.24	7809.17	68305.4	3785.68
G5	14	0	0	0	62846.5	1544.17
G6	14	0	0	0	0	0
G7	14	0	855.387	8918.25	76873.4	3727.37
G8	14	0	318.887	8407.48	82952	4145.76
G9	14	0	1882.63	9874.18	89906	5115.01
G10	14	0	1539.93	9475.19	95349.4	4349.18
G11	14	0	1889.88	10138.9	111781	5408.64
G12	14	0	343.298	256.207	621.33	2123.3
H1	14	0	1306.32	6490.77	83070.2	4635.96
H2	14	0	587.188	6948.07	77195.9	3425.53
H3	14	0	1408.18	7702.34	78833.5	5318.09
H4	14	0	633.934	7272.62	72110.8	3716.37
H5	14	0	814.282	7802.55	72933.3	3750.62
H6	14	0	0	0	0	0
H7	14	0	933.641	8505.28	81559	4019.87
H8	14	0	1529.73	8717.41	82694.1	3905.29
H9	14	0	1946.59	9489.94	94205.7	5675.22
H10	14	0	1199.97	8879.48	99570	4596.73
H11	14	0	2560.49	9887.27	110137	6383.2
H12	14	0	0	0	0	0
A1	15	0	0	1544.09	66372.8	2780.37
A2	15	0	0	3257.82	68008.7	2832.46
A3	15	0	0	3999.87	62923.2	2631.87
A4	15	3746.16	0	4962.45	60722.1	3216.31
A5	15	0	29.0307	5246.94	58245.1	3162.87
A6	15	0	0	0	418.276	2136.28
A7	15	0	1414.54	5313.32	55853.6	2808.47
A8	15	0	1243.32	5708.66	60385.3	4768.9
A9	15	0	957.692	5673.65	63687.3	2871.78
A10	15	0	1018.57	5678.98	67676.2	4056.51
A11	15	0	1835.6	5357.29	71293.3	3429.53
A12	15	0	0	0	542.898	1434.43
B1	15	0	0	4201.02	71310.8	3208.88
B2	15	0	0	5169.87	73398.1	3402.01
B3	15	0	0	5302.32	65746.2	2959.39
B4	15	0	3.7579	5951.35	66122.6	3323.85
B5	15	0	0	6142.94	64399.7	3217.42
B6	15	0	0	0	300.985	1786.2
B7	15	0	762.156	6258.49	62862.3	3124.73
B8	15	0	755.006	6348.16	63190.2	2992.52
B9	15	709.705	2384.65	7571.05	73609.3	5190.46
B10	15	0	1480.35	6729.13	74976.5	3852.64
B11	15	0	1089.18	6572.38	79871.4	3408.05
B12	15	0	0	0	0	426.437
C1	15	0	0	5268.11	77722.2	3307.33
C2	15	0	111.47	6354.04	80070.4	3492.46
C3	15	0	974.341	7113.07	72951.9	3491.9
C4	15	0	1185.54	7929.76	76682.3	4322.2
C5	15	187563	131046	12287.8	87551.8	3874.41
C6	15	0	0	0	0	0
C7	15	0	997.723	6708.29	73164.5	3360.24
C8	15	329.634	1315.95	8546.83	76163.1	3505.31
C9	15	605.613	2396.36	9323.78	79239.3	4421.66
C10	15	37336.2	29750.5	31022.2	137161	64292.5
C11	15	500693	334173	20948.8	126782	7204.59
C12	15	0	0	0	1095.05	1346.77
D1	15	0	0	5258.76	74970.3	3411.93
D2	15	0	541.617	6407.47	72249.5	4143.89
D3	15	0	226.78	6763.48	73026.5	2658.41
D4	15	0	708.83	8716.2	77436.6	3211.96
D5	15	0	1215.25	9009.78	78848.6	3128.22
D6	15	0	0	0	0	0
D7	15	0	0	5098.73	77141.7	2815.28
D8	15	0	1339.56	9877	82222.5	3457.53
D9	15	14251.5	5621.94	10961.3	82980.3	4103.43
D10	15	0	1607.42	8642.29	83888.1	4326.98
D11	15	670.387	1353.66	10492	108569	4802.48
D12	15	0	0	0	0	0
E1	15	0	929.974	5751.21	73410.3	3994.57
E2	15	0	720.638	6239.18	70533.5	3687.51
E3	15	0	761.719	6742.75	66669.6	3288.28
E4	15	0	836.72	7576.77	65056.9	3914.31
E5	15	0	1183.4	8130.14	69806.4	2961.4
E6	15	0	0	0	263.836	0
E7	15	247.782	1721.85	10120.4	83270.2	4816.44
E8	15	0	1575.69	10456.5	85373.7	4158.22
E9	15	0	1464.29	10108.1	88023.4	4276.64
E10	15	440.388	2000.98	9834	91139.6	5044.53
E11	15	1889.37	2270.27	10361.5	101725	5500.82
E12	15	0	0	0	0	179.783
F1	15	0	338.454	5699.69	78951	3817.32
F2	15	0	400.473	6911.54	76689.1	3627.66
F3	15	0	1068.49	7411.37	71851.9	3766.42
F4	15	0	1328.78	7885.56	70221.4	3768.56
F5	15	0	1103.81	7704	67782.3	3247.63
F6	15	0	0	0	0	0
F7	15	0	789.945	9196.96	78293.9	3396.53
F8	15	483.328	1298.44	8768.74	78648.2	3589.51
F9	15	185.152	1730.32	10026	89038.3	4767.37
F10	15	349.411	1768.87	9815.83	94540.9	5198.13
F11	15	0	1790.37	9728.33	104231	5090.37
F12	15	0	0	0	0	0
G1	15	0	1027.99	6411.65	83289.6	4309.09
G2	15	0	818.299	6953.8	77636.2	3865.35
G3	15	0	948.397	7494.06	75881.5	3801.08
G4	15	0	1244.17	7671.83	68340	3929.89
G5	15	0	0	134.18	62825.3	1347.27
G6	15	0	0	0	0	0
G7	15	0	1195.75	8828.61	77121.3	3944.85
G8	15	0	180.646	8347.78	83186.6	4416.15
G9	15	343.136	1967.15	9770.67	90218.2	5217.09
G10	15	0	1671.95	9315.04	94951.7	4494.61
G11	15	0	1704.39	9891.12	111303	5484.31
G12	15	0	429.444	295.063	368.797	2496.06
H1	15	0	822.642	6649.38	82873.4	4933.36
H2	15	0	803.669	6936.05	77149.9	3799.3
H3	15	0	1360.02	7894.76	79381.9	5179.46
H4	15	0	627.954	7308.2	72384.3	3920.07
H5	15	0	737.14	7568.07	72791.2	3737.26
H6	15	0	0	0	0	0
H7	15	0	925.698	8428.8	81415.6	3945.89
H8	15	0	1323.08	8461.39	82475.2	3983.86
H9	15	0	1868.96	9398.49	94124.4	5563
H10	15	0	1540.54	8838.93	99527.6	4656
H11	15	389.499	2364.17	9606.69	109877	6356.27
H12	15	0	0	0	0	0
A1	16	0	0	1903.01	66954.8	2497.52
A2	16	0	0	3377.69	67739.4	3048.73
A3	16	0	0	4068.04	62934.3	2673.32
A4	16	2942.04	38.0635	4991.42	60874.1	3313.09
A5	16	0	0	5149.99	58288.1	3148.16
A6	16	0	0	0	575.427	2294.75
A7	16	0	1080.75	5416.66	55898.7	2770.38
A8	16	0	1433.08	5775.6	60424.3	4644.54
A9	16	0	986.316	5560.19	63831.6	2897.57
A10	16	0	1409.89	5529.04	67959.9	4143
A11	16	0	1648.62	5687.13	71399.6	3556.99
A12	16	0	0	0	480.312	1586.94
B1	16	0	0	4109.42	71547	3115.39
B2	16	0	0	5224.26	73868.4	3305.36
B3	16	0	0	5293.08	65638.1	2819.91
B4	16	0	0	6041.79	66082.6	2976.4
B5	16	0	0	6209.28	65345.1	3132.01
B6	16	0	0	0	448.542	1887.22
B7	16	0	691.441	6299.06	62689.1	2701.81
B8	16	0	711.817	6205.85	63325.7	2713.95
B9	16	719.415	2647.54	7767.85	73569.4	5208.87
B10	16	0	1186.12	6690.44	74396.1	3935.25
B11	16	0	1124.03	6668.1	79675.6	3306.11
B12	16	0	0	0	0	617.959
C1	16	0	0	5102.21	77378.3	3553.17
C2	16	0	203.722	6469.17	79852.3	3419.23
C3	16	0	919.433	6777.2	72536.7	3578.05
C4	16	0	978.324	7928.71	76621.5	4198.59
C5	16	183441	127946	12001	86852.4	4042.86
C6	16	0	0	0	0	0
C7	16	103.079	1134.29	6871.46	73691.1	3569.43
C8	16	0	1581.18	8570.62	75547.3	3497.37
C9	16	1197.89	2458.21	9359.37	79469.3	5174.18
C10	16	37810.9	29666.3	31016.5	137332	64982.6
C11	16	490979	327638	20959.5	126558	7088.7
C12	16	0	0	0	941.239	1621.53
D1	16	0	35.0043	5400.31	75373.6	3926.66
D2	16	0	252.679	6248.01	72156.9	4042.29
D3	16	0	208.765	7051.67	72998	3284.29
D4	16	0	1084.94	8409.63	77805.4	3395.74
D5	16	0	1006.82	9317.84	79173.1	3165.54
D6	16	0	0	0	0	0
D7	16	0	0	5021.42	77477.1	2875.29
D8	16	0	1365.1	9920.02	82274.8	3220.86
D9	16	13874.5	5536.08	10961.3	83123.5	4469.02
D10	16	0	1387.73	8718.84	84010.4	3895.3
D11	16	918.564	1474.53	10382.5	108582	4963.4
D12	16	0	0	0	0	0
E1	16	0	908.465	5529.6	73427.3	4208.39
E2	16	0	480.051	6186.7	70330.8	3622.93
E3	16	0	916.122	6922.99	66197.7	3044.63
E4	16	0	643.18	7394.57	64981.3	3937.14
E5	16	0	1064.02	8270.77	70106.2	3166.95
E6	16	0	0	0	297.538	0
E7	16	117.74	1601.22	10064.8	83475.5	4779.59
E8	16	0	1336.02	10342.2	85272.4	3939.96
E9	16	0	1742.37	10095.8	88053.9	4161.29
E10	16	371.325	2184.58	9986.11	91129.5	5232.27
E11	16	2160.08	2457.78	10090.9	102331	5845.37
E12	16	0	0	0	72.4122	2.73781
F1	16	0	434.682	5818.47	79001.9	3717.56
F2	16	0	642.504	7065.16	76730	4116.36
F3	16	0	1110.35	7517.91	71387	3474.95
F4	16	0	1279.45	8242.34	69915	3937
F5	16	0	1136.39	8113.19	67767.1	3223.49
F6	16	0	0	0	0	0
F7	16	88.3167	817.773	9106.42	78445.7	3099.07
F8	16	960.18	1308.04	8651.62	78800.7	3629.73
F9	16	539.356	1598.3	10166.5	88881.1	4904.86
F10	16	175.625	1616.21	9795.88	94444	5175.38
F11	16	0	1370.18	9707.97	103389	5289.19
F12	16	0	0	0	0	0
G1	16	0	667.699	6488.92	82792	3766.29
G2	16	0	915.683	6939.51	77748.5	3421
G3	16	0	814.336	7708.15	76740	3941.19
G4	16	0	1071.97	7613.4	68314.6	3478.11
G5	16	0	0	0	62771.9	1582.15
G6	16	0	0	0	0	0
G7	16	0	912.711	8839.58	77215.8	3911.04
G8	16	0	183.19	8227.53	82821.6	4250.29
G9	16	0	1965.37	9893.99	90070.8	5202.63
G10	16	0	1426.22	9322.76	95418.1	4522.13
G11	16	0	1697.39	9947.96	111976	5246.82
G12	16	0	205.722	335.133	145.019	2029.16
H1	16	0	1589.78	6533.07	82548.9	4702.44
H2	16	0	581.528	6945.4	77430.4	3918.64
H3	16	0	1423.45	7712.65	79381.9	5359.45
H4	16	0	564.162	7165.87	71900.6	4149.12
H5	16	0	1073.33	7820.66	73021.7	3763.03
H6	16	0	0	0	0	0
H7	16	0	1105.72	8706.29	81345.2	4138.41
H8	16	0	1469.25	8719.95	82265.8	3938.24
H9	16	0	1911.98	9640.19	94446.1	5754.7
H10	16	0	1709.24	8965.77	99256.1	4742.3
H11	16	0	2704.14	9801.82	110060	6473.35
H12	16	0	0	0	0	0
A1	17	0	0	1736	67378.3	2923.25
A2	17	0	0	3060.81	67892.1	3023.01
A3	17	0	0	3916.43	62863.3	2832.06
A4	17	3459.69	70.6894	4799.48	60961	3419.82
A5	17	0	0	5216.8	58387.4	3129.37
A6	17	0	0	0	257.95	2134.71
A7	17	0	1143.05	5123.99	56151.1	2819.9
A8	17	0	1454.33	5562.46	60467.9	4666.17
A9	17	0	876.726	5253.53	63937.8	2960.82
A10	17	0	1238.57	5624.04	68063.8	4088.83
A11	17	0	1789.65	5622.82	71084.9	3487.37
A12	17	0	0	0	539.987	1491.81
B1	17	0	0	4198.25	71872.4	3137.39
B2	17	0	0	5212.17	73576.2	3238.53
B3	17	0	0	5479.81	65868.6	2804.75
B4	17	0	0	5839.03	66038.8	3142.12
B5	17	0	66.6062	6248.35	64759.9	2965.74
B6	17	0	0	0	361.349	1506.3
B7	17	0	715.798	6316.1	62345.9	3023.88
B8	17	0	737.41	6270.83	63466.9	2870.54
B9	17	376.038	2348.19	7630	73387.8	5426.31
B10	17	0	1245.15	6898.07	74563.8	3870.13
B11	17	0	1052.15	6658.42	79913.1	3871.74
B12	17	0	0	0	0	284.291
C1	17	0	0	5265.2	77513.3	3693.23
C2	17	0	401.038	6357.83	79936.2	3522.24
C3	17	0	732.102	6872.85	72223.4	3568.48
C4	17	0	1036.05	8001.48	76614.2	4315.96
C5	17	181061	126399	12139.2	87562.4	4018.12
C6	17	0	0	0	0	0
C7	17	0	1171.24	6719.17	73486.1	3173.47
C8	17	398.988	1536.98	8478.99	75905.5	3511.49
C9	17	1036.03	2327.25	9074.68	79548.1	5090.98
C10	17	38082.2	29612.1	30825.3	136820	64380.8
C11	17	483896	322770	20740.1	125824	7228.2
C12	17	0	0	0	1068.83	1341.37
D1	17	0	0	5393.92	75331.6	3878.34
D2	17	0	449.837	6565.83	72224.9	4307.77
D3	17	0	264.93	7083.57	73627.4	3061.97
D4	17	0	881.388	8676.03	77600.6	3488.67
D5	17	0	925.863	9191.73	79059.8	2993.3
D6	17	0	0	0	0	0
D7	17	0	0	4886.81	77261.7	2955.6
D8	17	0	1513.06	9823.92	82469.4	3102.08
D9	17	14238.1	5748.39	11086	83393.8	4239.44
D10	17	65.3595	1646.3	8890.16	83598.8	4340.82
D11	17	663.178	1502.73	10485.1	108664	5207.27
D12	17	0	0	0	0	0
E1	17	0	903.344	5587.66	73331.3	4338.62
E2	17	0	620.581	6118.92	70516.5	3980.84
E3	17	0	893.476	6922.99	65948.9	3426.49
E4	17	0	1031.24	7470.23	65275.5	4039.39
E5	17	0	1284.78	8190.69	70239	3202.99
E6	17	0	0	0	234.949	0
E7	17	0	1632.35	10027.4	83515	4705.89
E8	17	0	1503.6	10552.3	85582	4203.57
E9	17	0	1669.39	10062.8	87802.3	4495.06
E10	17	974.953	1876.73	9744.41	91341.8	5188.15
E11	17	1917.57	2458.9	10209.2	102589	5620.05
E12	17	0	0	0	230.646	93.9983
F1	17	0	450.166	5822.64	78711	3615.68
F2	17	0	686.169	7135.31	76846.3	4155.79
F3	17	0	1215	7257.81	71927.5	3791.14
F4	17	0	1065.33	7823.78	69926.6	4175.54
F5	17	0	1335.83	7995.99	67647.6	3260.71
F6	17	0	0	0	0	0
F7	17	0	898.563	8832.96	78384.8	3527.42
F8	17	786.117	1328.11	8944.87	79016.1	3721.76
F9	17	400.715	1695.68	10150.3	88802.4	4852.34
F10	17	941.57	1849.92	9541.17	94212.8	5301.43
F11	17	0	1768.68	9933.06	104353	5180.64
F12	17	0	0	0	0	0
G1	17	0	398.306	6425.28	83127.5	4424
G2	17	0	857.523	6826.47	78107.6	3783.29
G3	17	0	1121.24	7656.55	76531.9	4014.47
G4	17	0	1285.95	7921.92	68779.8	3608.2
G5	17	0	0	0	62919	1299.3
G6	17	0	0	0	0	112.014
G7	17	0	1124.09	8811.23	77149.7	3972.26
G8	17	0	202.697	8467.17	82995.4	4000.63
G9	17	412.796	1931.56	10132.5	90053.4	5319.17
G10	17	0	1476.33	9319.86	95158.9	4629.24
G11	17	0	1682.22	9926.36	110966	5423.77
G12	17	0	442.301	298.706	242.531	2316.68
H1	17	0	1238.92	6511.92	82091.4	4625.47
H2	17	0	955.064	6762.48	77373.7	3580.29
H3	17	0	1538.54	8028.76	79528.9	5206.29
H4	17	0	513.327	7282.5	72156.2	4034.11
H5	17	0	1256.19	7622.4	72802.7	3820.29
H6	17	0	0	0	0	0
H7	17	0	1049.24	8441.25	81612.3	4146.43
H8	17	0	1460.85	8666.71	82369.7	4074.24
H9	17	0	1845.57	9633.66	95029.6	5557.39
H10	17	0	1658.31	9067.65	99896.2	4719.43
H11	17	0	2775.96	9798.36	110421	6261.44
H12	17	0	0	0	0	0
A1	18	0	0	1699.38	66760.3	2200.09
A2	18	0	0	3098.79	67521.5	2886.24
A3	18	0	0	4085.34	62767.9	2970.58
A4	18	3254.64	215.693	4882.77	60770.6	3124.05
A5	18	0	0	5311.31	58230.2	3341.8
A6	18	0	0	0	397.64	2120.59
A7	18	0	1347.78	5298.23	56066.2	2732.3
A8	18	0	1726.07	5717.12	60252.8	4585.83
A9	18	0	978.138	5446.74	63629.2	2915.05
A10	18	0	1384.62	5692.02	68369.1	4173.42
A11	18	0	2019.37	5524.29	71141.1	3585.91
A12	18	0	0	0	656.426	1559.76
B1	18	0	0	4224.62	71651.3	3325.74
B2	18	0	0	5040.53	73586.9	3223.02
B3	18	0	0	5387.47	65646.2	2546
B4	18	0	0	5949.45	66179.8	2903.9
B5	18	0	0	6195.65	64542.1	3071.14
B6	18	0	0	0	361.349	1558.47
B7	18	0	817.943	6313.67	62633.8	2723.77
B8	18	0	819.789	6336.64	63474.4	2479.07
B9	18	1059.26	2533.9	7818.13	73276.6	5443.84
B10	18	0	1306.95	6686.66	74736.2	3588.28
B11	18	0	1341.87	6772.42	79785.8	3417.92
B12	18	0	0	0	0	248.381
C1	18	0	0	5367.07	77257.9	3644.64
C2	18	0	0	6552.68	79720.7	3453.98
C3	18	0	878.522	6895.67	72429.4	3413.19
C4	18	0	907.192	8119.6	76305.9	4187.16
C5	18	175829	122840	11984.8	86804.4	3766.86
C6	18	0	0	0	0	0
C7	18	116.925	1115.81	6902.42	73368.7	3531.25
C8	18	66.9059	1378.86	8561.81	76044	3382.65
C9	18	1562.5	2485.49	8815.26	79435	4818.95
C10	18	38145.3	29671	31139.2	136794	64110.2
C11	18	473621	316257	20562.4	125526	7059.73
C12	18	0	0	0	860.836	1425.14
D1	18	0	0	5278.98	74926.1	3576.85
D2	18	0	489.495	6303.38	72146.9	4206.16
D3	18	0	268.109	6846.43	73562.9	2576.22
D4	18	0	932.019	8347.26	77568.2	3634.86
D5	18	0	970.528	8860.56	78803.1	3071.76
D6	18	0	0	0	0	0
D7	18	0	0	5001.41	77561.2	2877.05
D8	18	0	1079.75	9963.95	82227.9	3244.44
D9	18	13930.8	5417.18	11162.3	83210.5	4483.49
D10	18	193.429	1555.89	8610.4	83668.4	3925.74
D11	18	784.692	1445.32	10233.1	108715	4889.44
D12	18	0	0	0	0	0
E1	18	0	940.216	5857.66	73334.3	3926.53
E2	18	0	518.275	6352.88	70619.6	4064.03
E3	18	0	864.654	6842.66	66308.2	2788.69
E4	18	0	982.364	7434.39	64643.4	4122.78
E5	18	0	956.951	8330.34	69879.1	3067.58
E6	18	0	0	0	0	0
E7	18	404.183	1801.62	9960.72	83179.6	4752.44
E8	18	0	1499.86	10418.7	85701	3981.53
E9	18	0	1528.04	10186.4	88192.6	4206.67
E10	18	1078.1	2000.05	9820	90790.2	5040.78
E11	18	1867.93	2403.09	10265.1	102509	5391.44
E12	18	0	0	0	68.8363	18.2521
F1	18	0	356.151	5741.37	78946.6	3613.56
F2	18	0	687.417	7074.83	76853.8	3961.03
F3	18	0	1284.07	7428.08	71488.8	3291.62
F4	18	0	1372.86	8049.57	70264.7	3759.14
F5	18	0	1334.84	7956.58	67411.5	3192.31
F6	18	0	0	0	0	0
F7	18	0	958.706	8979.85	78035	3583.25
F8	18	507.616	1118.68	8625.7	78786.5	3574.32
F9	18	562.612	1819.27	10047	88537.8	4749.23
F10	18	709.856	1966.78	9950.79	94683.8	5252.15
F11	18	0	1731	9942.11	104143	5326.89
F12	18	0	0	0	0	0
G1	18	0	852.804	6405.59	83442.3	4154.87
G2	18	0	877.811	6866.75	77452.8	4085
G3	18	0	1107.94	7846.48	76189.2	3717.02
G4	18	0	1277.8	7545.76	68166.3	3744.34
G5	18	0	0	0	63004.7	1270.31
G6	18	0	0	0	0	0
G7	18	0	1020.19	9039.9	76997.4	3865.35
G8	18	0	220.507	8506.97	82741.7	4261.52
G9	18	559.854	1988.5	9956.99	89471.1	5305.62
G10	18	0	1519.7	9353.63	94704.2	4377.68
G11	18	0	1686.89	9993.43	111793	5003.52
G12	18	0	327.869	638.695	493.813	2382.83
H1	18	0	1038.71	6718.12	82853.9	4350.81
H2	18	0	813.573	6802.54	77244.7	4098.31
H3	18	0	1365.9	7692.04	78835.7	5139.22
H4	18	0	559.178	7169.82	71876.9	3799.22
H5	18	0	1041.9	7655.77	72931.4	3631.32
H6	18	0	0	0	0	0
H7	18	0	847.16	8642.25	81064.7	4066.22
H8	18	0	1470.93	8718.26	81752.3	4211.94
H9	18	0	1918.53	9551.54	93971.9	5519.99
H10	18	0	1675.29	8798.39	99244.7	4174.6
H11	18	6.105	2670.62	9850.32	110051	6605.65
H12	18	0	0	0	0	0
A1	19	0	0	1801.93	66810.8	2605.41
A2	19	0	0	3028.76	67694	2678.16
A3	19	0	0	3911.35	63115	3095.96
A4	19	3221.47	37.1572	4840.22	60784.4	3185.56
A5	19	0	0	5074.22	58557.8	2890.78
A6	19	0	0	0	423.038	2151.97
A7	19	0	1128.22	5190.37	56040.2	2748.29
A8	19	0	1494.56	5784.07	60526.4	4627.54
A9	19	0	977.32	5625.14	63900.5	2969.14
A10	19	0	1373.38	5658.49	67986.1	4067.92
A11	19	0	1977.7	5584.45	71324.6	3683.38
A12	19	0	0	0	609.85	1688.1
B1	19	0	0	4260.7	71529.1	3196.5
B2	19	0	0	4953.5	73943.2	3190.8
B3	19	0	0	5161.76	65493.2	2688.52
B4	19	0	0	5905.66	66136.9	3267.36
B5	19	0	0	5955.74	64749.8	3048.42
B6	19	0	0	0	349.612	1991.56
B7	19	0	628.582	6253.62	62658.2	2898.63
B8	19	0	782.199	6301.27	63176.2	2791.42
B9	19	882.718	2517.79	7682.02	73645	5169.41
B10	19	0	1320.78	6886.74	74578.9	4057.71
B11	19	0	1247.11	6590.66	79889.6	3375.17
B12	19	0	0	0	0	362.097
C1	19	0	0	5190.98	77410.3	3467.41
C2	19	0	0	6512.19	79857.3	3513.55
C3	19	0	847.3	6793.5	72800.6	3670.59
C4	19	0	1083.48	7959.29	76687.6	4212.09
C5	19	174637	121393	11918.2	86762.1	3980.05
C6	19	0	0	0	0	0
C7	19	14.6157	1172.04	6899.91	73371.2	3515.47
C8	19	133.812	1679.79	8592.65	76246.1	3614.74
C9	19	1914.66	2444.56	8948.25	79232.8	5032.09
C10	19	38831.9	29576.5	30878.5	136983	64108.3
C11	19	469526	312926	20503.5	125809	7074.75
C12	19	0	0	0	910.651	1299.93
D1	19	0	71.1377	5442.88	75028.6	4127.3
D2	19	0	285.539	6429.62	72583.9	4539.38
D3	19	0	268.109	6896.41	73612.6	2860.71
D4	19	0	777.027	8556.57	77768.8	3436.46
D5	19	0	813.271	8952.02	79019.1	3325.35
D6	19	0	0	0	0	0
D7	19	0	0	5216.97	77820.4	2772.92
D8	19	0	1321.06	9799.21	82004.4	3287.97
D9	19	14621.4	5615.34	11017.3	83275.9	4149.73
D10	19	915.032	1432.94	8784.45	83581.8	3953.41
D11	19	502.533	1284.17	10757	108715	5157.3
D12	19	0	0	0	0	0
E1	19	0	793.755	5458.95	73360.3	3998.45
E2	19	0	538.511	6338.66	70851.7	3853.88
E3	19	0	976.853	6611.96	66402.2	3150.08
E4	19	0	1002.89	7409.5	65125.4	4285.58
E5	19	0	1064.96	7982.67	70024.6	3033.49
E6	19	0	0	0	438.122	0
E7	19	514.894	1638.19	10033.5	83593	4576.92
E8	19	0	1595.35	10457.4	85636.8	3633.84
E9	19	0	1441.2	9948.59	88349.9	4416.58
E10	19	1658.41	2288.43	9845.2	90775.5	5353.36
E11	19	1751.75	2574.98	10532.4	102483	5741.46
E12	19	0	0	0	18.7735	0
F1	19	0	451.272	5822.64	78862.5	4004.1
F2	19	0	814.67	7097.81	76541.8	3972.98
F3	19	0	1209.77	7468.82	71984.2	3611.93
F4	19	0	1380.21	8068.74	70110.4	3681.72
F5	19	0	1355.58	7976.79	67574.6	3588.59
F6	19	0	0	0	0	0
F7	19	134.111	821.364	8882.85	78329.4	3203.41
F8	19	666.297	1511.36	8890.33	78735	3493.9
F9	19	678.891	1771.52	10009.8	89349	5046.17
F10	19	1202.71	1853.69	9763.56	94426.2	5245.51
F11	19	0	1992.48	9695.53	104289	5150.93
F12	19	0	0	0	0	0
G1	19	0	933.787	6246.51	83377.1	4169.99
G2	19	0	1072.58	6878.44	77997.8	3745.42
G3	19	0	915.158	7732.3	76241.8	4180.44
G4	19	0	1238.06	7871.69	68533	3656.6
G5	19	0	0	32.2838	62713.4	1327.28
G6	19	0	0	0	0	298.39
G7	19	0	996.906	8983.19	77069.9	4165.07
G8	19	0	282.419	8444.68	83214.5	4451.57
G9	19	597.694	1952.03	9844.48	89931.6	5305.62
G10	19	0	1508.13	9205.05	95381.8	4374.73
G11	19	0	1718.39	9839.97	110706	5403.98
G12	19	0	342.012	432.273	281.286	2142.38
H1	19	0	1135.84	6385.03	82761.7	4751.42
H2	19	0	827.722	6747.8	77776.7	3774.38
H3	19	0	1392.91	7332.4	79185.1	5803.28
H4	19	0	565.158	7396.17	71883.8	3931.77
H5	19	0	948.568	7862.6	73028.4	3930.99
H6	19	0	0	0	0	0
H7	19	0	895.695	8619.13	81779.1	4285.48
H8	19	0	1239.92	8795.99	82406.3	4046.37
H9	19	0	1788.51	9344.36	94131.9	5433.02
H10	19	0	1613.75	9230.88	100109	4452.21
H11	19	0	2971.08	9632.09	110838	6276.66
H12	19	0	0	0	0	0
A1	20	0	0	1753.58	66532.7	2815.36
A2	20	0	0	3211.53	67351.4	3011.32
A3	20	0	0	4070.08	63111	2891.72
A4	20	3731.08	123.253	4872.81	60774.3	3194.6
A5	20	0	32.2563	5149.18	57995.2	3157.15
A6	20	0	0	0	603.206	2329.27
A7	20	0	1124.51	5379.7	55910.2	2867.88
A8	20	0	1461.92	5708.66	60278.5	4565.75
A9	20	0	1059.1	5557.73	63613.5	2965.81
A10	20	0	1489.47	5699.47	67958	4223.79
A11	20	0	1917.87	5331.36	71299.6	3457.38
A12	20	0	0	0	574.919	1623.17
B1	20	0	0	4459.16	71573.1	3118.14
B2	20	0	0	4902.73	73508.5	2788.67
B3	20	0	0	5111.48	65693.1	2613.72
B4	20	0	140.921	6077.96	66204.6	3215.57
B5	20	0	30.1948	6165.66	64867.4	3019.34
B6	20	0	0	0	172.71	1766.32
B7	20	0	604.225	6239.83	62506.1	2670.09
B8	20	0	1054.93	6226.41	63027.6	2905.98
B9	20	892.428	2409.24	7728.83	73454.7	5221.14
B10	20	0	1501.56	6787.64	74629.8	3760.3
B11	20	0	1345.14	6436.87	79913.1	3587.83
B12	20	0	0	0	0	456.362
C1	20	0	0	5319.05	77668.5	3378.79
C2	20	0	0	6359.1	79757	3802.73
C3	20	0	948.502	6830.46	72426.2	3371.71
C4	20	0	882.45	8163.89	76476.8	4318.04
C5	20	171559	120362	11904.8	86570	3905.81
C6	20	0	0	0	0	0
C7	20	439.239	1288.53	7037.13	72941.3	3359.41
C8	20	528.72	1597.33	8578.55	75481.1	3324.4
C9	20	1888.87	2495.49	9409.01	79232.8	5042.37
C10	20	38963.8	29849.7	31264.8	137361	64308.6
C11	20	462057	307839	20280.8	125346	6747.46
C12	20	0	0	0	920.264	1716.12
D1	20	0	0	5408.82	75190.3	3964.47
D2	20	0	359.19	6450.66	72321.9	4389.71
D3	20	0	394.216	6869.82	73375.6	3034.57
D4	20	0	998.148	8452.97	77863.9	3080.39
D5	20	0	1057.07	9151.29	78838	3086.12
D6	20	0	0	0	0	0
D7	20	0	0	5003.23	77332.6	2883.23
D8	20	371.151	1436.43	9818.43	82109.9	3455.72
D9	20	14840.2	5550.23	11040.5	83232.9	4430.44
D10	20	1810.63	1861.46	8778.07	83899.7	3801.21
D11	20	1074.06	1503.73	10396.4	108816	5037.36
D12	20	0	0	0	0	0
E1	20	0	1011.91	5824.75	73299.3	4100.51
E2	20	0	466.56	6548.57	70442.9	3925.02
E3	20	0	818.333	6741.73	66638.6	3108.1
E4	20	0	1002.89	7467.25	64855.1	4099.95
E5	20	0	1187.19	8168.22	70497.5	3172.79
E6	20	0	0	0	461.232	0
E7	20	800.458	1975.75	10037.5	83574.7	4579.83
E8	20	0	1398.74	10683	85800.4	3952.24
E9	20	0	1649.06	10102.4	88053.9	4334.32
E10	20	2540.98	2345.91	9643.63	90698.3	5303.61
E11	20	2089.02	2505.78	10776.6	102126	5448.32
E12	20	0	0	0	82.246	78.484
F1	20	0	534.227	5719.48	78969.8	3731.35
F2	20	0	605.076	7040.96	76592.6	3720.86
F3	20	0	1388.72	7619.24	71519.2	3123.75
F4	20	0	1240.62	7920.7	70467.5	3664.98
F5	20	0	1338.79	7998.01	67830	3488.01
F6	20	0	0	0	0	0
F7	20	0	877.019	9122.12	78288.5	3200.67
F8	20	1196.58	1306.3	8821.49	78407	3729.81
F9	20	1347.05	2047.74	10091	88843.7	4975.52
F10	20	1764.52	1969.6	9799.68	94442.2	5192.44
F11	20	0	1979.92	9866.32	103155	4809.29
F12	20	0	0	0	0	0
G1	20	0	758.598	6608.6	83545.6	4118.58
G2	20	0	729.03	6925.22	78014.6	3759.31
G3	20	0	974.987	7572.01	76020.6	3689
G4	20	0	1393.96	7722.05	68504.5	3423.65
G5	20	0	0	0	62921	1260.32
G6	20	0	0	0	0	0
G7	20	0	1050.65	8822.2	76772.5	3547.35
G8	20	0	432.533	8449.01	82792.9	3989.4
G9	20	1100.79	1912.88	9730.17	89801.6	5189.08
G10	20	0	1790.48	9489.66	94588.3	4509.35
G11	20	0	1871.21	9907.04	111370	5386.52
G12	20	0	306.011	507.556	577.574	2427.36
H1	20	0	1330.1	6726.93	82607.4	4683.2
H2	20	0	621.145	6972.1	77714.8	3662.91
H3	20	0	1570.25	7885.6	78965.8	5443.3
H4	20	0	747.564	7320.06	71940.1	4303.12
H5	20	0	1040.95	7742.5	72819	3366.01
H6	20	0	0	0	0	0
H7	20	0	1006	8926.86	81532	3936.97
H8	20	0	1701.95	8780.78	82569.8	3841.09
H9	20	0	1838.09	9647.66	94433	5422.74
H10	20	0	1591.47	8999.04	99453.3	4658.08
H11	20	0	2781.94	9966.94	110217	6172.46
H12	20	0	0	0	0	0
A1	21	0	0	1750.65	66544.2	2736.63
A2	21	0	0	3199.67	67866.5	2951.7
A3	21	0	0	4101.62	63550.5	2887.67
A4	21	3685.85	40.7823	5140.81	60672.7	3236.21
A5	21	0	13.7089	5275.46	58375	3007.62
A6	21	0	0	0	503.201	2177.07
A7	21	0	1159.37	5484.54	56228.3	2763.53
A8	21	0	1422.45	5618.63	60591.9	4681.61
A9	21	0	1180.14	5456.6	63914.6	2908.39
A10	21	115.996	1688.88	5920.19	67977.7	4039.4
A11	21	0	2071.72	5396.71	71270.4	3681.23
A12	21	0	0	0	720.468	1698.67
B1	21	0	0	4330.09	71511.3	3064.52
B2	21	0	0	5392.28	73591.6	3072.67
B3	21	0	0	5264.35	65770.7	2901.78
B4	21	0	23.4868	5796.19	65964.4	3207.09
B5	21	0	0	6052.07	65135.6	2993.9
B6	21	0	0	0	363.026	1668.61
B7	21	0	738.584	6267.42	62412.6	2665.21
B8	21	0	946.956	6283.99	62931.8	2850.76
B9	21	1649.8	2614.47	7812.93	73594.6	5320.22
B10	21	0	1843.75	6743.29	75173.4	4106.3
B11	21	0	1641.39	6651.97	80301.6	3439.84
B12	21	0	0	0	0	462.347
C1	21	0	0	5415.1	77284	3594.61
C2	21	0	0	6566.6	80156.9	3591.74
C3	21	0	1156.29	7005.46	72641.8	3584.43
C4	21	0	820.596	8118.54	76528.2	4270.26
C5	21	170699	118690	11983.9	86685.3	3862.03
C6	21	0	0	0	0	0
C7	21	396.162	1106.17	7081.48	73348.1	3065.56
C8	21	1023.99	1801.36	8673.72	76042.2	3554.73
C9	21	2096.08	2535.51	9102.77	79474.9	4853.54
C10	21	40466	30292.1	31027	137109	64069.4
C11	21	456575	305361	20221.9	125389	6886.96
C12	21	0	0	0	938.617	1372.9
D1	21	0	46.296	5567.41	75209.7	3658.79
D2	21	0	129.172	6480.56	72091.2	4457.44
D3	21	0	693.057	7099.53	73111.1	3016.66
D4	21	0	885.521	8560.8	77645.5	3593.09
D5	21	0	1218.98	9011.7	78959	3023.92
D6	21	0	0	0	0	0
D7	21	0	0	5146.02	77471	2906.18
D8	21	232.174	1493.68	10036.2	82424.4	3489.27
D9	21	15762.2	5844.63	11075.3	83251.6	4221.12
D10	21	2820.17	2095.61	8943.92	84032.7	4152.65
D11	21	594.183	1432.22	10491	108387	5118.32
D12	21	0	0	0	0	0
E1	21	0	829.602	5471.53	73064.2	3890.57
E2	21	0	441.826	6311.33	70824.6	4080.45
E3	21	0	1156.99	6661.39	66274.1	3172.6
E4	21	0	1109.44	7215.35	64569.9	3850.77
E5	21	0	1280.04	8214.12	69928.3	2957.5
E6	21	0	0	0	249.393	0
E7	21	1788.95	1971.86	10103.2	83708.7	4849.4
E8	21	897.376	1759.2	10340.3	85749.3	4141.21
E9	21	462.983	1515.1	10105.3	88230.5	4727.66
E10	21	3689.04	2735.35	9692.15	90945.6	5205.99
E11	21	2769.19	2672.09	10409.7	102588	5562.07
E12	21	0	0	0	193.099	190.734
F1	21	0	543.076	5755.95	79227.6	3905.4
F2	21	0	734.825	7005.89	76541.8	3804.5
F3	21	0	1168.95	7477.18	71719.7	3876.62
F4	21	0	1454.73	8029.34	69977.3	3865.86
F5	21	0	1375.32	7783.81	67842.1	3354.24
F6	21	0	0	0	0	0
F7	21	518.452	1008.08	8793.23	78238.5	3579.59
F8	21	1679.1	1541.9	8756.23	78719.1	3669.04
F9	21	1350.63	2139.5	10010.7	88942.4	4804.6
F10	21	3737.78	2472.84	9942.24	94162	5187.7
F11	21	469.3	1963.93	9853.88	103662	4958.97
F12	21	0	0	0	0	0
G1	21	0	1061.05	6254.09	83501.1	4055.08
[truncated: 11,063 more rows]

## Sheet: Multicomponent Data
Block Type	96fast
Chemistry	SYBR_GREEN
Experiment File Name	D:\vx\data\WeChat Files\wxid_h91xm8xuxfc221\FileStorage\File\2023-09\hy\hy\0703hy.eds
Experiment Run End Time	2023-07-03 17:12:09 下午 GMT+08:00
Instrument Type	sds7500fast
Passive Reference	ROX
Well	Cycle	SYBR	ROX
A1	1	-158.614	69624.5
A2	1	-201.927	69894
A3	1	-179.616	64836.4
A4	1	3754.46	62211.5
A5	1	-172.24	59182.5
A6	1
A7	1	-51.3593	56809.9
A8	1	-22.6227	61417.3
A9	1	-59.1978	65038.7
A10	1	-15.2444	69448.1
A11	1	32.545	74551
A12	1
B1	1	-231.83	73911.5
B2	1	-240.494	75458
B3	1	-203.149	66383.8
B4	1	-193.441	66364.5
B5	1	-195.719	66639
B6	1
B7	1	-111.667	62908.8
B8	1	-130.483	66207.8
B9	1	76.3929	73180.5
B10	1	-121.312	77498.9
B11	1	-105.808	82132.9
B12	1
C1	1	-245.953	79198.7
C2	1	-261.721	80946.1
C3	1	-133.483	73328.8
C4	1	-152.531	76302.7
C5	1	604341	91853.5
C6	1
C7	1	-136.943	78430.1
C8	1	-112.089	75927
C9	1	24.4281	79331.1
C10	1	40074.5	139741
C11	1	1.3001e+06	143238
C12	1
D1	1	-233.07	76674.7
D2	1	-226.032	73792.2
D3	1	-233.142	74770.1
D4	1	-186.194	79672
D5	1	-109.646	80464.5
D6	1
D7	1	-211.966	79671.2
D8	1	-125.715	84439.3
D9	1	13003.4	84655.7
D10	1	-117.793	85616.3
D11	1	-277.539	111400
D12	1
E1	1	-126.776	75642.7
E2	1	-197.573	71686
E3	1	-105.259	66514.9
E4	1	-172.166	65313.4
E5	1	-108.353	71252.4
E6	1
E7	1	-117.32	85186.5
E8	1	-152.488	87576.2
E9	1	-145.45	90682.6
E10	1	-59.7753	92372.2
E11	1	201.637	104250
E12	1
F1	1	-265.13	82338.5
F2	1	-199.23	79583.5
F3	1	-157.83	74839.2
F4	1	-104.739	72634
F5	1	-118.926	69815.2
F6	1
F7	1	-260.152	80246.1
F8	1	2198.8	80667.5
F9	1	-108.836	90843.3
F10	1	-102.895	97173.3
F11	1	-92.0769	106492
F12	1
G1	1	-260.691	86103
G2	1	-215.851	80168.1
G3	1	-178.032	78771.7
G4	1	-98.0724	69533.1
G5	1	-2.97719	63734.1
G6	1
G7	1	-160.585	79089.8
G8	1	-208.256	85374.8
G9	1	-120.11	98322.8
G10	1	-146.572	99719.1
G11	1	-151.315	117852
G12	1
H1	1	-88.4101	86547.5
H2	1	-184.243	81725
H3	1	-108.325	82894.3
H4	1	-126.328	75509
H5	1	-162.917	76864.1
H6	1
H7	1	-185.208	84971.6
H8	1	-121.154	86271.9
H9	1	-91.4306	98013.3
H10	1	-160.7	105878
H11	1	-16.951	114848
H12	1
A1	2	-157.88	69055.8
A2	2	-199.36	69006.1
A3	2	-177.921	64181.6
A4	2	3929.13	61784.8
A5	2	-172.88	59449.6
A6	2
A7	2	-30.7895	57011
A8	2	-17.2436	61390.8
A9	2	-100.689	64768.9
A10	2	-26.8305	69515.8
A11	2	40.7348	73556
A12	2
B1	2	-229.812	73336.8
B2	2	-239.165	75072.1
B3	2	-204.269	66714.5
B4	2	-183.663	67134.4
B5	2	-195.631	66786.6
B6	2
B7	2	-109.617	63426.9
B8	2	-100.142	64274.9
B9	2	263.499	74412
B10	2	-50.7009	76275.4
B11	2	-78.7845	82015
B12	2
C1	2	-232.233	79434.2
C2	2	-263.311	81455
C3	2	-124.403	73672.2
C4	2	-155.939	77905.2
C5	2	523658	93080.6
C6	2
C7	2	-88.4238	74999.8
C8	2	-127.599	77095.3
C9	2	323.383	80000.8
C10	2	39794.8	138698
C11	2	1.15633e+06	140237
C12	2
D1	2	-250.561	76692.2
D2	2	-206.68	73670.6
D3	2	-225.339	74135.5
D4	2	-173.623	78873.7
D5	2	-124.873	80457.6
D6	2
D7	2	-209.89	78895.1
D8	2	-82.6954	83626.4
D9	2	13453.5	84746.8
D10	2	-72.7566	85491.3
D11	2	62.5272	110410
D12	2
E1	2	-154.728	75426.3
E2	2	-200.539	72079
E3	2	-143.496	67002.5
E4	2	-125.663	66008.1
E5	2	-94.6686	71012.9
E6	2
E7	2	404.371	84834.3
E8	2	-89.6989	87470.9
E9	2	-114.58	90227.1
E10	2	148.088	92638.2
E11	2	1088.13	103885
E12	2
F1	2	-248.76	81125.7
F2	2	-203.354	78629.3
F3	2	-148.58	74110.1
F4	2	-110.323	71964.1
F5	2	-85.2623	69171.6
F6	2
F7	2	-196.941	79571.7
F8	2	1940.04	80284.2
F9	2	-69.4908	90418.6
F10	2	52.8907	96574.6
F11	2	-101.957	107347
F12	2
G1	2	-244.59	86359.5
G2	2	-175.861	79541.3
G3	2	-163.903	78227.5
G4	2	-87.0432	69963
G5	2	-2.91929	63309.4
G6	2
G7	2	-170.299	78626.2
G8	2	-203.294	85422.8
G9	2	-64.1902	92182
G10	2	-129.846	98358.6
G11	2	-164.539	116550
G12	2
H1	2	-96.8995	86299.7
H2	2	-143.655	80941.2
H3	2	-72.3173	82062.2
H4	2	-156.665	74751.6
H5	2	-107.154	75982.3
H6	2
H7	2	-130.159	85066.2
H8	2	-106.778	85903.3
H9	2	-87.8674	98367.1
H10	2	-157.805	102029
H11	2	50.8311	112920
H12	2
A1	3	-156.273	68492.9
A2	3	-198.102	68515.1
A3	3	-177.627	64139.6
A4	3	3268.62	62023.7
A5	3	-172.647	59350.7
A6	3
A7	3	-24.5769	57004.2
A8	3	-8.9368	61521.8
A9	3	-72.6833	64780.3
A10	3	-24.211	69317
A11	3	41.6956	72754
A12	3
B1	3	-228.7	72954.4
B2	3	-237.652	74573.8
B3	3	-202.861	66334.9
B4	3	-193.957	66567.7
B5	3	-193.716	66079.1
B6	3
B7	3	-107.43	63610.2
B8	3	-103.568	64218
B9	3	502.71	74477.8
B10	3	-74.1052	76261.4
B11	3	-81.8247	81845.9
B12	3
C1	3	-245.637	79091.5
C2	3	-246.968	81306.7
C3	3	-100.637	73655.4
C4	3	-166.024	77720.4
C5	3	448299	92214.7
C6	3
C7	3	-77.6493	74423.6
C8	3	267.56	77282.5
C9	3	1062.42	80690.6
C10	3	40226.7	139498
C11	3	1.02794e+06	137433
C12	3
D1	3	-248.792	76171
D2	3	-241.021	73371.3
D3	3	-202.082	73955.4
D4	3	-210.775	78048.3
D5	3	-134.183	79442.9
D6	3
D7	3	-209.037	78564.2
D8	3	-88.4579	83395.3
D9	3	13649.3	83794
D10	3	-101.978	84970.1
D11	3	-82.7826	109842
D12	3
E1	3	-102.876	75177.8
E2	3	-179.294	71577.1
E3	3	-143.974	67336
E4	3	-137.307	65858.6
E5	3	-98.8022	70608.5
E6	3
E7	3	-82.8144	83990
E8	3	-80.5778	86722
E9	3	-120.959	89383.6
E10	3	495.858	91700.1
E11	3	633.399	104027
E12	3
F1	3	-267.557	80561.6
F2	3	-181.915	78231.9
F3	3	-120.359	73073.4
F4	3	-76.4232	71103.1
F5	3	-74.4069	68768.3
F6	3
F7	3	-211.415	79584.6
F8	3	2256.48	80018
F9	3	-79.9489	90155.1
F10	3	152.73	95642.5
F11	3	-111.414	106173
F12	3
G1	3	-203.945	86190.6
G2	3	-196.185	79415.8
G3	3	-111.982	77588
G4	3	-88.3707	68911.7
G5	3	-2.95038	63198.4
G6	3
G7	3	-153.923	77886.2
G8	3	-191.823	84608.8
G9	3	-52.7721	91697.7
G10	3	-119.597	97549.1
G11	3	-156.542	116288
G12	3
H1	3	-74.465	85654.8
H2	3	-143.916	79867.3
H3	3	-59.5172	81460.9
H4	3	-138.438	74207.8
H5	3	-156.657	75123.2
H6	3
H7	3	-179.586	83736.1
H8	3	-113.675	84850
H9	3	-49.6542	97564.4
H10	3	-125.58	101894
H11	3	12.9664	112819
H12	3
A1	4	-155.696	68068.5
A2	4	-199.574	69051.9
A3	4	-176.869	63932
A4	4	3201.28	61821
A5	4	-172.159	59152.9
A6	4
A7	4	-26.616	56634.5
A8	4	27.5213	61382.8
A9	4	-41.3607	64776
A10	4	-19.2682	69039.7
A11	4	38.5349	72822.9
A12	4
B1	4	-229.33	73157.6
B2	4	-238.099	74659.9
B3	4	-203.127	66332.3
B4	4	-162.507	66823.9
B5	4	-192.094	65474.8
B6	4
B7	4	-113.364	63061.7
B8	4	-118.434	64229
B9	4	83.0627	74217.1
B10	4	-78.992	75811.4
B11	4	-47.9104	81551.6
B12	4
C1	4	-241.748	78844.6
C2	4	-278.176	81201.8
C3	4	-79.5906	73227.2
C4	4	-143.969	78163.4
C5	4	387886	91362.8
C6	4
C7	4	-89.9757	74165.1
C8	4	209.354	76841.7
C9	4	631.092	80430.5
C10	4	39618.6	139543
C11	4	945738	135830
C12	4
D1	4	-248.991	76135.5
D2	4	-229.082	73164.3
D3	4	-224.758	73739.2
D4	4	-172.73	78114
D5	4	-138.044	79631.1
D6	4
D7	4	-207.858	78130.3
D8	4	-106.686	82914.4
D9	4	14190.4	83518
D10	4	-78.6458	84647.5
D11	4	361.684	109645
D12	4
E1	4	-104.434	74920.1
E2	4	-174.795	72108.4
E3	4	-120.653	67380
E4	4	-149.953	65897
E5	4	-80.1619	70559.8
E6	4
E7	4	207.282	83889.3
E8	4	-90.0448	86364.1
E9	4	-125.939	89033.5
E10	4	520.93	91614.3
E11	4	1795.52	104184
E12	4
F1	4	-246.66	79727.2
F2	4	-189.37	77792
F3	4	-160.265	72519.8
F4	4	-99.6257	70887.1
F5	4	-74.4981	68398.3
F6	4
F7	4	-193.211	79035.2
F8	4	1581.73	79068.3
F9	4	-34.9895	90004
F10	4	-89.5218	95304.8
F11	4	-118.581	104891
F12	4
G1	4	-188.936	85295.8
G2	4	-154.961	79049.9
G3	4	-142.839	76932.8
G4	4	-83.5887	68928.9
G5	4	-2.91248	63058.2
G6	4
G7	4	-138.92	77439.8
G8	4	-202.6	84215.7
G9	4	459.85	91420.6
G10	4	-93.4128	96358.8
G11	4	-157.297	115473
G12	4
H1	4	-85.8921	85985.7
H2	4	-161.97	79521.2
H3	4	-25.2785	80466.6
H4	4	-169.236	73460.5
H5	4	-141.462	74564.1
H6	4
H7	4	-157.461	83356.3
H8	4	-78.5869	84015.4
H9	4	-65.4255	96886.8
H10	4	-142.194	101342
H11	4	46.3024	111642
H12	4
A1	5	-154.162	67529.9
A2	5	-197.578	68372
A3	5	-175.515	63333.2
A4	5	3374.18	61224.8
A5	5	-170.413	58553
A6	5
A7	5	-18.982	56346.3
A8	5	5.46794	61041.1
A9	5	-66.9404	64161.2
A10	5	-27.1212	68674.7
A11	5	83.2716	72023.6
A12	5
B1	5	-226.571	72041.7
B2	5	-235.455	73871.6
B3	5	-202.133	66112.6
B4	5	-193.712	66602.1
B5	5	-191.706	65299
B6	5
B7	5	-90.6181	63314.9
B8	5	-82.1181	63744.8
B9	5	949.647	73956.2
B10	5	-80.8339	75462
B11	5	-101.045	81377.6
B12	5
C1	5	-243.353	78336.2
C2	5	-236.062	80614.6
C3	5	-80.2137	73302.5
C4	5	-139.052	77118.6
C5	5	336136	90004.4
C6	5
C7	5	-90.7432	73871.2
C8	5	-99.7489	76442.5
C9	5	575.507	79890.9
C10	5	39741	138760
C11	5	853934	133435
C12	5
D1	5	-247.571	75743.7
D2	5	-196.16	72381.6
D3	5	-229.492	73567.2
D4	5	-155.072	77914.2
D5	5	-144.731	79248.4
D6	5
D7	5	-208.523	78377.7
D8	5	-120.745	82243.8
D9	5	14481.6	83436.9
D10	5	-92.7287	83985.1
D11	5	725.224	108907
D12	5
E1	5	-85.1132	74315.4
E2	5	-179.758	71479.9
E3	5	-129.239	66905.6
E4	5	-144.139	65542.3
E5	5	-89.934	69947.7
E6	5
E7	5	-74.1272	83917.3
E8	5	-84.7811	86043.1
E9	5	-115.159	88828.3
E10	5	85.9858	91036.1
E11	5	1684.36	103690
E12	5
F1	5	-216.548	79351.5
F2	5	-196.133	77066.6
F3	5	-127.007	72385.3
F4	5	-100.257	70513.3
F5	5	-82.6949	68214.7
F6	5
F7	5	-211.664	78418.6
F8	5	994.827	78886
F9	5	168.21	89129
F10	5	74.037	95042.8
F11	5	-81.1678	105073
F12	5
G1	5	-209.035	84655.5
G2	5	-168.975	77965.2
G3	5	-154.144	76473.2
G4	5	-78.7167	68581.9
G5	5	-2.92966	62726.1
G6	5
G7	5	-160.512	77423.4
G8	5	-224.979	83646.3
G9	5	-77.2022	90516.4
G10	5	-99.4081	96149.9
G11	5	-116.323	113648
G12	5
H1	5	-85.3138	85075.6
H2	5	-149.662	78651.4
H3	5	-47.9435	80032.3
H4	5	-135.989	73346.4
H5	5	-146.828	74196.5
H6	5
H7	5	-138.749	82373
H8	5	-93.5808	83236.9
H9	5	-80.3036	95901.7
H10	5	-147.19	100533
H11	5	15.658	110840
H12	5
A1	6	-153.051	66913.2
A2	6	-196.987	68173.8
A3	6	-174.48	63030.6
A4	6	2827.07	61082.3
A5	6	-170.441	58583.9
A6	6
A7	6	-11.988	56234.5
A8	6	-6.68742	60764.5
A9	6	-88.4923	64411.8
A10	6	-48.1457	68341.2
A11	6	97.8024	72282.8
A12	6
B1	6	-225.402	72011.5
B2	6	-236.308	74124.7
B3	6	-201.614	65917.9
B4	6	-194.407	66669.9
B5	6	-190.51	64955.8
B6	6
B7	6	-92.0399	62813.7
B8	6	-95.791	63310.1
B9	6	637.441	73856.8
B10	6	-80.8513	74986.9
B11	6	-55.9795	81270.2
B12	6
C1	6	-239.512	78111.2
C2	6	-249.073	80547
C3	6	-130.833	72746.8
C4	6	-133.582	76786.2
C5	6	299587	89549.2
C6	6
C7	6	-92.6743	73589.5
C8	6	4.6039	76098.3
C9	6	994.177	79619.3
C10	6	40190.1	139393
C11	6	779386	132571
C12	6
D1	6	-247.427	75682.2
D2	6	-209.802	72433.2
D3	6	-222.968	72949.8
D4	6	-166.184	77943.2
D5	6	-109.483	78889.4
D6	6
D7	6	-206.05	77454.6
D8	6	-120.319	82083.6
D9	6	13766.6	83390.1
D10	6	-65.2543	83802.3
D11	6	857.735	108721
D12	6
E1	6	-76.2551	74377.5
E2	6	-157.916	71097.4
E3	6	-126.225	66373.3
E4	6	-132.166	65199.1
E5	6	-67.6746	70227.2
E6	6
E7	6	-66.7408	83293.6
E8	6	-86.1356	85403
E9	6	-139.943	87983.8
E10	6	586.249	91035.8
E11	6	1327.76	102797
E12	6
F1	6	-244.344	79238.5
F2	6	-179.178	76637.6
F3	6	-127.751	71957.9
F4	6	-81.0977	70267.4
F5	6	-103.392	67713.6
F6	6
F7	6	-192.346	78390.1
F8	6	1179.86	78987.2
F9	6	250.714	89291.2
F10	6	259.549	94681.7
F11	6	-67.635	104405
F12	6
G1	6	-186.413	84659
G2	6	-180.233	78143.2
G3	6	-163.93	76057.3
G4	6	-90.739	68369
G5	6	-2.88953	62250.5
G6	6
G7	6	-162.447	76951.2
G8	6	-211.205	83623.5
G9	6	-43.9978	90733.1
G10	6	-70.7824	95428.6
G11	6	-140.091	113518
G12	6
H1	6	-94.4571	85146.2
H2	6	-121.094	78176.6
H3	6	-56.4192	79532.3
H4	6	-139.913	72691.9
H5	6	-148.811	74037.7
H6	6
H7	6	-159.021	82105.5
H8	6	-80.4574	82958.1
H9	6	-43.6715	95249
H10	6	-140.598	99917.4
H11	6	41.4578	110596
H12	6
A1	7	-152.915	66906
A2	7	-197.017	68128.5
A3	7	-174.701	63097.5
A4	7	3099.76	60831.8
A5	7	-169.674	58329.6
A6	7
A7	7	-10.513	56283.4
A8	7	4.35907	60530.7
A9	7	-64.548	63972.3
A10	7	-16.0841	68063.4
A11	7	79.7457	71761.3
A12	7
B1	7	-224.456	71764.2
B2	7	-215.014	73992
B3	7	-200.849	65714.7
B4	7	-193.081	66221.9
B5	7	-190.835	65045.4
B6	7
B7	7	-83.9122	62708.4
B8	7	-97.2324	63460.4
B9	7	657.699	73724
B10	7	-54.6399	74898.7
B11	7	-88.5561	80437.9
B12	7
C1	7	-241.136	77671.9
C2	7	-248.662	80257.3
C3	7	-83.4396	72651.3
C4	7	-145.758	77054.6
C5	7	273329	89426.6
C6	7
C7	7	-97.9222	73685.4
C8	7	-102.59	76407.7
C9	7	416.617	79695.4
C10	7	40379.3	139406
C11	7	723758	131018
C12	7
D1	7	-241.467	75274.9
D2	7	-227.742	72297
D3	7	-194.146	72807.5
D4	7	-163.391	77626.7
D5	7	-129.111	79182.5
D6	7
D7	7	-206.723	77697.5
D8	7	-102.321	82058.9
D9	7	13270.5	83347.6
D10	7	-90.744	83900
D11	7	124.759	109015
D12	7
E1	7	-77.9726	73986.1
E2	7	-150.292	71058.2
E3	7	-96.0166	66455
E4	7	-107.949	64967.8
E5	7	-87.8692	69979.2
E6	7
E7	7	-3.06396	83567.5
E8	7	-97.2199	85261.8
E9	7	-112.543	88548.2
E10	7	682.718	91046.8
E11	7	1860.83	103050
E12	7
F1	7	-214.228	79158
F2	7	-151.075	76109.1
F3	7	-150.825	72276.5
F4	7	-75.0321	70411.1
F5	7	-78.0846	67831.2
F6	7
F7	7	-195.52	78640.9
F8	7	914.43	78634.7
F9	7	-69.7808	89110.6
F10	7	-28.1201	94736.7
F11	7	-75.7816	104505
F12	7
G1	7	-201.491	84114
G2	7	-131.415	77586.4
G3	7	-137.832	76142.4
G4	7	-93.7715	68443
G5	7	-2.92403	62595.9
G6	7
G7	7	-143.313	76887.7
G8	7	-194.008	83288.3
G9	7	-53.5085	90318
G10	7	-99.9868	95316.4
G11	7	-155.731	112991
G12	7
H1	7	-20.4082	84044.9
H2	7	-100.721	78177
H3	7	-64.5458	79249.9
H4	7	-116.752	72614.5
H5	7	-124.691	73544.2
H6	7
H7	7	-154.74	81361.7
H8	7	-79.8568	82714.4
H9	7	-57.6547	94890.7
H10	7	-152.635	100033
H11	7	29.5492	110071
H12	7
A1	8	-154.564	67560.8
A2	8	-195.261	67522.1
A3	8	-174.328	62943.7
A4	8	3567.14	61083.8
A5	8	-170.055	58471
A6	8
A7	8	-2.82394	55827.7
A8	8	-9.54362	60041.2
A9	8	-75.3456	63987.4
A10	8	-17.3631	68145.9
A11	8	101.709	72030.4
A12	8
B1	8	-224.293	71477.8
B2	8	-234.021	73348.4
B3	8	-200.408	65633.5
B4	8	-191.88	65841.3
B5	8	-189.429	64594.6
B6	8
B7	8	-117.988	62503.6
B8	8	-92.8348	63327.7
B9	8	445.888	73407
B10	8	-57.6301	74910.6
B11	8	-85.1908	80044.8
B12	8
C1	8	-232.136	77745.4
C2	8	-272.82	79700.3
C3	8	-104.418	72618.1
C4	8	-137.344	76601.6
C5	8	255530	88802.7
C6	8
C7	8	20.7077	73465.4
C8	8	-75.8421	76128.4
C9	8	360.424	79456.4
C10	8	40188.4	139812
C11	8	680185	130639
C12	8
D1	8	-245.914	75223.4
D2	8	-232.985	72340.5
D3	8	-224.071	73203.4
D4	8	-181.208	77195.2
D5	8	-120.029	78796.7
D6	8
D7	8	-204.967	77040.2
D8	8	-73.64	82617.7
D9	8	13594.1	83555.4
D10	8	-71.4167	83810
D11	8	130.559	108633
D12	8
E1	8	-108.382	73698.4
E2	8	-153.556	70676.6
E3	8	-114.705	66544.4
E4	8	-139.062	64919.8
E5	8	-74.3919	69935
E6	8
E7	8	-83.9589	83091.1
E8	8	-67.7133	85247.1
E9	8	-108.838	88082.8
E10	8	368.642	90662.4
E11	8	1642.64	102466
E12	8
F1	8	-223.762	78973.4
F2	8	-168.96	76743.1
F3	8	-135.426	71954.3
F4	8	-113.681	70267.7
F5	8	-86.066	67779.4
F6	8
F7	8	-219.425	77984.4
F8	8	511.275	78490.5
F9	8	307.236	88930.2
F10	8	122.95	94150
F11	8	-98.0352	104202
F12	8
G1	8	-193.278	84184.2
G2	8	-141.201	77646.9
G3	8	-153.17	76256.1
G4	8	-86.726	68374.8
G5	8	-2.9008	62098.7
G6	8
G7	8	-166.794	76815.2
G8	8	-217.313	83078.8
G9	8	-56.3406	90122.6
G10	8	-104.003	95115.7
G11	8	-135.595	112324
G12	8
H1	8	-60.2122	83792
H2	8	-126.704	78242.4
H3	8	-85.2847	79614.4
H4	8	-161.012	72432.3
H5	8	-146.278	73647.8
H6	8
H7	8	-167.177	81596
H8	8	-95.6312	82465.2
H9	8	-74.1992	95047.5
H10	8	-130.176	99658
H11	8	70.8511	110371
H12	8
A1	9	-151.871	66480.5
A2	9	-194.555	67338.8
A3	9	-174.852	63118.5
A4	9	3131.92	60884.4
A5	9	-166.712	58371.7
A6	9
A7	9	-11.3123	55914.8
A8	9	-0.944595	60317.8
A9	9	-51.4281	64060.9
A10	9	-21.5715	67812.4
A11	9	72.8538	71189.1
A12	9
B1	9	-225.6	71913.9
B2	9	-233.89	73319.2
B3	9	-200.739	65545.1
B4	9	-193.567	66453.4
B5	9	-191.499	65291
B6	9
B7	9	-81.5239	62675.3
B8	9	-101.415	63654.8
B9	9	736.297	73704.5
B10	9	-52.1161	75086.7
B11	9	-61.3335	79817.9
B12	9
C1	9	-210.854	77677.5
C2	9	-274.024	80051.2
C3	9	-106.051	72885.7
C4	9	-126.734	76596.9
C5	9	241324	88134
C6	9
C7	9	-88.8214	73355.3
C8	9	-100.18	75670.4
C9	9	1107.88	79115.9
C10	9	41234.1	139438
C11	9	643663	129508
C12	9
D1	9	-246.046	75259.9
D2	9	-216.381	72327.5
D3	9	-205.427	72906.4
D4	9	-162.818	77142.8
D5	9	-136.27	79084.9
D6	9
D7	9	-205.184	77127.6
D8	9	-110.031	82043.4
D9	9	14080.9	83055.5
D10	9	-73.9109	83691
D11	9	622.851	108965
D12	9
E1	9	-101.195	73754.7
E2	9	-184.892	70550.5
E3	9	-93.5065	66133.4
E4	9	-128.285	64875
E5	9	-80.512	69449.5
E6	9
E7	9	184.603	83387.8
E8	9	-92.3781	85346.7
E9	9	-122.875	87950.2
E10	9	426.536	90956
E11	9	1762.37	101842
E12	9
F1	9	-246.457	79554.8
F2	9	-189.407	76561.1
F3	9	-114.175	71688.8
F4	9	-100.837	70283.4
F5	9	-87.6606	67931.1
F6	9
F7	9	-188.245	78319.2
F8	9	781.955	78721.2
F9	9	-71.9796	88953.4
F10	9	-57.8986	94164.5
F11	9	-105.573	104163
F12	9
G1	9	-182.278	84178.7
G2	9	-186.061	77724.3
G3	9	-135.027	76130.5
G4	9	-55.5123	68321.5
G5	9	-2.91105	62318
G6	9
G7	9	-191.309	76896.5
G8	9	-201.677	82926.5
G9	9	-51.4257	89721.9
G10	9	-112.388	95535
G11	9	-141.103	111670
G12	9
H1	9	-147.006	83789.7
H2	9	-131.024	77567.2
H3	9	-52.1047	78829.3
H4	9	-104.225	72139.1
H5	9	-135.216	73452.6
H6	9
H7	9	-165.778	81487.3
H8	9	-85.5948	82145.8
H9	9	-63.7469	94328.7
H10	9	-135.273	99768.5
H11	9	45.0734	110267
H12	9
A1	10	-151.658	66398.1
A2	10	-195.28	67615.7
A3	10	-174.637	63008.1
A4	10	3332.13	60826
A5	10	-170.295	58571.9
A6	10
A7	10	13.8011	56263.3
A8	10	0.181351	60413.5
A9	10	-56.5024	63657.8
A10	10	-28.5254	67832.6
A11	10	45.0229	71253.3
A12	10
B1	10	-224.639	71606.3
B2	10	-234.494	73573.9
B3	10	-200.386	65543.1
B4	10	-184.815	66013.4
B5	10	-190.235	64854
B6	10
B7	10	-92.9605	62556.4
B8	10	-116.928	63194.8
B9	10	1280.67	73501.1
B10	10	-63.9841	74783.1
B11	10	-51.1174	79774.6
B12	10
C1	10	-239.995	77317.7
C2	10	-252.784	80116.8
C3	10	-95.9485	72685.6
C4	10	-155.436	76788
C5	10	232135	87940.6
C6	10
C7	10	-83.5258	73182.5
C8	10	-85.3065	75630.1
C9	10	871.353	79532.4
C10	10	40984.8	139142
C11	10	613470	128787
C12	10
D1	10	-230.818	75098.5
D2	10	-229.546	71890.6
D3	10	-222.344	72969.3
D4	10	-165.879	77333.9
D5	10	-153.146	78970.4
D6	10
D7	10	-205.365	77191.7
D8	10	-112.452	82306.2
D9	10	14057.6	83080.9
D10	10	-64.0465	83905.1
D11	10	198.239	108835
D12	10
E1	10	-101.923	73336.6
E2	10	-177.612	70496
E3	10	-108.664	66064.3
E4	10	-145.176	64854.1
E5	10	-84.7594	69743
E6	10
E7	10	-11.737	83340.3
E8	10	-94.5584	85505.1
E9	10	-144.997	88164.8
E10	10	580.223	91135
E11	10	916.707	102357
E12	10
F1	10	-244.627	78722.3
F2	10	-162.564	76586.1
F3	10	-158.617	71711.8
F4	10	-90.5899	69981.5
F5	10	-88.6403	67669
F6	10
F7	10	-199.188	78310
F8	10	962.637	78693.3
F9	10	16.245	88907.2
F10	10	124.073	94442.6
F11	10	-110.577	104323
F12	10
G1	10	-210.754	83163
G2	10	-151.367	77924.1
G3	10	-132.211	75447.3
G4	10	-88.3298	68331.2
G5	10	-2.88716	61806.7
G6	10
G7	10	-160.277	76762.5
G8	10	-200.538	83147.6
G9	10	-54.8568	90323.5
G10	10	-78.6385	95117.8
G11	10	-137.303	111830
G12	10
H1	10	-106.469	83965.9
H2	10	-122.033	77544
H3	10	-57.3617	79230.4
H4	10	-159.693	72432.5
H5	10	-141.37	73487.5
H6	10
H7	10	-157.747	81901.5
H8	10	-69.4612	82271.9
H9	10	-62.5315	94256.7
H10	10	-161.556	99399.1
H11	10	16.5561	110559
H12	10
A1	11	-152.704	66795.2
A2	11	-194.818	67549
A3	11	-174.206	62826.8
A4	11	2819.52	60986.6
A5	11	-169.427	58282.4
A6	11
A7	11	5.50377	55862.6
A8	11	12.5555	60225
A9	11	-60.9762	63803.6
A10	11	-25.0771	67967.4
A11	11	56.8566	71114.5
A12	11
B1	11	-224.735	71612
B2	11	-234.116	73442.4
B3	11	-201.47	65856.4
B4	11	-192.31	65997.5
B5	11	-189.669	64647.5
B6	11
B7	11	-87.7685	62512.2
B8	11	-110.113	63377
B9	11	720.21	73698.7
B10	11	-42.97	74655.9
B11	11	-44.672	79754.8
B12	11
C1	11	-239.921	77238.3
C2	11	-272.952	79760.4
C3	11	-80.5438	72527.5
C4	11	-133.812	76916.5
C5	11	222761	88280
C6	11
C7	11	-74.8028	73337.6
C8	11	241.611	75882.1
C9	11	529.497	79150.1
C10	11	40717.5	138950
C11	11	594456	128737
C12	11
D1	11	-245.192	74979.4
D2	11	-222.348	72456.5
D3	11	-188.491	73316.8
D4	11	-176.784	77479.1
D5	11	-133.587	78671.9
D6	11
D7	11	-205.098	77093.8
D8	11	10.8499	82386.9
D9	11	14239.6	83378.3
D10	11	-107.584	83758.9
D11	11	387.211	108260
D12	11
E1	11	-70.7785	73524.1
E2	11	-146.183	70563.9
E3	11	-126.998	66189.8
E4	11	-137.624	65076
E5	11	-89.034	70123.1
E6	11
E7	11	-27.4547	83367.9
E8	11	-85.5652	85633.8
E9	11	-111.702	87819.1
E10	11	200.934	90784.4
E11	11	1840.79	102003
E12	11
F1	11	-219.2	78823
F2	11	-156.854	76464.2
F3	11	-130.777	71555.1
F4	11	-99.6739	69859.6
F5	11	-86.2297	68042.5
F6	11
F7	11	-206.45	78339.4
F8	11	136.829	78388.3
F9	11	161.859	88932.1
F10	11	-44.8489	94306.4
F11	11	-53.0539	103933
F12	11
G1	11	-217.475	83703.2
G2	11	-132.737	77600.8
G3	11	-160.739	76192
G4	11	-101.581	68573.9
G5	11	-2.92542	62625.8
G6	11
G7	11	-153.823	76596
G8	11	-213.249	82826
G9	11	82.7555	89928.2
G10	11	-106.85	95036.1
G11	11	-111.846	111347
G12	11
H1	11	-111.572	83391.7
H2	11	-136.62	77644.5
H3	11	-40.9096	79214.2
H4	11	-154.395	71912
H5	11	-150.811	73181.6
H6	11
H7	11	-168.219	81032.9
H8	11	-86.5919	82388.1
H9	11	-52.4547	94439.1
H10	11	-106.229	99519.9
H11	11	59.0227	110076
H12	11
A1	12	-152.382	66722.2
A2	12	-195.45	67673.4
A3	12	-174.237	62806.8
A4	12	2847.44	61241.3
A5	12	-169.833	58300.6
A6	12
A7	12	-13.8215	55830.9
A8	12	11.9202	60365.8
A9	12	-73.2463	63631
A10	12	-23.3001	67873.7
A11	12	82.1702	71398.1
A12	12
B1	12	-225.08	71721.8
B2	12	-234.125	73562.8
B3	12	-201.611	65874.6
B4	12	-172.554	66080
B5	12	-190.418	64859.1
B6	12
B7	12	-95.532	62867.2
B8	12	-106.344	63459.9
B9	12	840.994	73425.9
B10	12	-66.5766	74858.9
B11	12	-49.4165	79779.3
B12	12
C1	12	-227.843	77782.1
C2	12	-261.347	79543.9
C3	12	-76.389	72223
C4	12	-142.6	76208.6
C5	12	215880	87863.7
C6	12
C7	12	148.823	73366.4
C8	12	-90.3303	75895.7
C9	12	881.394	79382.6
C10	12	40801.6	139258
C11	12	575235	127920
C12	12
D1	12	-229.996	74946.1
D2	12	-227.979	72194.1
D3	12	-218.665	73002.3
D4	12	-162.545	77176.4
D5	12	-135.296	78446.4
D6	12
D7	12	-204.587	76901
D8	12	-98.0097	82132.8
D9	12	14348.5	83480.5
D10	12	-75.9892	83784.1
D11	12	781.018	108494
D12	12
E1	12	-135.057	73502.3
E2	12	-157.465	70575.3
E3	12	-134.559	66521.5
E4	12	-119.686	65040.1
E5	12	-93.0989	69783.9
E6	12
E7	12	183.454	83471.6
E8	12	-74.7474	85817.7
E9	12	-133.175	88127.1
E10	12	293.171	90800.9
E11	12	1508.97	102155
E12	12
F1	12	-233.468	78556.9
F2	12	-184.96	76501.1
F3	12	-152.795	72076.3
F4	12	-53.1956	70236.4
F5	12	-91.7158	67663.7
F6	12
F7	12	-201.876	78648.4
F8	12	415.342	78765.1
F9	12	100.149	89030.6
F10	12	85.7734	94893.6
F11	12	-70.394	103854
F12	12
G1	12	-74.9634	83552.4
G2	12	-166.066	77688.3
G3	12	-154.238	75821.3
G4	12	-75.9662	68477.8
G5	12	-2.90666	62339.1
G6	12
G7	12	-142.304	76756.5
G8	12	-195.712	82716
G9	12	-40.0476	89935.6
G10	12	-96.6207	94803.4
G11	12	-113.202	111821
G12	12
H1	12	-74.6906	82895.9
H2	12	-149.45	77372.6
H3	12	-75.6178	79600.8
H4	12	-145.923	72210
H5	12	-135.131	73078.9
H6	12
H7	12	-165.68	81698.7
H8	12	-94.9575	82090.4
H9	12	-58.2438	94689.2
H10	12	-131.343	98951.2
H11	12	62.3733	110538
H12	12
A1	13	-151.726	66546.9
A2	13	-195.202	67596.7
A3	13	-172.89	62396.9
A4	13	3153.58	60621.7
A5	13	-169.095	58121.7
A6	13
A7	13	-1.05885	55841.2
A8	13	19.1754	60622
A9	13	-82.7574	63830.6
A10	13	-4.8978	67814.1
A11	13	113.695	71125
A12	13
B1	13	-224.19	71483.6
B2	13	-233.883	73350.2
B3	13	-199.707	65446.9
B4	13	-190.635	66015.6
B5	13	-190.217	64786.5
B6	13
B7	13	-96.3498	62474.6
B8	13	-110.496	63288
B9	13	704.525	73768.1
B10	13	-63.5956	74838.5
B11	13	-68.474	79702.1
B12	13
C1	13	-241.195	77609.4
C2	13	-274.477	80140.5
C3	13	-109.835	72378.5
C4	13	-155.392	76382.3
C5	13	208977	87297.8
C6	13
C7	13	99.0917	73498.1
C8	13	201.225	75764.8
C9	13	1231.71	79034.8
C10	13	41352.4	139320
C11	13	559717	127747
C12	13
D1	13	-238.023	74556.1
D2	13	-244.628	71951
D3	13	-205.36	73287.5
D4	13	-150.365	77682.3
D5	13	-146.336	79067.7
D6	13
D7	13	-205.58	77272.6
D8	13	-109.811	82080.3
D9	13	13907	83154.5
D10	13	-80.5574	83721.6
D11	13	199.102	108151
D12	13
E1	13	-95.8986	73494.6
E2	13	-147.147	70635.6
E3	13	-111.973	66454.8
E4	13	-128.626	64695
E5	13	-106.798	69845.9
E6	13
E7	13	-85.1218	83027.3
E8	13	-98.7923	85427.4
E9	13	-115.651	87823
E10	13	385.667	90901.5
E11	13	1515.66	101957
E12	13
F1	13	-227.617	78886.1
F2	13	-184.012	76650.8
F3	13	-137.724	71689.8
F4	13	-78.0966	70088.7
F5	13	-82.5305	67532.1
F6	13
F7	13	-185.742	78037.3
F8	13	205.474	78646.7
F9	13	148.814	88707.5
F10	13	-48.1458	94673.2
F11	13	-105.47	103885
F12	13
G1	13	-173.511	83035.4
G2	13	-112.761	77711.9
G3	13	-141.736	76280.8
G4	13	-63.5314	68406.4
G5	13	-2.85407	62114.5
G6	13
G7	13	-141.992	76780.9
G8	13	-195.755	82561
G9	13	212.52	89903.3
G10	13	-107.157	95272.6
G11	13	-158.801	111397
G12	13
H1	13	-86.028	82822.2
H2	13	-89.3468	77912.8
H3	13	-77.0633	78916.4
H4	13	-152.859	71935.1
H5	13	-87.9003	73119.2
H6	13
H7	13	-172.019	81796.4
H8	13	-80.0716	82593.7
H9	13	-38.34	94582.1
H10	13	-135.483	99153.9
H11	13	59.3279	110472
H12	13
A1	14	-151.862	66527.2
A2	14	-194.795	67454.3
A3	14	-174.822	63085.5
A4	14	3398.33	60848.4
A5	14	-169.855	58360.1
A6	14
A7	14	0.54628	55874.8
A8	14	20.7968	60573.1
A9	14	-32.9205	63817.8
A10	14	11.3223	67695.4
A11	14	27.3518	71215.7
A12	14
B1	14	-220.946	71473.6
B2	14	-233.579	73225.9
B3	14	-200.044	65423.5
B4	14	-180.727	66030.6
B5	14	-191.457	65177.7
B6	14
B7	14	-104.327	62516
B8	14	-103.63	63231.5
B9	14	390.477	73589.5
B10	14	-47.6726	74588.4
B11	14	-91.2981	79941.4
B12	14
C1	14	-225.061	77313.6
C2	14	-273.614	79816.5
C3	14	-77.2835	72354.4
C4	14	-139.281	76537.7
C5	14	204873	87751.6
C6	14
C7	14	-76.2506	73590.9
C8	14	47.5016	75624.8
C9	14	736.433	79332.9
C10	14	40445.5	139080
C11	14	547992	127578
C12	14
D1	14	-245.469	75109.7
D2	14	-226.463	72256.9
D3	14	-200.695	72873.7
D4	14	-153.923	77441.5
D5	14	-135.43	78909.8
D6	14
D7	14	-205.245	77152.8
D8	14	-92.7133	82316.1
D9	14	13862	83322.9
D10	14	-87.2266	83938.9
D11	14	903.897	108805
D12	14
E1	14	-113.595	73046.9
E2	14	-164.04	70595.7
E3	14	-89.8611	66406.6
E4	14	-128.811	65123.5
E5	14	-75.184	70068.3
E6	14
E7	14	5.63161	83236
E8	14	-82.882	85566.8
E9	14	-129.484	87897.6
E10	14	293.587	91136.9
E11	14	1276.67	101927
E12	14
F1	14	-231.597	78514.8
F2	14	-169.537	76888.7
F3	14	-96.0503	71832.5
F4	14	-69.9848	69985.3
F5	14	-87.7212	67493.6
F6	14
F7	14	-199.588	78329.8
F8	14	225.78	78599.9
F9	14	116.993	88986.5
F10	14	212.07	94577
F11	14	-73.6804	103792
F12	14
G1	14	-242.621	82872.7
G2	14	-131.453	77326.1
G3	14	-130.087	76316.2
G4	14	-52.0603	68398.7
G5	14	-2.90365	62159.6
G6	14
G7	14	-163.291	76938.6
G8	14	-185.168	82911.2
G9	14	-45.4523	89969.4
G10	14	-83.7326	95367.6
G11	14	-108.707	111774
G12	14
H1	14	-42.3406	83081.5
H2	14	-144.848	77241.3
H3	14	-56.2413	78893.4
H4	14	-135.725	72145.2
H5	14	-148.783	72979.8
H6	14
H7	14	-165.189	81570.2
H8	14	-65.5918	82735.5
H9	14	-24.0995	94250.6
H10	14	-165.534	99562.9
H11	14	35.8722	110192
H12	14
A1	15	-151.201	66124.2
A2	15	-195.871	67819.8
A3	15	-173.968	62775.3
A4	15	3482.04	60635
A5	15	-164.918	58183.4
A6	15
A7	15	30.6207	55813.4
A8	15	-12.2515	60353
A9	15	-57.6768	63644
A10	15	-54.1925	67636.9
A11	15	94.5876	71243
A12	15
B1	15	-223.194	71194.4
B2	15	-233.412	73292
B3	15	-200.704	65655
B4	15	-191.836	66046.2
B5	15	-188.743	64325.2
B6	15
B7	15	-84.732	62808.6
B8	15	-109.892	63155.3
B9	15	804.554	73622.3
B10	15	-17.5493	74935.8
B11	15	-71.1871	79831.5
B12	15
C1	15	-241.061	77619.6
C2	15	-257.693	79982.2
C3	15	-83.4941	72944.6
C4	15	-99.0293	76669.9
C5	15	200086	87859.6
C6	15
C7	15	-98.8263	73018.9
C8	15	224.271	76183.4
C9	15	651.109	79348.4
C10	15	40180.1	138975
C11	15	538172	127589
C12	15
D1	15	-244.8	74864.3
D2	15	-188.582	72207.3
D3	15	-199.001	72959.9
D4	15	-178.441	77482.5
D5	15	-105.395	78858
D6	15
D7	15	-204.273	76779.7
D8	15	-99.7366	82308.1
D9	15	14467.5	83212.9
D10	15	-69.0578	83916.5
D11	15	440.907	108581
D12	15
E1	15	-81.8352	73347.7
E2	15	-140.014	70470.2
E3	15	-107.728	66661.5
E4	15	-136.643	65118.7
E5	15	-68.0391	69830.4
E6	15
E7	15	195.075	83380.5
E8	15	-59.8375	85505.3
E9	15	-116.816	88106.2
E10	15	393.079	91209.7
E11	15	1819.46	101808
E12	15
F1	15	-228.347	78835.4
F2	15	-211.766	76653.6
F3	15	-122.72	71870.6
F4	15	-70.0705	70274.4
F5	15	-91.2934	67805.8
F6	15
F7	15	-200.024	78354.1
F8	15	353.542	78667.8
F9	15	106.877	89099.7
F10	15	297.063	94587.5
F11	15	-64.099	104252
F12	15
G1	15	-140.361	83236.5
G2	15	-150.857	77643.9
G3	15	-132.629	75902.4
G4	15	-66.0419	68419.1
G5	15	-2.84375	62152.5
G6	15
G7	15	-124.759	77174.6
G8	15	-202.237	83137.2
G9	15	301.741	90267.6
G10	15	-64.972	94958.4
G11	15	-134.38	111277
G12	15
H1	15	-126.133	82898.7
H2	15	-111.299	77195.4
H3	15	-64.7455	79454.4
H4	15	-137.353	72419.8
H5	15	-158.299	72815.5
H6	15
H7	15	-165.724	81420.3
H8	15	-91.4831	82493.2
H9	15	-34.2887	94161
H10	15	-117.061	99517.6
H11	15	386.016	109910
H12	15
A1	16	-152.262	66729
A2	16	-194.99	67562.7
A3	16	-173.941	62792.6
A4	16	2702.41	60788.9
A5	16	-169.364	58216.2
A6	16
A7	16	-17.38	55868.2
A8	16	15.3923	60398.3
A9	16	-53.8956	63776.2
A10	16	8.02885	67905.1
A11	16	61.769	71376.4
A12	16
B1	16	-224.067	71421.5
B2	16	-234.893	73763.3
B3	16	-200.382	65546.8
B4	16	-192.207	66015.2
B5	16	-191.538	65266.7
B6	16
B7	16	-93.2609	62641.1
B8	16	-116.053	63273.9
B9	16	849.837	73602.9
B10	16	-57.8194	74357
B11	16	-64.974	79645.5
B12	16
C1	16	-240.145	77264.8
C2	16	-243.359	79776.4
C3	16	-89.7963	72500.5
C4	16	-124.362	76609.3
C5	16	195660	87136.9
C6	16
C7	16	17.0697	73557.3
C8	16	-67.4147	75578.1
C9	16	1241.29	79580.3
C10	16	40634.7	139145
C11	16	527716	127369
C12	16
D1	16	-240.444	75277.8
D2	16	-229.162	72100.2
D3	16	-200.986	72961.6
D4	16	-135.764	77815
D5	16	-129.436	79212.8
D6	16
D7	16	-205.128	77102.8
D8	16	-97.0453	82364.2
D9	16	14085.3	83355.1
D10	16	-97.1421	84044.3
D11	16	700.954	108583
D12	16
E1	16	-85.5096	73345.4
E2	16	-173.332	70264
E3	16	-86.4807	66212.8
E4	16	-158.987	65024.4
E5	16	-81.8837	70142.4
E6	16
E7	16	53.2323	83577.2
E8	16	-85.6387	85392.4
E9	16	-84.8099	88135.2
E10	16	348.21	91215.5
E11	16	2108.51	102384
E12	16
F1	16	-212.899	78896.3
F2	16	-177.197	76709.6
F3	16	-115.541	71420.7
F4	16	-74.671	70009
F5	16	-87.3231	67835.7
F6	16
F7	16	-110.322	78493.8
F8	16	824.786	78805.6
F9	16	440.898	88958.9
F10	16	106.955	94489.5
F11	16	-120.216	103415
F12	16
G1	16	-197.881	82747.9
G2	16	-137.001	77753.3
G3	16	-153.396	76773.5
G4	16	-87.4345	68387.3
G5	16	-2.9002	62085.9
G6	16
G7	16	-157.88	77268.8
G8	16	-200.984	82763.4
G9	16	-35.6251	90134.6
G10	16	-99.2781	95421
G11	16	-137.76	111950
G12	16
H1	16	9.07587	82566.8
H2	16	-146.464	77474.8
H3	16	-55.892	79438.4
H4	16	-144.458	71927.2
H5	16	-115.97	73069.3
H6	16
H7	16	-142.789	81379.6
H8	16	-71.9386	82311.8
H9	16	-29.3455	94503.3
H10	16	-92.0667	99259.9
H11	16	58.2715	110109
H12	16
A1	17	-153.347	67138.7
A2	17	-195.686	67688.2
A3	17	-173.843	62708.8
A4	17	3212.33	60856.5
A5	17	-169.61	58321.1
A6	17
A7	17	-9.46605	56088.2
A8	17	18.1744	60420.2
A9	17	-71.2233	63851.9
A10	17	-19.9402	68016.6
A11	17	87.5182	71058.4
A12	17
B1	17	-224.997	71752
B2	17	-233.959	73472.2
B3	17	-200.947	65793
B4	17	-192.194	65951.5
B5	17	-181.155	64692.1
B6	17
B7	17	-89.0795	62304.1
B8	17	-113.16	63420.6
B9	17	472.88	73409.5
B10	17	-49.7153	74542.9
B11	17	-77.0543	79881.3
B12	17
C1	17	-240.375	77412.7
C2	17	-214.946	79849.8
C3	17	-113.578	72199.5
C4	17	-117.171	76609.8
C5	17	193129	87853.2
C6	17
C7	17	-79.8538	73337.7
C8	17	319.492	75921.7
C9	17	1065.38	79628.4
C10	17	40895.5	138618
C11	17	520078	126622
C12	17
D1	17	-245.852	75235.5
D2	17	-201.27	72198.3
D3	17	-195.855	73587.5
D4	17	-158.77	77640.9
D5	17	-138.199	79086.4
D6	17
D7	17	-204.516	76875.5
D8	17	-81.3093	82545.9
D9	17	14467.8	83635.2
D10	17	1.30355	83654.8
D11	17	454.502	108676
D12	17
E1	17	-85.9355	73255.6
E2	17	-154.175	70442
E3	17	-88.5622	65967.1
E4	17	-114.865	65323.7
E5	17	-58.1206	70264.7
E6	17
E7	17	-60.0595	83612.1
E8	17	-68.1825	85721.4
E9	17	-92.3994	87883.4
E10	17	902.912	91400.8
E11	17	1870.12	102650
E12	17
F1	17	-209.334	78607.8
F2	17	-171.312	76831.6
F3	17	-104.266	71930.2
F4	17	-100.367	69976.7
F5	17	-64.4608	67705
F6	17
F7	17	-188.635	78404.2
F8	17	654.594	79050.5
F9	17	316.076	88879.6
F10	17	890.53	94235.4
F11	17	-67.3189	104392
F12	17
G1	17	-243.714	83076.7
G2	17	-146.911	78100.1
G3	17	-111.637	76562.8
G4	17	-62.1738	68879.2
G5	17	-2.90699	62231.1
G6	17
G7	17	-133.17	77200.8
G8	17	-199.061	82960.2
G9	17	366.643	90141.9
G10	17	-91.7705	95164.2
G11	17	-136.4	110947
G12	17
H1	17	-50.8203	82110.2
H2	17	-88.8109	77402.9
H3	17	-39.7648	79612.4
H4	17	-151.948	72191.5
H5	17	-91.9546	72832.9
H6	17
H7	17	-150.956	81616.5
H8	17	-73.3861	82409.5
H9	17	-40.0371	95080.4
H10	17	-101.421	99904
H11	17	68.171	110466
H12	17
A1	18	-151.998	66519.8
A2	18	-194.575	67323
A3	18	-173.425	62629.6
A4	18	3034.83	60675.6
A5	18	-169.077	58175.3
A6	18
A7	18	20.344	56022.1
A8	18	58.7001	60222.8
A9	18	-54.5834	63564.8
A10	18	2.74774	68325.7
A11	18	127.603	71106.3
A12	18
B1	18	-224.256	71534.9
B2	18	-234.169	73467.8
B3	18	-200.343	65563.4
B4	18	-192.568	66101.9
B5	18	-189.151	64471.3
B6	18
B7	18	-76.979	62588.2
B8	18	-102.484	63434.4
B9	18	1168.98	73318.4
B10	18	-41.6303	74693.1
B11	18	-30.8687	79764.4
B12	18
C1	18	-239.446	77167.6
C2	18	-272.555	79653.5
C3	18	-94.8027	72405.6
C4	18	-131.968	76317
C5	18	187555	87086.7
C6	18
C7	18	29.549	73242.1
C8	18	-26.9658	76067.4
C9	18	1603.34	79489
C10	18	40965.6	138622
C11	18	509077	126312
C12	18
D1	18	-244.625	74822.5
D2	18	-195.634	72095.9
D3	18	-195.416	73499
D4	18	-152.923	77574.1
D5	18	-132.612	78796
D6	18
D7	18	-205.343	77183.7
D8	18	-128.495	82322.4
D9	18	14126.8	83462
D10	18	115.42	83695.1
D11	18	565.042	108701
D12	18
E1	18	-79.8627	73281.6
E2	18	-168.779	70567
E3	18	-93.4438	66313.5
E4	18	-118.25	64695.2
E5	18	-92.9342	69924.6
E6	18
E7	18	358.308	83273.5
E8	18	-69.0049	85824.3
E9	18	-109.97	88281.8
E10	18	1021.68	90862.2
E11	18	1814.04	102576
E12	18
F1	18	-225.434	78834.3
F2	18	-171.218	76832.9
F3	18	-93.639	71512.4
F4	18	-64.881	70334.5
F5	18	-63.8277	67467.3
F6	18
F7	18	-180.749	78074.9
F8	18	356.759	78788.7
F9	18	491.135	88607
F10	18	676.465	94742.4
F11	18	-71.9225	104185
F12	18
G1	18	-169.876	83387.1
G2	18	-141.516	77454.6
G3	18	-112.071	76241
G4	18	-61.4108	68234.3
G5	18	-2.91094	62315.8
G6	18
G7	18	-144.536	77074.5
G8	18	-196.238	82713.8
G9	18	520.223	89547.8
G10	18	-84.5263	94716.8
G11	18	-138.632	111773
G12	18
H1	18	-88.1601	82883.4
H2	18	-110.209	77278.9
H3	18	-62.2622	78894.4
H4	18	-145.044	71903.6
H5	18	-119.778	72963.2
H6	18
H7	18	-174.182	81095.1
H8	18	-70.067	81803.8
H9	18	-27.089	94024.7
H10	18	-96.9833	99232.6
H11	18	59.1194	110104
H12	18
A1	19	-152.007	66578.5
A2	19	-195.133	67488.2
A3	19	-174.528	62958.5
A4	19	2975.2	60685.1
A5	19	-170.218	58475.1
A6	19
A7	19	-11.1943	55985.1
A8	19	24.0434	60500.2
A9	19	-55.4317	63850.7
A10	19	2.16554	67942.7
A11	19	119.751	71293.7
A12	19
B1	19	-223.817	71416.1
B2	19	-235.419	73813.7
B3	19	-200.045	65390.6
B4	19	-192.426	66055.6
B5	19	-189.911	64651.2
B6	19
B7	19	-101.171	62605.9
B8	19	-106.364	63136.3
B9	19	992.307	73668.8
B10	19	-38.9558	74557.1
B11	19	-46.3326	79851.2
B12	19
C1	19	-240.148	77303.8
C2	19	-273.067	79785.4
C3	19	-100.117	72763.5
C4	19	-111.606	76677.9
C5	19	186209	87037.3
C6	19
C7	19	-64.9376	73244.4
C8	19	73.7482	76271
C9	19	1945.85	79302.9
C10	19	41626.7	138783
C11	19	504584	126588
C12	19
D1	19	-233.523	74939.5
D2	19	-225.884	72541.3
D3	19	-195.539	73553.7
D4	19	-171.679	77794.3
D5	19	-150.718	79019.6
D6	19
D7	19	-206.097	77463.1
D8	19	-101.16	82083.9
D9	19	14830.6	83511
D10	19	810.279	83626.2
D11	19	266.335	108752
D12	19
E1	19	-103.555	73272.2
E2	19	-166.758	70795.2
E3	19	-79.6409	66383.5
E4	19	-117.634	65169.2
E5	19	-81.7266	70029.2
E6	19
E7	19	449.491	83689.6
E8	19	-58.4653	85764.8
E9	19	-120.662	88412.3
E10	19	1628.9	90850.6
E11	19	1724.34	102576
E12	19
F1	19	-209.713	78758.9
F2	19	-151.9	76526.2
F3	19	-104.994	72007.2
F4	19	-63.4859	70183.8
F5	19	-61.9995	67631.2
F6	19
F7	19	-64.3257	78354.5
F8	19	557.854	78766.9
F9	19	597.417	89405.3
F10	19	1147.37	94468.5
F11	19	-36.0689	104307
F12	19
G1	19	-156.419	83308.9
G2	19	-114.861	77995.9
G3	19	-138.128	76282.7
G4	19	-67.3296	68629.9
G5	19	-2.88332	62031.2
G6	19
G7	19	-147.498	77140.5
G8	19	-190.197	83175
G9	19	551.355	89991.7
G10	19	-88.3118	95373.4
G11	19	-130.283	110682
G12	19
H1	19	-71.2747	82766.9
H2	19	-109.752	77802.1
H3	19	-59.8978	79209.8
H4	19	-144.092	71932.3
H5	19	-131.914	73080.3
H6	19
H7	19	-170.642	81799.9
H8	19	-101.659	82458.5
H9	19	-45.1011	94163
H10	19	-108.345	100129
H11	19	96.7921	110867
H12	19
A1	20	-151.395	66298.9
A2	20	-193.989	67163.5
A3	20	-174.414	62968.4
A4	20	3485.87	60678.1
A5	20	-163.774	57926.2
A6	20
A7	20	-11.1571	55876
A8	20	20.0288	60247.2
A9	20	-42.0953	63560
A10	20	21.0884	67918.9
A11	20	109	71247.1
A12	20
B1	20	-223.703	71475.4
B2	20	-234.08	73377.2
B3	20	-200.715	65583.8
B4	20	-173.409	66140
B5	20	-186.234	64789.7
B6	20
B7	20	-103.866	62453.7
B8	20	-70.5945	62981.8
B9	20	987.807	73485.2
B10	20	-13.3753	74597.7
B11	20	-31.1269	79861.5
B12	20
C1	20	-240.826	77570.7
C2	20	-272.838	79672.5
C3	20	-85.5865	72396
C4	20	-135.535	76490.9
C5	20	183054	86846.5
C6	20
C7	20	368.636	72834.4
C8	20	456	75513.1
C9	20	1927.06	79351
C10	20	41791.4	139196
C11	20	496536	126108
C12	20
D1	20	-245.363	75096.7
D2	20	-214.514	72283.5
D3	20	-178.837	73316.8
D4	20	-146.138	77877
D5	20	-122.902	78863.1
D6	20
D7	20	-204.742	76958.1
D8	20	277.848	82190.3
D9	20	15039.1	83471
D10	20	1744.37	83939.9
D11	20	856.533	108817
D12	20
E1	20	-68.4158	73244.4
E2	20	-175.301	70410.9
E3	20	-100.44	66630.5
E4	20	-116.62	64907.9
E5	20	-69.5822	70517.2
E6	20
E7	20	767.339	83672.1
E8	20	-80.1109	85950.9
E9	20	-95.5714	88136
E10	20	2504.75	90753.5
E11	20	2046.84	102244
E12	20
F1	20	-196.837	78855.7
F2	20	-182.074	76570.5
F3	20	-80.1478	71561.5
F4	20	-81.3149	70521.3
F5	20	-64.7161	67885.6
F6	20
F7	20	-190.539	78340.4
F8	20	1059.41	78435.1
F9	20	1290.53	88914.2
F10	20	1714.66	94487.7
F11	20	-34.1549	103197
F12	20
G1	20	-185.616	83506.9
G2	20	-165.371	78016.5
G3	20	-129.499	76047.5
G4	20	-48.0284	68586.5
G5	20	-2.90708	62233.1
G6	20
G7	20	-140.393	76828.5
G8	20	-171.23	82758.2
G9	20	1041.91	89850.9
G10	20	-47.843	94615.7
G11	20	-110.223	111346
G12	20
H1	20	-36.3238	82639.9
H2	20	-141.214	77759
H3	20	-33.5061	79041.4
H4	20	-120	71981.5
H5	20	-119.442	72860.3
H6	20
H7	20	-155.783	81586.6
H8	20	-43.1295	82618.9
H9	20	-39.1906	94490.4
H10	20	-109.441	99458.3
H11	20	69.9562	110278
H12	20
A1	21	-151.428	66309.9
A2	21	-195.502	67674
A3	21	-175.628	63407.1
A4	21	3429.66	60603.3
A5	21	-167.524	58314.5
A6	21
A7	21	-7.07703	56201.4
A8	21	13.1575	60548.5
A9	21	-24.7387	63848.6
A10	21	166.385	67958.1
A11	21	136.233	71224.1
A12	21
B1	21	-223.67	71403.6
B2	21	-233.836	73502.9
B3	21	-200.815	65675.6
B4	21	-188.81	65873.8
B5	21	-191.014	65042.8
B6	21
B7	21	-86.4659	62364.4
B8	21	-84.2159	62893
B9	21	1758.48	73632.1
B10	21	33.8019	75132.9
B11	21	14.5885	80265.7
B12	21
C1	21	-239.476	77197.5
C2	21	-274.058	80087.5
C3	21	-58.5604	72627.2
C4	21	-143.354	76536.8
C5	21	182009	86968.1
C6	21
C7	21	303.941	73240.5
C8	21	966.473	76078.1
C9	21	2135	79558.1
C10	21	43326	138922
C11	21	490812	126147
C12	21
D1	21	-237.963	75129.2
D2	21	-246.063	72057.7
D3	21	-139.989	73078.5
D4	21	-158.51	77673.2
D5	21	-105.338	78967.1
D6	21
D7	21	-205.148	77110.3
D8	21	146.1	82525.1
D9	21	15982.6	83492.6
D10	21	2766.83	84088.2
D11	21	378.033	108401
D12	21
E1	21	-96.9272	72979.4
E2	21	-180.331	70765.9
E3	21	-56.2964	66262.1
E4	21	-103.333	64598.8
E5	21	-57.7555	69960.3
E6	21
E7	21	1744.09	83811.6
E8	21	845.652	85863.7
E9	21	345.118	88311.2
E10	21	3682.48	91002.8
E11	21	2734.78	102668
E12	21
F1	21	-196.317	79115
F2	21	-163.391	76517.1
F3	21	-109.254	71746.6
F4	21	-54.2369	70048.4
F5	21	-60.7531	67874
F6	21
F7	21	336.047	78255.3
F8	21	1561.13	78736.3
F9	21	1304.59	89003.2
F10	21	3720.39	94223.9
F11	21	421.979	103700
F12	21
G1	21	-135.867	83432.5
[truncated: 11,063 more rows]

## Sheet: Amplification Data
Block Type	96fast
Chemistry	SYBR_GREEN
Experiment File Name	D:\vx\data\WeChat Files\wxid_h91xm8xuxfc221\FileStorage\File\2023-09\hy\hy\0703hy.eds
Experiment Run End Time	2023-07-03 17:12:09 下午 GMT+08:00
Instrument Type	sds7500fast
Passive Reference	ROX
Well	Cycle	Target Name	Rn	ΔRn
A1	1
A1	2
A1	3
A1	4
A1	5
A1	6
A1	7
A1	8
A1	9
A1	10
A1	11
A1	12
A1	13
A1	14
A1	15
A1	16
A1	17
A1	18
A1	19
A1	20
A1	21
A1	22
A1	23
A1	24
A1	25
A1	26
A1	27
A1	28
A1	29
A1	30
A1	31
A1	32
A1	33
A1	34
A1	35
A1	36
A1	37
A1	38
A1	39
A1	40
A2	1
A2	2
A2	3
A2	4
A2	5
A2	6
A2	7
A2	8
A2	9
A2	10
A2	11
A2	12
A2	13
A2	14
A2	15
A2	16
A2	17
A2	18
A2	19
A2	20
A2	21
A2	22
A2	23
A2	24
A2	25
A2	26
A2	27
A2	28
A2	29
A2	30
A2	31
A2	32
A2	33
A2	34
A2	35
A2	36
A2	37
A2	38
A2	39
A2	40
A3	1
A3	2
A3	3
A3	4
A3	5
A3	6
A3	7
A3	8
A3	9
A3	10
A3	11
A3	12
A3	13
A3	14
A3	15
A3	16
A3	17
A3	18
A3	19
A3	20
A3	21
A3	22
A3	23
A3	24
A3	25
A3	26
A3	27
A3	28
A3	29
A3	30
A3	31
A3	32
A3	33
A3	34
A3	35
A3	36
A3	37
A3	38
A3	39
A3	40
A4	1	756111(actin)	0.06035	0.0104695
A4	2	756111(actin)	0.0635938	0.013463
A4	3	756111(actin)	0.0526996	0.00231845
A4	4	756111(actin)	0.051783	0.00115159
A4	5	756111(actin)	0.0551113	0.00422961
A4	6	756111(actin)	0.0462829	-0.00484911
A4	7	756111(actin)	0.0509563	-0.000426021
A4	8	756111(actin)	0.0583975	0.00676487
A4	9	756111(actin)	0.0514404	-0.000442565
A4	10	756111(actin)	0.0547813	0.00264812
A4	11	756111(actin)	0.0462317	-0.00615182
A4	12	756111(actin)	0.0464954	-0.00613838
A4	13	756111(actin)	0.0520207	-0.000863439
A4	14	756111(actin)	0.0558491	0.00271464
A4	15	756111(actin)	0.0574263	0.0040416
A4	16	756111(actin)	0.0444556	-0.00917939
A4	17	756111(actin)	0.0527854	-0.00109998
A4	18	756111(actin)	0.0500174	-0.00411826
A4	19	756111(actin)	0.0490268	-0.0053591
A4	20	756111(actin)	0.0574485	0.00281228
A4	21	756111(actin)	0.0565921	0.00170553
A4	22	756111(actin)	0.0645524	0.00941561
A4	23	756111(actin)	0.0562129	0.000825767
A4	24	756111(actin)	0.0578279	0.00219045
A4	25	756111(actin)	0.0771947	0.0213069
A4	26	756111(actin)	0.0875342	0.0313962
A4	27	756111(actin)	0.101896	0.0455072
A4	28	756111(actin)	0.122821	0.0661825
A4	29	756111(actin)	0.185592	0.128703
A4	30	756111(actin)	0.260162	0.203023
A4	31	756111(actin)	0.373871	0.316482
A4	32	756111(actin)	0.483725	0.426085
A4	33	756111(actin)	0.643589	0.585699
A4	34	756111(actin)	0.756965	0.698825
A4	35	756111(actin)	0.880156	0.821765
A4	36	756111(actin)	0.94535	0.886709
A4	37	756111(actin)	1.05843	0.999539
A4	38	756111(actin)	1.11136	1.05222
A4	39	756111(actin)	1.16714	1.10775
A4	40	756111(actin)	1.21582	1.15618
A5	1	756111(actin)	-0.00291032	8.91894e-05
A5	2	756111(actin)	-0.002908	8.10966e-05
A5	3	756111(actin)	-0.00290893	6.97671e-05
A5	4	756111(actin)	-0.00291041	5.78815e-05
A5	5	756111(actin)	-0.00291041	4.74815e-05
A5	6	756111(actin)	-0.00290935	3.8137e-05
A5	7	756111(actin)	-0.00290888	2.81962e-05
A5	8	756111(actin)	-0.00290836	1.8311e-05
A5	9	756111(actin)	-0.00285604	6.02353e-05
A5	10	756111(actin)	-0.00290744	-1.57548e-06
A5	11	756111(actin)	-0.002907	-1.15359e-05
A5	12	756111(actin)	-0.00291306	-2.79978e-05
A5	13	756111(actin)	-0.00290933	-3.46755e-05
A5	14	756111(actin)	-0.00291047	-4.62177e-05
A5	15	756111(actin)	-0.00283444	1.94015e-05
A5	16	756111(actin)	-0.00290922	-6.5779e-05
A5	17	756111(actin)	-0.00290821	-7.51768e-05
A5	18	756111(actin)	-0.00290633	-8.36967e-05
A5	19	756111(actin)	-0.00291094	-9.87106e-05
A5	20	756111(actin)	-0.00282728	-2.5458e-05
A5	21	756111(actin)	-0.00287277	-8.13501e-05
A5	22	756111(actin)	-0.00290836	-0.000127346
A5	23	756111(actin)	-0.00291062	-0.000140006
A5	24	756111(actin)	-0.00283021	-6.99976e-05
A5	25	756111(actin)	-0.00274487	4.93375e-06
A5	26	756111(actin)	-0.00281823	-7.88258e-05
A5	27	756111(actin)	-0.00230713	0.000421872
A5	28	756111(actin)	-0.00251646	0.000202132
A5	29	756111(actin)	-0.00128042	0.00142777
A5	30	756111(actin)	0.039018	0.0417158
A5	31	756111(actin)	0.13573	0.138417
A5	32	756111(actin)	0.221717	0.224394
A5	33	756111(actin)	0.398424	0.40109
A5	34	756111(actin)	0.529734	0.532391
A5	35	756111(actin)	0.684767	0.687413
A5	36	756111(actin)	0.769628	0.772264
A5	37	756111(actin)	0.903504	0.906129
A5	38	756111(actin)	0.976005	0.97862
A5	39	756111(actin)	1.07018	1.07278
A5	40	756111(actin)	1.11987	1.12246
A6	1
A6	2
A6	3
A6	4
A6	5
A6	6
A6	7
A6	8
A6	9
A6	10
A6	11
A6	12
A6	13
A6	14
A6	15
A6	16
A6	17
A6	18
A6	19
A6	20
A6	21
A6	22
A6	23
A6	24
A6	25
A6	26
A6	27
A6	28
A6	29
A6	30
A6	31
A6	32
A6	33
A6	34
A6	35
A6	36
A6	37
A6	38
A6	39
A6	40
A7	1
A7	2
A7	3
A7	4
A7	5
A7	6
A7	7
A7	8
A7	9
A7	10
A7	11
A7	12
A7	13
A7	14
A7	15
A7	16
A7	17
A7	18
A7	19
A7	20
A7	21
A7	22
A7	23
A7	24
A7	25
A7	26
A7	27
A7	28
A7	29
A7	30
A7	31
A7	32
A7	33
A7	34
A7	35
A7	36
A7	37
A7	38
A7	39
A7	40
A8	1	052	-0.000368344	-0.000276386
A8	2	052	-0.000280883	-0.000214371
A8	3	052	-0.000145262	-0.000104197
A8	4	052	0.000448356	0.000463975
A8	5	052	8.9578e-05	7.97505e-05
A8	6	052	-0.000110055	-0.000145329
A8	7	052	7.20142e-05	1.1294e-05
A8	8	052	-0.000158951	-0.000245118
A8	9	052	-1.56603e-05	-0.000127273
A8	10	052	3.00182e-06	-0.000134057
A8	11	052	0.000208477	4.59715e-05
A8	12	052	0.000197466	9.51366e-06
A8	13	052	0.000316311	0.000102913
A8	14	052	0.000343333	0.000104489
A8	15	052	-0.000202997	-0.000467288
A8	16	052	0.000254847	-3.48905e-05
A8	17	052	0.0003008	-1.43843e-05
A8	18	052	0.000974715	0.000634085
A8	19	052	0.00039741	3.13335e-05
A8	20	052	0.000332444	-5.90788e-05
A8	21	052	0.000217306	-0.000199664
A8	22	052	0.000490372	4.79563e-05
A8	23	052	0.00152072	0.00105286
A8	24	052	0.0310164	0.0305231
A8	25	052	0.0776294	0.0771107
A8	26	052	0.173304	0.17276
A8	27	052	0.321107	0.320537
A8	28	052	0.554763	0.554168
A8	29	052	0.85916	0.858539
A8	30	052	1.13981	1.13916
A8	31	052	1.3597	1.35903
A8	32	052	1.49957	1.49887
A8	33	052	1.61023	1.60951
A8	34	052	1.67593	1.67519
A8	35	052	1.73595	1.73517
A8	36	052	1.76864	1.76785
A8	37	052	1.78761	1.78678
A8	38	052	1.80253	1.80168
A8	39	052	1.83581	1.83494
A8	40	052	1.83724	1.83634
A9	1	052	-0.000910193	0.000273504
A9	2	052	-0.0015546	-0.000395309
A9	3	052	-0.001122	1.28791e-05
A9	4	052	-0.000638518	0.000471948
A9	5	052	-0.00104332	4.27395e-05
A9	6	052	-0.00137385	-0.000312207
A9	7	052	-0.001009	2.82359e-05
A9	8	052	-0.00117751	-0.000164681
A9	9	052	-0.0008028	0.000185614
A9	10	052	-0.000887595	7.64081e-05
A9	11	052	-0.000955686	-1.6093e-05
A9	12	052	-0.00115111	-0.000235926
A9	13	052	-0.00129652	-0.000405743
A9	14	052	-0.000515851	0.00035051
A9	15	052	-0.000906241	-6.42898e-05
A9	16	052	-0.000845074	-2.75336e-05
A9	17	052	-0.00111545	-0.000322315
A9	18	052	-0.000858705	-8.99854e-05
A9	19	052	-0.000868145	-0.000123835
A9	20	052	-0.000662292	5.76069e-05
A9	21	052	-0.000387458	0.00030803
A9	22	052	-0.00044244	0.000228638
A9	23	052	0.00371598	0.00436265
A9	24	052	0.0449202	0.0455425
A9	25	052	0.132582	0.13318
A9	26	052	0.296637	0.297211
A9	27	052	0.540792	0.541341
A9	28	052	0.834195	0.83472
A9	29	052	1.13657	1.13707
A9	30	052	1.34822	1.34869
A9	31	052	1.52095	1.5214
A9	32	052	1.6209	1.62133
A9	33	052	1.71468	1.71508
A9	34	052	1.75187	1.75225
A9	35	052	1.79128	1.79164
A9	36	052	1.82327	1.8236
A9	37	052	1.8337	1.834
A9	38	052	1.86603	1.86631
A9	39	052	1.86452	1.86477
A9	40	052	1.87848	1.87871
A10	1	052	-0.000219508	0.000325496
A10	2	052	-0.000385962	0.000129191
A10	3	052	-0.00034928	0.000136023
A10	4	052	-0.000279089	0.000176363
A10	5	052	-0.000394923	3.06783e-05
A10	6	052	-0.00070449	-0.000308739
A10	7	052	-0.000236311	0.000129589
A10	8	052	-0.000254793	8.12568e-05
A10	9	052	-0.000318106	-1.19072e-05
A10	10	052	-0.000420527	-0.000144179
A10	11	052	-0.000368957	-0.000122459
A10	12	052	-0.000343286	-0.000126639
A10	13	052	-7.22238e-05	0.000114573
A10	14	052	0.000167254	0.0003242
A10	15	052	-0.000801227	-0.000674131
A10	16	052	0.000118236	0.000215481
A10	17	052	-0.000293166	-0.000225772
A10	18	052	4.02154e-05	7.77592e-05
A10	19	052	3.18731e-05	3.95663e-05
A10	20	052	0.000310494	0.000288336
A10	21	052	0.00244834	0.00239633
A10	22	052	0.0408833	0.0408014
A10	23	052	0.103636	0.103525
A10	24	052	0.203178	0.203036
A10	25	052	0.383613	0.383441
A10	26	052	0.634787	0.634585
A10	27	052	0.971128	0.970897
A10	28	052	1.23346	1.2332
A10	29	052	1.4522	1.45191
A10	30	052	1.56987	1.56955
A10	31	052	1.65562	1.65527
A10	32	052	1.73302	1.73264
A10	33	052	1.77766	1.77725
A10	34	052	1.82228	1.82184
A10	35	052	1.82525	1.82478
A10	36	052	1.85342	1.85292
A10	37	052	1.87475	1.87422
A10	38	052	1.88131	1.88075
A10	39	052	1.90165	1.90106
A10	40	052	1.90043	1.89981
A11	1	052	0.000436546	-0.000222843
A11	2	052	0.000553793	-0.000151224
A11	3	052	0.000573105	-0.00017754
A11	4	052	0.000529159	-0.000267114
A11	5	052	0.00115617	0.000314271
A11	6	052	0.00135305	0.000465524
A11	7	052	0.00111126	0.000178108
A11	8	052	0.00141202	0.000433241
A11	9	052	0.00102338	-1.02608e-06
A11	10	052	0.000631871	-0.000438167
A11	11	052	0.000799508	-0.000316158
A11	12	052	0.00115087	-1.04201e-05
A11	13	052	0.00159853	0.000391607
A11	14	052	0.00038407	-0.000868478
A11	15	052	0.00132768	2.94998e-05
A11	16	052	0.000865398	-0.000478406
A11	17	052	0.00123164	-0.000157795
A11	18	052	0.00179454	0.000359481
A11	19	052	0.00167968	0.000198997
A11	20	052	0.00152989	3.57592e-06
A11	21	052	0.00191274	0.000340798
A11	22	052	0.00258079	0.000963222
A11	23	052	0.0336607	0.0319975
A11	24	052	0.0838832	0.0821744
A11	25	052	0.186825	0.185071
A11	26	052	0.360394	0.358594
A11	27	052	0.618026	0.616181
A11	28	052	0.919066	0.917175
A11	29	052	1.21063	1.20869
A11	30	052	1.40616	1.40418
A11	31	052	1.54967	1.54764
A11	32	052	1.64833	1.64626
A11	33	052	1.72273	1.72061
A11	34	052	1.78115	1.77899
A11	35	052	1.82743	1.82522
A11	36	052	1.82886	1.82661
A11	37	052	1.85483	1.85253
A11	38	052	1.87154	1.86919
A11	39	052	1.8829	1.88051
A11	40	052	1.88541	1.88297
A12	1
A12	2
A12	3
A12	4
A12	5
A12	6
A12	7
A12	8
A12	9
A12	10
A12	11
A12	12
A12	13
A12	14
A12	15
A12	16
A12	17
A12	18
A12	19
A12	20
A12	21
A12	22
A12	23
A12	24
A12	25
A12	26
A12	27
A12	28
A12	29
A12	30
A12	31
A12	32
A12	33
A12	34
A12	35
A12	36
A12	37
A12	38
A12	39
A12	40
B1	1	756111(actin)	-0.00313659	0.000203065
B1	2	756111(actin)	-0.00313365	0.000187203
B1	3	756111(actin)	-0.00313484	0.000167214
B1	4	756111(actin)	-0.00313474	0.000148507
B1	5	756111(actin)	-0.003145	0.000119444
B1	6	756111(actin)	-0.00313009	0.000115547
B1	7	756111(actin)	-0.00312768	9.91527e-05
B1	8	756111(actin)	-0.00313795	7.00852e-05
B1	9	756111(actin)	-0.00313708	5.21455e-05
B1	10	756111(actin)	-0.00313715	3.32774e-05
B1	11	756111(actin)	-0.00313823	1.33859e-05
B1	12	756111(actin)	-0.00313824	-5.42639e-06
B1	13	756111(actin)	-0.00313625	-2.22356e-05
B1	14	756111(actin)	-0.0030913	3.90864e-06
B1	15	756111(actin)	-0.00313499	-5.85852e-05
B1	16	756111(actin)	-0.00313725	-7.96476e-05
B1	17	756111(actin)	-0.00313575	-9.69556e-05
B1	18	756111(actin)	-0.00313492	-0.000114922
B1	19	756111(actin)	-0.00313399	-0.000132796
B1	20	756111(actin)	-0.00312979	-0.000147407
B1	21	756111(actin)	-0.00313248	-0.000168893
B1	22	756111(actin)	-0.00314051	-0.000195726
B1	23	756111(actin)	-0.0031356	-0.000209624
B1	24	756111(actin)	-0.0031365	-0.00022933
B1	25	756111(actin)	-0.00313475	-0.000246385
B1	26	756111(actin)	-0.00311188	-0.000242311
B1	27	756111(actin)	-0.00313826	-0.000287502
B1	28	756111(actin)	-0.00314042	-0.000308461
B1	29	756111(actin)	-0.0024877	0.000325458
B1	30	756111(actin)	-0.00313639	-0.000342043
B1	31	756111(actin)	-0.00200215	0.000773395
B1	32	756111(actin)	-0.00179001	0.000966732
B1	33	756111(actin)	-0.000175793	0.00256215
B1	34	756111(actin)	0.0180761	0.0207953
B1	35	756111(actin)	0.114028	0.116728
B1	36	756111(actin)	0.17369	0.176371
B1	37	756111(actin)	0.291053	0.293716
B1	38	756111(actin)	0.364163	0.366807
B1	39	756111(actin)	0.478233	0.480858
B1	40	756111(actin)	0.532192	0.534799
B2	1	756111(actin)	-0.00318713	8.60178e-05
B2	2	756111(actin)	-0.0031858	7.84885e-05
B2	3	756111(actin)	-0.0031868	6.86342e-05
B2	4	756111(actin)	-0.00318912	5.7468e-05
B2	5	756111(actin)	-0.00318736	5.03788e-05
B2	6	756111(actin)	-0.00318798	4.09065e-05
B2	7	756111(actin)	-0.00290591	0.000314119
B2	8	756111(actin)	-0.00319054	2.06359e-05
B2	9	756111(actin)	-0.00319003	1.22996e-05
B2	10	756111(actin)	-0.00318718	6.29187e-06
B2	11	756111(actin)	-0.00318776	-3.13292e-06
B2	12	756111(actin)	-0.00318266	-6.88502e-06
B2	13	756111(actin)	-0.00318858	-2.16624e-05
B2	14	756111(actin)	-0.00318984	-3.17777e-05
B2	15	756111(actin)	-0.00318468	-3.5466e-05
B2	16	756111(actin)	-0.00318442	-4.40533e-05
B2	17	756111(actin)	-0.00318431	-5.28036e-05
B2	18	756111(actin)	-0.00318737	-6.47071e-05
B2	19	756111(actin)	-0.00318936	-7.55566e-05
B2	20	756111(actin)	-0.0031901	-8.51418e-05
B2	21	756111(actin)	-0.00318131	-8.52124e-05
B2	22	756111(actin)	-0.00318816	-0.000100912
B2	23	756111(actin)	-0.00318669	-0.000108294
B2	24	756111(actin)	-0.00318795	-0.000118404
B2	25	756111(actin)	-0.00311706	-5.63611e-05
B2	26	756111(actin)	-0.00318793	-0.000136091
B2	27	756111(actin)	-0.0031878	-0.000144808
B2	28	756111(actin)	-0.00318957	-0.000155428
B2	29	756111(actin)	-0.00318803	-0.000162749
B2	30	756111(actin)	-0.00318559	-0.000169157
B2	31	756111(actin)	-0.00318848	-0.0001809
B2	32	756111(actin)	-0.00289346	0.000105272
B2	33	756111(actin)	-0.00182638	0.0011635
B2	34	756111(actin)	-0.00128961	0.00169141
B2	35	756111(actin)	0.0652574	0.0682295
B2	36	756111(actin)	0.143308	0.146272
B2	37	756111(actin)	0.237543	0.240498
B2	38	756111(actin)	0.34193	0.344876
B2	39	756111(actin)	0.463038	0.465975
B2	40	756111(actin)	0.545286	0.548214
B3	1
B3	2
B3	3
B3	4
B3	5
B3	6
B3	7
B3	8
B3	9
B3	10
B3	11
B3	12
B3	13
B3	14
B3	15
B3	16
B3	17
B3	18
B3	19
B3	20
B3	21
B3	22
B3	23
B3	24
B3	25
B3	26
B3	27
B3	28
B3	29
B3	30
B3	31
B3	32
B3	33
B3	34
B3	35
B3	36
B3	37
B3	38
B3	39
B3	40
B4	1	756111(actin)	-0.00291482	6.74423e-05
B4	2	756111(actin)	-0.00273575	0.000231796
B4	3	756111(actin)	-0.00291368	3.91407e-05
B4	4	756111(actin)	-0.00243188	0.000506223
B4	5	756111(actin)	-0.0029085	1.48815e-05
B4	6	756111(actin)	-0.00291596	-7.30488e-06
B4	7	756111(actin)	-0.00291567	-2.17322e-05
B4	8	756111(actin)	-0.00291427	-3.50575e-05
B4	9	756111(actin)	-0.00291282	-4.8329e-05
B4	10	756111(actin)	-0.00279966	5.01095e-05
B4	11	756111(actin)	-0.00291389	-7.88425e-05
B4	12	756111(actin)	-0.00261129	0.000209037
B4	13	756111(actin)	-0.00288772	-8.21132e-05
B4	14	756111(actin)	-0.00273702	5.38674e-05
B4	15	756111(actin)	-0.00290457	-0.000128404
B4	16	756111(actin)	-0.00291156	-0.000150111
B4	17	756111(actin)	-0.00291417	-0.000167447
B4	18	756111(actin)	-0.0029132	-0.000181191
B4	19	756111(actin)	-0.00291309	-0.000195804
B4	20	756111(actin)	-0.00262185	8.07125e-05
B4	21	756111(actin)	-0.00286623	-0.000178393
B4	22	756111(actin)	-0.00288766	-0.000214536
B4	23	756111(actin)	-0.00291613	-0.000257729
B4	24	756111(actin)	-0.00261613	2.75449e-05
B4	25	756111(actin)	-0.00287253	-0.00024357
B4	26	756111(actin)	-0.00285494	-0.00024071
B4	27	756111(actin)	-0.00245881	0.000140708
B4	28	756111(actin)	-0.0021113	0.000473488
B4	29	756111(actin)	-0.00193451	0.00063556
B4	30	756111(actin)	-0.00126581	0.00128954
B4	31	756111(actin)	0.0488332	0.0513738
B4	32	756111(actin)	0.125277	0.127803
B4	33	756111(actin)	0.256656	0.259167
B4	34	756111(actin)	0.358708	0.361204
B4	35	756111(actin)	0.525113	0.527595
B4	36	756111(actin)	0.62508	0.627547
B4	37	756111(actin)	0.748864	0.751316
B4	38	756111(actin)	0.850248	0.852686
B4	39	756111(actin)	0.94736	0.949783
B4	40	756111(actin)	1.01224	1.01464
B5	1	756111(actin)	-0.002937	0.000114858
B5	2	756111(actin)	-0.00292919	0.000111298
B5	3	756111(actin)	-0.00293158	9.75367e-05
B5	4	756111(actin)	-0.00293387	8.38819e-05
B5	5	756111(actin)	-0.00293581	7.0563e-05
B5	6	756111(actin)	-0.00293291	6.20916e-05
B5	7	756111(actin)	-0.00293387	4.97695e-05
B5	8	756111(actin)	-0.00293258	3.96835e-05
B5	9	756111(actin)	-0.002933	2.78927e-05
B5	10	756111(actin)	-0.00293329	1.62353e-05
B5	11	756111(actin)	-0.00293389	4.26334e-06
B5	12	756111(actin)	-0.00293587	-9.08488e-06
B5	13	756111(actin)	-0.00293605	-2.06384e-05
B5	14	756111(actin)	-0.00293747	-3.34241e-05
B5	15	756111(actin)	-0.0029342	-4.15278e-05
B5	16	756111(actin)	-0.0029347	-5.34027e-05
B5	17	756111(actin)	-0.00280026	6.96722e-05
B5	18	756111(actin)	-0.00293388	-7.53158e-05
B5	19	756111(actin)	-0.00293747	-9.0282e-05
B5	20	756111(actin)	-0.00287444	-3.86262e-05
B5	21	756111(actin)	-0.00293674	-0.000112296
B5	22	756111(actin)	-0.00281463	-1.54964e-06
B5	23	756111(actin)	-0.00277472	2.69888e-05
B5	24	756111(actin)	-0.00293361	-0.000143272
B5	25	756111(actin)	-0.00293282	-0.000153851
B5	26	756111(actin)	-0.00282898	-6.13863e-05
B5	27	756111(actin)	-0.00293354	-0.000177315
B5	28	756111(actin)	-0.00293757	-0.000192712
B5	29	756111(actin)	-0.00245921	0.000274269
B5	30	756111(actin)	-0.00293202	-0.000209908
B5	31	756111(actin)	-0.00283938	-0.000128642
B5	32	756111(actin)	-0.00293486	-0.00023549
B5	33	756111(actin)	-0.00265131	3.66882e-05
B5	34	756111(actin)	-0.00249933	0.000177303
B5	35	756111(actin)	-0.00192337	0.000741885
B5	36	756111(actin)	-0.00150392	0.00114997
B5	37	756111(actin)	0.053965	0.0566075
B5	38	756111(actin)	0.126317	0.128948
B5	39	756111(actin)	0.240059	0.242679
B5	40	756111(actin)	0.335858	0.338466
B6	1
B6	2
B6	3
B6	4
B6	5
B6	6
B6	7
B6	8
B6	9
B6	10
B6	11
B6	12
B6	13
B6	14
B6	15
B6	16
B6	17
B6	18
B6	19
B6	20
B6	21
B6	22
B6	23
B6	24
B6	25
B6	26
B6	27
B6	28
B6	29
B6	30
B6	31
B6	32
B6	33
B6	34
B6	35
B6	36
B6	37
B6	38
B6	39
B6	40
B7	1
B7	2
B7	3
B7	4
B7	5
B7	6
B7	7
B7	8
B7	9
B7	10
B7	11
B7	12
B7	13
B7	14
B7	15
B7	16
B7	17
B7	18
B7	19
B7	20
B7	21
B7	22
B7	23
B7	24
B7	25
B7	26
B7	27
B7	28
B7	29
B7	30
B7	31
B7	32
B7	33
B7	34
B7	35
B7	36
B7	37
B7	38
B7	39
B7	40
B8	1	052	-0.00197081	-0.000309171
B8	2	052	-0.00155802	9.87156e-05
B8	3	052	-0.00161276	3.9077e-05
B8	4	052	-0.00184393	-0.000196996
B8	5	052	-0.00128823	0.000353795
B8	6	052	-0.00151304	0.000124083
B8	7	052	-0.00153217	0.000100051
B8	8	052	-0.00146594	0.00016138
B8	9	052	-0.00159321	2.92131e-05
B8	10	052	-0.00185028	-0.000232762
B8	11	052	-0.00173742	-0.000124807
B8	12	052	-0.00167577	-6.80551e-05
B8	13	052	-0.00174592	-0.000143107
B8	14	052	-0.0016389	-4.09863e-05
B8	15	052	-0.00174002	-0.000147012
B8	16	052	-0.00183414	-0.000246031
B8	17	052	-0.00178428	-0.00020108
B8	18	052	-0.00161559	-3.72871e-05
B8	19	052	-0.00168467	-0.000111274
B8	20	052	-0.00112087	0.000447628
B8	21	052	-0.00133904	0.000224561
B8	22	052	-0.00148909	6.9608e-05
B8	23	052	0.00539801	0.0069518
B8	24	052	0.0368977	0.0384466
B8	25	052	0.108673	0.110217
B8	26	052	0.221921	0.22346
B8	27	052	0.416123	0.417657
B8	28	052	0.69068	0.692209
B8	29	052	1.00601	1.00753
B8	30	052	1.3118	1.31332
B8	31	052	1.53192	1.53344
B8	32	052	1.66133	1.66284
B8	33	052	1.77511	1.77662
B8	34	052	1.83744	1.83894
B8	35	052	1.89297	1.89446
B8	36	052	1.92454	1.92603
B8	37	052	1.97686	1.97835
B8	38	052	1.97608	1.97756
B8	39	052	1.99476	1.99624
B8	40	052	2.00871	2.01018
B9	1	052	0.0010439	-0.00548052
B9	2	052	0.00354109	-0.00330831
B9	3	052	0.0067498	-0.000424579
B9	4	052	0.00111919	-0.00638017
B9	5	052	0.0128407	0.00501632
B9	6	052	0.00863077	0.00048145
B9	7	052	0.00892109	0.000446791
B9	8	052	0.00607419	-0.00272509
B9	9	052	0.00998986	0.000865598
B9	10	052	0.0174238	0.00797453
B9	11	052	0.00977235	-1.87716e-06
B9	12	052	0.0114537	0.00135444
B9	13	052	0.00955053	-0.000873661
B9	14	052	0.00530615	-0.00544302
B9	15	052	0.0109281	-0.000146017
B9	16	052	0.0115462	0.000147107
B9	17	052	0.00644166	-0.00528245
B9	18	052	0.0159439	0.00389485
B9	19	052	0.0134698	0.00109577
B9	20	052	0.0134422	0.000743197
B9	21	052	0.0238819	0.0108579
B9	22	052	0.0418825	0.0285335
B9	23	052	0.0750399	0.0613659
B9	24	052	0.117013	0.103014
B9	25	052	0.222775	0.208451
B9	26	052	0.401006	0.386357
B9	27	052	0.646052	0.631078
B9	28	052	0.954881	0.939582
B9	29	052	1.23672	1.22109
B9	30	052	1.45471	1.43876
B9	31	052	1.61147	1.5952
B9	32	052	1.70433	1.68773
B9	33	052	1.79919	1.78227
B9	34	052	1.84219	1.82494
B9	35	052	1.87487	1.85729
B9	36	052	1.8959	1.878
B9	37	052	1.92706	1.90884
B9	38	052	1.94125	1.9227
B9	39	052	1.95267	1.9338
B9	40	052	1.94798	1.92878
B10	1	052	-0.00156533	-0.000449897
B10	2	052	-0.000664708	0.000413827
B10	3	052	-0.000971726	6.99061e-05
B10	4	052	-0.00104195	-3.72243e-05
B10	5	052	-0.00107119	-0.00010336
B10	6	052	-0.0010782	-0.00014728
B10	7	052	-0.000729517	0.000164505
B10	8	052	-0.000769318	8.78014e-05
B10	9	052	-0.000694079	0.000126138
B10	10	052	-0.000855596	-7.22817e-05
B10	11	052	-0.000575574	0.000170838
B10	12	052	-0.000889361	-0.000179852
B10	13	052	-0.000849771	-0.000177164
B10	14	052	-0.000639142	-3.43728e-06
B10	15	052	-0.000234192	0.00036461
B10	16	052	-0.000777592	-0.000215693
B10	17	052	-0.000666936	-0.000141939
B10	18	052	-0.000557351	-6.9256e-05
B10	19	052	-0.000522496	-7.13036e-05
B10	20	052	-0.000179299	0.00023499
B10	21	052	0.000449895	0.000827282
B10	22	052	0.021564	0.0219045
B10	23	052	0.0779339	0.0782375
B10	24	052	0.184886	0.185152
B10	25	052	0.352682	0.352912
B10	26	052	0.596299	0.596492
B10	27	052	0.872993	0.873149
B10	28	052	1.12865	1.12877
B10	29	052	1.31587	1.31595
B10	30	052	1.42591	1.42595
B10	31	052	1.51944	1.51944
B10	32	052	1.57531	1.57528
B10	33	052	1.61679	1.61672
B10	34	052	1.63949	1.63939
B10	35	052	1.66423	1.66409
B10	36	052	1.67356	1.67338
B10	37	052	1.69295	1.69274
B10	38	052	1.70982	1.70957
B10	39	052	1.70906	1.70877
B10	40	052	1.71579	1.71546
B11	1	052	-0.00128826	-0.000184976
B11	2	052	-0.000960611	0.000109932
B11	3	052	-0.000999741	3.80642e-05
B11	4	052	-0.000587486	0.000417582
B11	5	052	-0.00124169	-0.000269356
B11	6	052	-0.000688807	0.000250786
B11	7	052	-0.00110093	-0.00019407
B11	8	052	-0.00106429	-0.00019017
B11	9	052	-0.000768418	7.29631e-05
B11	10	052	-0.000640773	0.00016787
B11	11	052	-0.000560117	0.000215789
B11	12	052	-0.000619415	0.000123754
B11	13	052	-0.000859124	-0.000148693
B11	14	052	-0.00114206	-0.000464368
B11	15	052	-0.000891717	-0.00024676
B11	16	052	-0.00081579	-0.000203571
B11	17	052	-0.00096461	-0.000385128
B11	18	052	-0.000386999	0.000159745
B11	19	052	-0.000580236	-6.62293e-05
B11	20	052	-0.000389761	9.15081e-05
B11	21	052	0.000181752	0.000630284
B11	22	052	0.000206028	0.000621822
B11	23	052	0.0243284	0.0247115
B11	24	052	0.0811491	0.0814994
B11	25	052	0.191496	0.191813
B11	26	052	0.374221	0.374506
B11	27	052	0.656429	0.656681
B11	28	052	0.94733	0.94755
B11	29	052	1.23918	1.23937
B11	30	052	1.44459	1.44474
B11	31	052	1.57535	1.57547
B11	32	052	1.66798	1.66807
B11	33	052	1.73128	1.73134
B11	34	052	1.77057	1.7706
B11	35	052	1.82209	1.82208
B11	36	052	1.8354	1.83535
B11	37	052	1.86576	1.86568
B11	38	052	1.87045	1.87034
B11	39	052	1.88233	1.88219
B11	40	052	1.88549	1.88532
B12	1
B12	2
B12	3
B12	4
B12	5
B12	6
B12	7
B12	8
B12	9
B12	10
B12	11
B12	12
B12	13
B12	14
B12	15
B12	16
B12	17
B12	18
B12	19
B12	20
B12	21
B12	22
B12	23
B12	24
B12	25
B12	26
B12	27
B12	28
B12	29
B12	30
B12	31
B12	32
B12	33
B12	34
B12	35
B12	36
B12	37
B12	38
B12	39
B12	40
C1	1	756111(actin)	-0.00310552	0.000128951
C1	2	756111(actin)	-0.00292358	0.000293345
C1	3	756111(actin)	-0.00310574	9.3648e-05
C1	4	756111(actin)	-0.00306614	0.000115709
C1	5	756111(actin)	-0.00310653	5.77773e-05
C1	6	756111(actin)	-0.00306629	8.04686e-05
C1	7	756111(actin)	-0.00310455	2.46723e-05
C1	8	756111(actin)	-0.00298585	0.000125834
C1	9	756111(actin)	-0.00271448	0.000379658
C1	10	756111(actin)	-0.00310401	-2.74189e-05
C1	11	756111(actin)	-0.00310625	-4.71947e-05
C1	12	756111(actin)	-0.00292925	0.000112265
C1	13	756111(actin)	-0.00310781	-8.38386e-05
C1	14	756111(actin)	-0.00291101	9.54176e-05
C1	15	756111(actin)	-0.00310567	-0.000116783
C1	16	756111(actin)	-0.00310807	-0.000136729
C1	17	756111(actin)	-0.00310511	-0.000151303
C1	18	756111(actin)	-0.00310293	-0.000166669
C1	19	756111(actin)	-0.00310655	-0.00018783
C1	20	756111(actin)	-0.0031046	-0.00020342
C1	21	756111(actin)	-0.00310212	-0.000218484
C1	22	756111(actin)	-0.0031015	-0.000235403
C1	23	756111(actin)	-0.00309981	-0.00025126
C1	24	756111(actin)	-0.00281019	2.08186e-05
C1	25	756111(actin)	-0.00270481	0.000108657
C1	26	756111(actin)	-0.00295226	-0.000156334
C1	27	756111(actin)	-0.00297387	-0.000195487
C1	28	756111(actin)	-0.0031027	-0.000341852
C1	29	756111(actin)	-0.0025726	0.000170703
C1	30	756111(actin)	-0.00297335	-0.000247593
C1	31	756111(actin)	-0.00244441	0.000263806
C1	32	756111(actin)	-0.00157251	0.00111816
C1	33	756111(actin)	-0.000394856	0.00227828
C1	34	756111(actin)	0.027399	0.0300546
C1	35	756111(actin)	0.115991	0.118629
C1	36	756111(actin)	0.171173	0.173793
C1	37	756111(actin)	0.287006	0.289609
C1	38	756111(actin)	0.366354	0.368939
C1	39	756111(actin)	0.474816	0.477384
C1	40	756111(actin)	0.546367	0.548917
C2	1	756111(actin)	-0.00323328	0.000194294
C2	2	756111(actin)	-0.0032326	0.000177709
C2	3	756111(actin)	-0.00303749	0.000355558
C2	4	756111(actin)	-0.00342573	-4.99503e-05
C2	5	756111(actin)	-0.00292828	0.000430241
C2	6	756111(actin)	-0.00309227	0.000248983
C2	7	756111(actin)	-0.00309831	0.00022568
C2	8	756111(actin)	-0.00342307	-0.000116341
C2	9	756111(actin)	-0.0034231	-0.000133636
C2	10	756111(actin)	-0.00315519	0.000117017
C2	11	756111(actin)	-0.00342215	-0.000167208
C2	12	756111(actin)	-0.00328557	-4.78904e-05
C2	13	756111(actin)	-0.00342495	-0.00020453
C2	14	756111(actin)	-0.00342804	-0.000224883
C2	15	756111(actin)	-0.00322188	-3.59875e-05
C2	16	756111(actin)	-0.00305051	0.000118118
C2	17	756111(actin)	-0.00269187	0.000459489
C2	18	756111(actin)	-0.00342176	-0.000287662
C2	19	756111(actin)	-0.00342252	-0.000305686
C2	20	756111(actin)	-0.0034245	-0.000324925
C2	21	756111(actin)	-0.00342198	-0.000339667
C2	22	756111(actin)	-0.00327612	-0.00021107
C2	23	756111(actin)	-0.00303219	1.55964e-05
C2	24	756111(actin)	-0.00313949	-0.000108962
C2	25	756111(actin)	-0.003085	-7.17385e-05
C2	26	756111(actin)	-0.00342001	-0.000424011
C2	27	756111(actin)	-0.00310876	-0.000130031
C2	28	756111(actin)	-0.0032799	-0.000318424
C2	29	756111(actin)	-0.0029702	-2.59869e-05
C2	30	756111(actin)	-0.00323358	-0.000306639
C2	31	756111(actin)	-0.00275058	0.000159105
C2	32	756111(actin)	-0.00232666	0.000565762
C2	33	756111(actin)	-0.00173548	0.00113968
C2	34	756111(actin)	0.00105674	0.00391464
C2	35	756111(actin)	0.0673269	0.0701675
C2	36	756111(actin)	0.12268	0.125504
C2	37	756111(actin)	0.222671	0.225477
C2	38	756111(actin)	0.319756	0.322545
C2	39	756111(actin)	0.443963	0.446735
C2	40	756111(actin)	0.530363	0.533117
C3	1	756111(actin)	-0.00182034	-0.000456973
C3	2	756111(actin)	-0.0016886	-0.000333905
C3	3	756111(actin)	-0.00136632	-2.03008e-05
C3	4	756111(actin)	-0.0010869	0.00025045
C3	5	756111(actin)	-0.00109428	0.000234393
C3	6	756111(actin)	-0.00179847	-0.000478469
C3	7	756111(actin)	-0.00114849	0.000162837
C3	8	756111(actin)	-0.00143791	-0.000135249
C3	9	756111(actin)	-0.00145504	-0.000161054
C3	10	756111(actin)	-0.00132005	-3.47375e-05
C3	11	756111(actin)	-0.00111053	0.000166113
C3	12	756111(actin)	-0.00105768	0.000210284
C3	13	756111(actin)	-0.00151751	-0.000258213
C3	14	756111(actin)	-0.00106812	0.000182496
C3	15	756111(actin)	-0.00114462	9.73238e-05
C3	16	756111(actin)	-0.00123856	-5.28626e-06
C3	17	756111(actin)	-0.00157311	-0.000348506
C3	18	756111(actin)	-0.00130933	-9.33975e-05
C3	19	756111(actin)	-0.00137592	-0.000168666
C3	20	756111(actin)	-0.0011822	1.63854e-05
C3	21	756111(actin)	-0.000806314	0.000383597
C3	22	756111(actin)	0.00249097	0.00367221
C3	23	756111(actin)	0.0748103	0.0759829
C3	24	756111(actin)	0.141784	0.142948
C3	25	756111(actin)	0.279012	0.280167
C3	26	756111(actin)	0.40407	0.405217
C3	27	756111(actin)	0.559498	0.560636
C3	28	756111(actin)	0.681528	0.682657
C3	29	756111(actin)	0.807181	0.808301
C3	30	756111(actin)	0.903345	0.904457
C3	31	756111(actin)	1.00231	1.00341
C3	32	756111(actin)	1.05179	1.05288
C3	33	756111(actin)	1.12	1.12109
C3	34	756111(actin)	1.15623	1.15731
C3	35	756111(actin)	1.20489	1.20596
C3	36	756111(actin)	1.22393	1.22499
C3	37	756111(actin)	1.25421	1.25526
C3	38	756111(actin)	1.27443	1.27547
C3	39	756111(actin)	1.30376	1.3048
C3	40	756111(actin)	1.30623	1.30725
C4	1	756111(actin)	-0.00199902	3.65925e-05
C4	2	756111(actin)	-0.00200165	7.24568e-06
C4	3	756111(actin)	-0.00213617	-0.000153992
C4	4	756111(actin)	-0.0018419	0.000113564
C4	5	756111(actin)	-0.00180309	0.00012565
C4	6	756111(actin)	-0.00173966	0.000162367
C4	7	756111(actin)	-0.00189162	-1.63112e-05
C4	8	756111(actin)	-0.00179297	5.56224e-05
C4	9	756111(actin)	-0.00165456	0.00016731
C4	10	756111(actin)	-0.00202422	-0.000229066
C4	11	756111(actin)	-0.0017397	2.87389e-05
C4	12	756111(actin)	-0.00187118	-0.000129464
C4	13	756111(actin)	-0.0020344	-0.000319397
C4	14	756111(actin)	-0.00181977	-0.000131486
C4	15	756111(actin)	-0.00129163	0.000369936
C4	16	756111(actin)	-0.00162332	1.15265e-05
C4	17	756111(actin)	-0.00152945	7.86793e-05
C4	18	756111(actin)	-0.00172921	-0.000147793
C4	19	756111(actin)	-0.00145551	9.91874e-05
C4	20	756111(actin)	-0.00177191	-0.000243933
C4	21	756111(actin)	-0.00187301	-0.00037175
C4	22	756111(actin)	-0.00122185	0.000252698
C4	23	756111(actin)	-0.00140409	4.37385e-05
C4	24	756111(actin)	-0.00130901	0.000112096
C4	25	756111(actin)	-0.00144455	-5.01574e-05
C4	26	756111(actin)	-0.00119544	0.000172236
C4	27	756111(actin)	-0.000832065	0.000508893
C4	28	756111(actin)	0.0237657	0.0250799
C4	29	756111(actin)	0.077447	0.0787346
C4	30	756111(actin)	0.142018	0.143279
C4	31	756111(actin)	0.271197	0.272431
C4	32	756111(actin)	0.376152	0.37736
C4	33	756111(actin)	0.565936	0.567117
C4	34	756111(actin)	0.688843	0.689997
C4	35	756111(actin)	0.853641	0.854768
C4	36	756111(actin)	0.941931	0.943031
C4	37	756111(actin)	1.03806	1.03914
C4	38	756111(actin)	1.10874	1.10978
C4	39	756111(actin)	1.19269	1.19371
C4	40	756111(actin)	1.2438	1.24479
C5	1
C5	2
C5	3
C5	4
C5	5
C5	6
C5	7
C5	8
C5	9
C5	10
C5	11
C5	12
C5	13
C5	14
C5	15
C5	16
C5	17
C5	18
C5	19
C5	20
C5	21
C5	22
C5	23
C5	24
C5	25
C5	26
C5	27
C5	28
C5	29
C5	30
C5	31
C5	32
C5	33
C5	34
C5	35
C5	36
C5	37
C5	38
C5	39
C5	40
C6	1
C6	2
C6	3
C6	4
C6	5
C6	6
C6	7
C6	8
C6	9
C6	10
C6	11
C6	12
C6	13
C6	14
C6	15
C6	16
C6	17
C6	18
C6	19
C6	20
C6	21
C6	22
C6	23
C6	24
C6	25
C6	26
C6	27
C6	28
C6	29
C6	30
C6	31
C6	32
C6	33
C6	34
C6	35
C6	36
C6	37
C6	38
C6	39
C6	40
C7	1	052	-0.00174605	0.000440209
C7	2	052	-0.00117899	0.000809985
C7	3	052	-0.00104334	0.000748339
C7	4	052	-0.00121318	0.000381209
C7	5	052	-0.0012284	0.000168701
C7	6	052	-0.00125934	-5.9535e-05
C7	7	052	-0.00132892	-0.000326408
C7	8	052	0.00028187	0.00108709
C7	9	052	-0.00121084	-0.000602907
C7	10	052	-0.00114134	-0.000730695
C7	11	052	-0.00101998	-0.00080663
C7	12	052	0.00202849	0.00204455
C7	13	052	0.00134822	0.00116699
C7	14	052	-0.00103614	-0.00141467
C7	15	052	-0.00135343	-0.00192925
C7	16	052	0.000232059	-0.00054105
C7	17	052	-0.00108885	-0.00205925
C7	18	052	0.000403442	-0.00076425
C7	19	052	-0.000886588	-0.00225157
C7	20	052	0.00506129	0.00349901
C7	21	052	0.0041499	0.00239033
C7	22	052	0.00236022	0.00040336
C7	23	052	0.0263763	0.0242221
C7	24	052	0.0383372	0.0359857
C7	25	052	0.0742102	0.0716615
C7	26	052	0.14252	0.139774
C7	27	052	0.260851	0.257908
C7	28	052	0.454956	0.451816
C7	29	052	0.749114	0.745776
C7	30	052	1.07871	1.07518
C7	31	052	1.39413	1.3904
C7	32	052	1.61343	1.6095
C7	33	052	1.77133	1.76721
C7	34	052	1.86892	1.8646
C7	35	052	1.94999	1.94546
C7	36	052	1.98582	1.98111
C7	37	052	2.02622	2.02131
C7	38	052	2.05909	2.05397
C7	39	052	2.08274	2.07743
C7	40	052	2.09185	2.08634
C8	1	052	-0.00147628	0.000113766
C8	2	052	-0.00165508	-0.000358123
C8	3	052	0.00346211	0.00446598
C8	4	052	0.00272448	0.00343527
C8	5	052	-0.00130489	-0.000887189
C8	6	052	6.04995e-05	0.000185112
C8	7	052	-0.00134266	-0.00151113
C8	8	052	-0.000996239	-0.0014578
C8	9	052	-0.0013239	-0.00207854
C8	10	052	-0.00112794	-0.00217568
C8	11	052	0.00318403	0.00184321
C8	12	052	-0.00119019	-0.00282409
C8	13	052	0.00265592	0.000728928
C8	14	052	0.000628122	-0.00159195
C8	15	052	0.00294383	0.00043067
C8	16	052	-0.000891988	-0.00369824
C8	17	052	0.00420818	0.00110884
C8	18	052	-0.000354499	-0.00374692
C8	19	052	0.000966924	-0.00271858
C8	20	052	0.00603869	0.0020601
C8	21	052	0.0127037	0.00843203
C8	22	052	0.0127263	0.00816155
C8	23	052	0.0352257	0.0303679
C8	24	052	0.056929	0.051778
C8	25	052	0.115145	0.109701
C8	26	052	0.221159	0.215422
C8	27	052	0.393936	0.387906
C8	28	052	0.647323	0.640999
C8	29	052	0.979791	0.973174
C8	30	052	1.29115	1.28424
C8	31	052	1.55311	1.54591
C8	32	052	1.69995	1.69246
C8	33	052	1.81359	1.8058
C8	34	052	1.89477	1.88669
C8	35	052	1.93096	1.92258
C8	36	052	1.97394	1.96527
C8	37	052	2.00652	1.99756
C8	38	052	2.02211	2.01286
C8	39	052	2.0467	2.03716
C8	40	052	2.04594	2.0361
C9	1	052	0.000307926	-0.00422482
C9	2	052	0.00404224	-0.00124539
C9	3	052	0.0131667	0.00712413
C9	4	052	0.00784642	0.00104902
C9	5	052	0.00720366	-0.000348618
C9	6	052	0.0124866	0.00417947
C9	7	052	0.00522762	-0.00383443
C9	8	052	0.00453612	-0.00528081
C9	9	052	0.0140033	0.0034315
C9	10	052	0.0109559	-0.000370756
C9	11	052	0.00668978	-0.00539179
C9	12	052	0.0111031	-0.00173335
C9	13	052	0.0155844	0.00199306
C9	14	052	0.00928282	-0.00506341
C9	15	052	0.00820569	-0.00689542
C9	16	052	0.015598	-0.000258007
C9	17	052	0.0133794	-0.0032315
C9	18	052	0.0201706	0.00280482
C9	19	052	0.024537	0.00641633
C9	20	052	0.0242853	0.00540975
C9	21	052	0.0268358	0.00720537
C9	22	052	0.046639	0.0262537
C9	23	052	0.079288	0.0581479
C9	24	052	0.129333	0.107438
C9	25	052	0.236332	0.213682
C9	26	052	0.404986	0.381581
C9	27	052	0.657224	0.633064
C9	28	052	0.982876	0.957961
C9	29	052	1.30741	1.28174
C9	30	052	1.53899	1.51257
C9	31	052	1.72033	1.69315
C9	32	052	1.80556	1.77763
C9	33	052	1.88082	1.85213
C9	34	052	1.92721	1.89777
C9	35	052	1.96378	1.93358
C9	36	052	1.99344	1.96248
C9	37	052	2.03253	2.00082
C9	38	052	2.04423	2.01176
C9	39	052	2.04387	2.01065
C9	40	052	2.04941	2.01544
C10	1
C10	2
C10	3
C10	4
C10	5
C10	6
C10	7
C10	8
C10	9
C10	10
C10	11
C10	12
C10	13
C10	14
C10	15
C10	16
C10	17
C10	18
C10	19
C10	20
C10	21
C10	22
C10	23
C10	24
C10	25
C10	26
C10	27
C10	28
C10	29
C10	30
C10	31
C10	32
C10	33
C10	34
C10	35
C10	36
C10	37
C10	38
C10	39
C10	40
C11	1
C11	2
C11	3
C11	4
C11	5
C11	6
C11	7
C11	8
C11	9
C11	10
C11	11
C11	12
C11	13
C11	14
C11	15
C11	16
C11	17
C11	18
C11	19
C11	20
C11	21
C11	22
C11	23
C11	24
C11	25
C11	26
C11	27
C11	28
C11	29
C11	30
C11	31
C11	32
C11	33
C11	34
C11	35
C11	36
C11	37
C11	38
C11	39
C11	40
C12	1
C12	2
C12	3
C12	4
C12	5
C12	6
C12	7
C12	8
C12	9
C12	10
C12	11
C12	12
C12	13
C12	14
C12	15
C12	16
C12	17
C12	18
C12	19
C12	20
C12	21
C12	22
C12	23
C12	24
C12	25
C12	26
C12	27
C12	28
C12	29
C12	30
C12	31
C12	32
C12	33
C12	34
C12	35
C12	36
C12	37
C12	38
C12	39
C12	40
D1	1	756111(actin)	-0.00303973	0.000367913
D1	2	756111(actin)	-0.00326709	0.000123858
D1	3	756111(actin)	-0.00326623	0.000108029
D1	4	756111(actin)	-0.00327037	8.72001e-05
D1	5	756111(actin)	-0.00326853	7.23502e-05
D1	6	756111(actin)	-0.00326929	5.49002e-05
D1	7	756111(actin)	-0.0032078	9.97038e-05
D1	8	756111(actin)	-0.00326911	2.17046e-05
D1	9	756111(actin)	-0.00326929	4.83859e-06
D1	10	756111(actin)	-0.00307354	0.000183896
D1	11	756111(actin)	-0.00327013	-2.93787e-05
D1	12	756111(actin)	-0.00306882	0.000155243
D1	13	756111(actin)	-0.00319254	1.48375e-05
D1	14	756111(actin)	-0.00326813	-7.74489e-05
D1	15	756111(actin)	-0.00326992	-9.59224e-05
D1	16	756111(actin)	-0.00319408	-3.67767e-05
D1	17	756111(actin)	-0.00326777	-0.000127153
D1	18	756111(actin)	-0.00326941	-0.000145478
D1	19	756111(actin)	-0.00311616	-8.91691e-06
D1	20	756111(actin)	-0.00326729	-0.000176736
D1	21	756111(actin)	-0.00316738	-9.35159e-05
D1	22	756111(actin)	-0.00326907	-0.000211893
D1	23	756111(actin)	-0.00326609	-0.000225604
D1	24	756111(actin)	-0.00326957	-0.000245774
D1	25	756111(actin)	-0.00327089	-0.00026378
D1	26	756111(actin)	-0.00290988	8.0534e-05
D1	27	756111(actin)	-0.00326642	-0.000292696
D1	28	756111(actin)	-0.00313858	-0.000181544
D1	29	756111(actin)	-0.0030955	-0.000155153
D1	30	756111(actin)	-0.00234728	0.000576378
D1	31	756111(actin)	-0.00199882	0.000908155
D1	32	756111(actin)	-0.00129845	0.00159183
D1	33	756111(actin)	0.018761	0.0216346
D1	34	756111(actin)	0.0634657	0.0663226
D1	35	756111(actin)	0.15088	0.15372
D1	36	756111(actin)	0.223996	0.226819
D1	37	756111(actin)	0.337849	0.340656
D1	38	756111(actin)	0.410173	0.412963
D1	39	756111(actin)	0.501606	0.50438
D1	40	756111(actin)	0.560498	0.563255
D2	1
D2	2
D2	3
D2	4
D2	5
D2	6
D2	7
D2	8
D2	9
D2	10
D2	11
D2	12
D2	13
D2	14
D2	15
D2	16
D2	17
D2	18
D2	19
D2	20
D2	21
D2	22
D2	23
D2	24
D2	25
D2	26
D2	27
D2	28
D2	29
D2	30
D2	31
D2	32
D2	33
D2	34
D2	35
D2	36
D2	37
D2	38
D2	39
D2	40
D3	1	756111(actin)	-0.00311812	2.47409e-05
D3	2	756111(actin)	-0.00303955	6.8733e-05
D3	3	756111(actin)	-0.00273249	0.000341208
D3	4	756111(actin)	-0.00304801	-8.89368e-06
D3	5	756111(actin)	-0.00311948	-0.000114947
D3	6	756111(actin)	-0.00305646	-8.65029e-05
D3	7	756111(actin)	-0.00266657	0.000268806
D3	8	756111(actin)	-0.00306094	-0.000160151
D3	9	756111(actin)	-0.00281768	4.8529e-05
D3	10	756111(actin)	-0.00304709	-0.000215464
D3	11	756111(actin)	-0.00257092	0.000226132
D3	12	756111(actin)	-0.00299532	-0.000232857
D3	13	756111(actin)	-0.00280211	-7.42259e-05
D3	14	756111(actin)	-0.00275401	-6.07057e-05
D3	15	756111(actin)	-0.00272754	-6.88145e-05
D3	16	756111(actin)	-0.00275468	-0.000130536
D3	17	756111(actin)	-0.00266152	-7.19612e-05
D3	18	756111(actin)	-0.00265875	-0.000103774
D3	19	756111(actin)	-0.00265846	-0.00013806
D3	20	756111(actin)	-0.00243923	4.65817e-05
D3	21	756111(actin)	-0.0019156	0.000535637
D3	22	756111(actin)	0.000256291	0.00267294
D3	23	756111(actin)	0.0698907	0.0722728
D3	24	756111(actin)	0.141143	0.14349
D3	25	756111(actin)	0.281823	0.284136
D3	26	756111(actin)	0.425423	0.427701
D3	27	756111(actin)	0.57955	0.581794
D3	28	756111(actin)	0.698508	0.700717
D3	29	756111(actin)	0.832894	0.835069
D3	30	756111(actin)	0.937683	0.939823
D3	31	756111(actin)	1.01418	1.01629
D3	32	756111(actin)	1.08439	1.08646
D3	33	756111(actin)	1.15419	1.15622
D3	34	756111(actin)	1.17147	1.17347
D3	35	756111(actin)	1.22097	1.22294
D3	36	756111(actin)	1.23423	1.23616
D3	37	756111(actin)	1.27147	1.27336
D3	38	756111(actin)	1.29955	1.30141
D3	39	756111(actin)	1.32677	1.3286
D3	40	756111(actin)	1.33258	1.33438
D4	1	756111(actin)	-0.002337	2.22595e-05
D4	2	756111(actin)	-0.00220128	0.000136213
D4	3	756111(actin)	-0.00270057	-0.000384841
D4	4	756111(actin)	-0.00221126	8.27084e-05
D4	5	756111(actin)	-0.00199029	0.000281912
D4	6	756111(actin)	-0.00213211	0.000118323
D4	7	756111(actin)	-0.00210483	0.000123838
D4	8	756111(actin)	-0.0023474	-0.000140498
D4	9	756111(actin)	-0.0021106	7.45347e-05
D4	10	756111(actin)	-0.00214497	1.83979e-05
D4	11	756111(actin)	-0.0022817	-0.000140096
D4	12	756111(actin)	-0.00210615	1.36939e-05
D4	13	756111(actin)	-0.00193564	0.000162433
D4	14	756111(actin)	-0.00198761	8.87022e-05
D4	15	756111(actin)	-0.00230299	-0.000248447
D4	16	756111(actin)	-0.0017447	0.000288078
D4	17	756111(actin)	-0.00204493	-3.39137e-05
D4	18	756111(actin)	-0.00197132	1.79309e-05
D4	19	756111(actin)	-0.00220683	-0.000239352
D4	20	756111(actin)	-0.00187653	6.91905e-05
D4	21	756111(actin)	-0.00204073	-0.000116784
D4	22	756111(actin)	-0.00200052	-9.83395e-05
D4	23	756111(actin)	-0.00208626	-0.000205844
D4	24	756111(actin)	-0.00225864	-0.000399986
D4	25	756111(actin)	-0.0017894	4.74902e-05
D4	26	756111(actin)	-0.00147933	0.000335794
D4	27	756111(actin)	-0.00150828	0.000285073
D4	28	756111(actin)	-0.000849973	0.000921619
D4	29	756111(actin)	0.0342758	0.0360256
D4	30	756111(actin)	0.0800925	0.0818205
D4	31	756111(actin)	0.163422	0.165128
D4	32	756111(actin)	0.255518	0.257203
D4	33	756111(actin)	0.443194	0.444857
D4	34	756111(actin)	0.559262	0.560903
D4	35	756111(actin)	0.720381	0.722001
D4	36	756111(actin)	0.835169	0.836767
D4	37	756111(actin)	0.962088	0.963664
D4	38	756111(actin)	1.04178	1.04334
D4	39	756111(actin)	1.14938	1.15092
D4	40	756111(actin)	1.19271	1.19422
D5	1
D5	2
D5	3
D5	4
D5	5
D5	6
D5	7
D5	8
D5	9
D5	10
D5	11
D5	12
D5	13
D5	14
D5	15
D5	16
D5	17
D5	18
D5	19
D5	20
D5	21
D5	22
D5	23
D5	24
D5	25
D5	26
D5	27
D5	28
D5	29
D5	30
D5	31
D5	32
D5	33
D5	34
D5	35
D5	36
D5	37
D5	38
D5	39
D5	40
D6	1
D6	2
D6	3
D6	4
D6	5
D6	6
D6	7
D6	8
D6	9
D6	10
D6	11
D6	12
D6	13
D6	14
D6	15
D6	16
D6	17
D6	18
D6	19
D6	20
D6	21
D6	22
D6	23
D6	24
D6	25
D6	26
D6	27
D6	28
D6	29
D6	30
D6	31
D6	32
D6	33
D6	34
D6	35
D6	36
D6	37
D6	38
D6	39
D6	40
D7	1	052	-0.00266051	-3.73833e-08
D7	2	052	-0.00266036	1.0931e-07
D7	3	052	-0.00266072	-2.4691e-07
D7	4	052	-0.0026604	6.48603e-08
D7	5	052	-0.00266049	-2.87273e-08
D7	6	052	-0.00266027	1.94102e-07
D7	7	052	-0.00266061	-1.47217e-07
D7	8	052	-0.00266052	-6.43194e-08
D7	9	052	-0.00266032	1.33597e-07
D7	10	052	-0.00266046	-7.02238e-09
D7	11	052	-0.00266037	8.23949e-08
D7	12	052	-0.00266039	5.60954e-08
D7	13	052	-0.00266045	-9.78536e-09
D7	14	052	-0.00266024	1.99773e-07
D7	15	052	-0.00266051	-6.77395e-08
D7	16	052	-0.00266045	-9.75438e-09
D7	17	052	-0.00266035	8.68807e-08
D7	18	052	-0.00266044	-9.50089e-09
D7	19	052	-0.00266058	-1.47559e-07
D7	20	052	-0.00266043	-5.98777e-09
D7	21	052	-0.00266045	-2.36726e-08
D7	22	052	-0.00266047	-4.95064e-08
D7	23	052	0.00610137	0.00876179
D7	24	052	0.0226509	0.0253114
D7	25	052	0.0673309	0.0699913
D7	26	052	0.130534	0.133194
D7	27	052	0.257793	0.260453
D7	28	052	0.473808	0.476468
D7	29	052	0.76531	0.76797
D7	30	052	1.10371	1.10637
D7	31	052	1.41956	1.42222
D7	32	052	1.61991	1.62257
D7	33	052	1.79363	1.79629
D7	34	052	1.88979	1.89245
D7	35	052	1.95962	1.96228
D7	36	052	2.0213	2.02397
D7	37	052	2.04689	2.04955
D7	38	052	2.08334	2.086
D7	39	052	2.09889	2.10155
D7	40	052	2.12016	2.12282
D8	1	052	-0.00148883	0.000507913
D8	2	052	-0.000988867	0.000896541
D8	3	052	-0.00106071	0.000713372
D8	4	052	-0.0012867	0.000376052
D8	5	052	-0.00146814	8.32841e-05
D8	6	052	-0.00146581	-2.57233e-05
D8	7	052	-0.00124693	8.18352e-05
D8	8	052	-0.000891335	0.000326096
D8	9	052	-0.00134113	-0.000235027
D8	10	052	-0.00136626	-0.000371491
D8	11	052	0.000131695	0.00101514
D8	12	052	-0.00119331	-0.000421194
D8	13	052	-0.00133785	-0.00067707
D8	14	052	-0.00112631	-0.000576854
D8	15	052	-0.00121175	-0.000773622
D8	16	052	-0.00117825	-0.000851451
D8	17	052	-0.000985019	-0.000769553
D8	18	052	-0.00156087	-0.00145674
D8	19	052	-0.0012324	-0.0012396
D8	20	052	0.00338054	0.00326202
D8	21	052	0.00177037	0.00154052
D8	22	052	0.0114616	0.0111204
D8	23	052	0.0321549	0.0317024
D8	24	052	0.0605762	0.0600124
D8	25	052	0.121674	0.120999
D8	26	052	0.229687	0.228901
D8	27	052	0.425867	0.424969
D8	28	052	0.685872	0.684863
D8	29	052	1.0198	1.01868
D8	30	052	1.32912	1.32788
D8	31	052	1.56989	1.56855
D8	32	052	1.71803	1.71657
D8	33	052	1.8347	1.83313
D8	34	052	1.90836	1.90668
D8	35	052	1.95224	1.95045
D8	36	052	1.99926	1.99736
D8	37	052	2.0411	2.03909
D8	38	052	2.04039	2.03826
D8	39	052	2.05361	2.05137
D8	40	052	2.0728	2.07045
D9	1	052	0.153603	-0.0104606
D9	2	052	0.158749	-0.00579702
D9	3	052	0.162892	-0.00213658
D9	4	052	0.169908	0.00439778
D9	5	052	0.173564	0.0075714
D9	6	052	0.165087	-0.00138761
D9	7	052	0.159219	-0.00773795
D9	8	052	0.162695	-0.0047438
D9	9	052	0.169536	0.00161498
D9	10	052	0.169204	0.000800888
D9	11	052	0.170783	0.00189782
D9	12	052	0.171879	0.00251131
D9	13	052	0.167242	-0.0026073
D9	14	052	0.166364	-0.00396759
D9	15	052	0.173861	0.00304723
D9	16	052	0.168979	-0.00231689
D9	17	052	0.172988	0.0012093
D9	18	052	0.169261	-0.0029997
D9	19	052	0.177589	0.00484669
D9	20	052	0.180171	0.00694678
D9	21	052	0.191425	0.0177183
D9	22	052	0.207116	0.0329275
D9	23	052	0.242101	0.0674296
D9	24	052	0.304187	0.129033
D9	25	052	0.408648	0.233013
D9	26	052	0.576201	0.400083
D9	27	052	0.831875	0.655276
D9	28	052	1.1568	0.979722
D9	29	052	1.46711	1.28955
D9	30	052	1.69504	1.51699
D9	31	052	1.86356	1.68503
D9	32	052	1.95048	1.77147
D9	33	052	2.03238	1.85288
D9	34	052	2.07632	1.89635
D9	35	052	2.11127	1.93082
D9	36	052	2.13012	1.94919
D9	37	052	2.16374	1.98232
D9	38	052	2.17724	1.99534
D9	39	052	2.18165	1.99926
D9	40	052	2.19413	2.01126
D10	1	052	-0.00137583	8.39744e-05
D10	2	052	-0.000851042	0.000536471
D10	3	052	-0.00120016	0.000115064
D10	4	052	-0.000929097	0.000313841
D10	5	052	-0.00110411	6.65416e-05
D10	6	052	-0.000778669	0.000319694
D10	7	052	-0.00108157	-5.54967e-05
D10	8	052	-0.000852127	0.000101662
D10	9	052	-0.00088314	-1.63847e-06
D10	10	052	-0.00076332	4.58937e-05
D10	11	052	-0.00128445	-0.000547519
D10	12	052	-0.000906964	-0.000242325
D10	13	052	-0.000962205	-0.000369853
D10	14	052	-0.00103917	-0.000519104
D10	15	052	-0.000822935	-0.000375158
D10	16	052	-0.00115584	-0.000780354
D10	17	052	1.55825e-05	0.000318784
D10	18	052	0.00137905	0.00160997
D10	19	052	0.0096893	0.00984793
D10	20	052	0.0207812	0.0208675
D10	21	052	0.0329039	0.032918
D10	22	052	0.0669487	0.0668905
D10	23	052	0.144416	0.144285
D10	24	052	0.249819	0.249616
D10	25	052	0.460071	0.459796
D10	26	052	0.718978	0.71863
D10	27	052	1.04758	1.04716
D10	28	052	1.31519	1.3147
D10	29	052	1.52295	1.52239
D10	30	052	1.64363	1.643
D10	31	052	1.73717	1.73646
D10	32	052	1.79218	1.7914
D10	33	052	1.85824	1.85738
D10	34	052	1.87627	1.87534
D10	35	052	1.89872	1.89772
D10	36	052	1.93187	1.9308
D10	37	052	1.94725	1.94611
D10	38	052	1.96271	1.9615
D10	39	052	1.96104	1.95975
D10	40	052	1.97346	1.97211
D11	1
D11	2
D11	3
D11	4
D11	5
D11	6
D11	7
D11	8
D11	9
D11	10
D11	11
D11	12
D11	13
D11	14
D11	15
D11	16
D11	17
D11	18
D11	19
D11	20
D11	21
D11	22
D11	23
D11	24
D11	25
D11	26
D11	27
D11	28
D11	29
D11	30
D11	31
D11	32
D11	33
D11	34
D11	35
D11	36
D11	37
D11	38
D11	39
D11	40
D12	1
D12	2
D12	3
D12	4
D12	5
D12	6
D12	7
D12	8
D12	9
D12	10
D12	11
D12	12
D12	13
D12	14
D12	15
D12	16
D12	17
D12	18
D12	19
D12	20
D12	21
D12	22
D12	23
D12	24
D12	25
D12	26
D12	27
D12	28
D12	29
D12	30
D12	31
D12	32
D12	33
D12	34
D12	35
D12	36
D12	37
D12	38
D12	39
D12	40
E1	1	052	-0.00167599	-3.59537e-05
E1	2	052	-0.00205138	-0.000451567
E1	3	052	-0.00136844	0.000191164
E1	4	052	-0.00139394	0.000125441
E1	5	052	-0.0011453	0.000333865
E1	6	052	-0.00102524	0.000413699
E1	7	052	-0.00105388	0.000344843
E1	8	052	-0.00147061	-0.000112103
E1	9	052	-0.00137204	-5.37545e-05
E1	10	052	-0.00138979	-0.000111725
E1	11	052	-0.000962657	0.000275194
E1	12	052	-0.00183745	-0.00063982
E1	13	052	-0.00130484	-0.000147424
E1	14	052	-0.00155509	-0.000437898
E1	15	052	-0.00111572	-3.87374e-05
E1	16	052	-0.00116585	-0.00012909
E1	17	052	-0.00117309	-0.00017655
E1	18	052	-0.00108981	-0.000133483
E1	19	052	-0.00141329	-0.000497184
E1	20	052	-0.000934076	-5.81904e-05
E1	21	052	-0.00132814	-0.000492477
E1	22	052	-0.00113017	-0.000334722
E1	23	052	-0.00114232	-0.000387087
E1	24	052	-0.000682448	3.25637e-05
E1	25	052	0.000152389	0.000827182
E1	26	052	0.00057172	0.00120629
E1	27	052	0.00298479	0.00357914
E1	28	052	0.0456782	0.0462323
E1	29	052	0.155899	0.156413
E1	30	052	0.301171	0.301645
E1	31	052	0.469032	0.469465
E1	32	052	0.57865	0.579043
E1	33	052	0.681118	0.681472
E1	34	052	0.733308	0.733621
E1	35	052	0.792839	0.793111
E1	36	052	0.824609	0.824841
E1	37	052	0.86829	0.868482
E1	38	052	0.871169	0.871321
E1	39	052	0.875841	0.875952
E1	40	052	0.889744	0.889815
E2	1	052	-0.00275609	-0.000193713
E2	2	052	-0.00278221	-0.000246516
E2	3	052	-0.00250491	4.0906e-06
E2	4	052	-0.00242406	5.82514e-05
E2	5	052	-0.00251481	-5.91838e-05
E2	6	052	-0.00222113	0.000207813
E2	7	052	-0.00211505	0.000287202
E2	8	052	-0.00217266	0.000202904
E2	9	052	-0.00262071	-0.000271836
E2	10	052	-0.00251946	-0.000197271
E2	11	052	-0.00207164	0.00022386
E2	12	052	-0.00223116	3.76479e-05
E2	13	052	-0.00208319	0.000158936
E2	14	052	-0.00232365	-0.000108216
E2	15	052	-0.00198685	0.000201895
E2	16	052	-0.00246687	-0.000304814
E2	17	052	-0.00218868	-5.33078e-05
E2	18	052	-0.00239175	-0.000283069
E2	19	052	-0.00235551	-0.000273511
E2	20	052	-0.00248969	-0.000434381
E2	21	052	-0.00254827	-0.000519649
E2	22	052	-0.00193258	6.9348e-05
E2	23	052	-0.00210947	-0.000134222
E2	24	052	-0.00195959	-1.10365e-05
E2	25	052	-0.00135694	0.00056493
E2	26	052	-0.00126156	0.000633618
E2	27	052	0.00025731	0.0021258
E2	28	052	0.0474735	0.0493153
E2	29	052	0.156292	0.158107
E2	30	052	0.324404	0.326193
E2	31	052	0.534503	0.536265
E2	32	052	0.718648	0.720383
E2	33	052	0.88549	0.887198
[truncated: 1,847 more rows]

## Sheet: BioGroup Analysis Result
Block Type	96fast
Chemistry	SYBR_GREEN
Experiment File Name	D:\vx\data\WeChat Files\wxid_h91xm8xuxfc221\FileStorage\File\2023-09\hy\hy\0703hy.eds
Experiment Run End Time	2023-07-03 17:12:09 下午 GMT+08:00
Instrument Type	sds7500fast
Passive Reference	ROX
Biogroup Name	Target Name	Task	RQ	RQ Min	RQ Max	Cт Mean	ΔCт Mean	ΔCт SE	ΔΔCт
Analysis Type	Singleplex
Endogenous Control	756111(actin)
RQ Min/Max Confidence Level	95.0
Reference Biogroup Name
