# Supplementary material for: Genome-Wide Identification of TCP Gene Family in Dendrobium and Their Expression Patterns in Dendrobium chrysotoxum
Source: Int J Mol Sci. 2023 Sep 20;24(18):14320. doi: 10.3390/ijms241814320 (PMC10531990; doi:10.3390/ijms241814320)
Supplement: Supplementary file 1 [file ijms-24-14320-s001.zip › Table S1.xlsx]

## Sheet: Sheet1
Table S1 The characteristics of TCPs of three Dendrobium species
Gene name	Gene locus	Isoelectric point	Molecular weight(Da)	Protein length (aa)	Instability index	Aliphatic index	Grand average of hydropathicity
DchTCP1	Maker69626	9.86	70255.6	629	61.81	71.56	-0.405
DchTCP2	Maker40122	9.42	45093.3	411	60.45	63.43	-0.622
DchTCP3	Maker108997	6.19	34038.8	303	41.77	68.88	-0.601
DchTCP4	Maker76052	9.47	30092.3	290	48.31	77.28	-0.182
DchTCP5	Maker108816	7.16	37859.6	343	51.04	69.13	-0.552
DchTCP6	Maker55794	5.82	32047.5	288	58.83	75.8	-0.545
DchTCP7	Maker56140	7.17	43405.3	398	48	63.47	-0.538
DchTCP8	Maker107601	6.41	21192	200	74.13	64.45	-0.453
DchTCP9	Maker106148	8.58	40594.3	369	61.77	61.17	-0.603
DchTCP10	Maker28044	8.58	40594.3	369	61.77	61.17	-0.603
DchTCP11	Maker116667	9.02	40603.4	376	38.49	68.01	-0.524
DchTCP12	Maker53939	8.28	33710.1	300	58.51	58.63	-0.792
DchTCP13	Maker105391	7.21	34245	324	60.35	63.46	-0.394
DchTCP14	Maker84939	6.36	36532.8	323	48.33	69.13	-0.584
DchTCP15	Maker19193	7.11	28555.9	266	61.72	65.79	-0.548
DnoTCP1	Dnobile01G00197.1	7.99	31786.4	299	59.96	64.05	-0.671
DnoTCP2	Dnobile02G00194.1	9.74	27221.5	271	48.33	71.55	-0.118
DnoTCP3	Dnobile04G00233.1	9.37	24900.9	223	62.84	68.7	-0.614
DnoTCP4	Dnobile05G00286.1	9.33	45365.6	411	63.07	62.48	-0.624
DnoTCP5	Dnobile05G01239.1	6.05	33969.9	302	40.99	66.23	-0.601
DnoTCP6	Dnobile06G01717.1	9.62	63925.8	575	47.33	84.73	-0.273
DnoTCP7	Dnobile09G00411.1	9.51	24129.1	227	57.08	69.74	-0.391
DnoTCP8	Dnobile09G00786.1	6.38	31740.3	300	57.81	67.8	-0.609
DnoTCP9	Dnobile09G01687.1	6.49	25529.4	241	59.67	71.78	-0.586
DnoTCP10	Dnobile10G00564.1	7.15	37596.4	340	50.01	68.59	-0.537
DnoTCP11	Dnobile12G00015.1	5.88	30538.9	274	54.92	77.19	-0.536
DnoTCP12	Dnobile12G00231.1	9	45819.4	419	48.26	63.58	-0.536
DnoTCP13	Dnobile13G00031.1	7.89	22320.3	211	67.31	63.41	-0.432
DnoTCP14	Dnobile13G00734.1	7.87	33346.8	318	52.18	76.54	-0.347
DnoTCP15	Dnobile13G01247.1	6.01	88497.7	786	67.24	75.48	-0.649
DnoTCP16	Dnobile14G00268.1	8.59	40698.3	369	61.4	60.11	-0.617
DnoTCP17	Dnobile14G00395.1	8.66	40543.3	375	40.17	68.45	-0.509
DnoTCP18	Dnobile17G01096.1	9.51	36032.5	351	59.62	62.45	-0.271
DnoTCP19	Dnobile17G01327.1	8	39190.4	371	63.37	61.51	-0.544
DnoTCP20	Dnobile17G01786.1	8.6	42177	389	40.19	65.5O	-0.54
DnoTCP21	Dnobile18G01664.1	7.16	34434.2	325	58.72	61.75	-0.395
DnoTCP22	Dnobile18G02014.1	7.15	35384.5	312	44.06	67.47	-0.701
DnoTCP23	Dnobile19G01176.1	5.92	27096.8	255	57.16	70.94	-0.51
DhuTCP1	Dhu000000681	7.15	37683.5	341	50.46	68.39	-0.538
DhuTCP2	Dhu000003817	6.02	82434.8	739	47.02	78.12	-0.525
DhuTCP3	Dhu000004127	6.35	88543.7	786	67.03	73.37	-0.682
DhuTCP4	Dhu000005806	6.72	35004.1	309	47.31	68.16	-0.691
DhuTCP5	Dhu000020224	7.16	34349.1	324	58.61	61.94	-0.407
DhuTCP6	Dhu000024219	9.21	45289.5	411	63.31	63.67	-0.608
DhuTCP7	Dhu000007449	9.21	45289.5	411	63.31	63.67	-0.608
DhuTCP8	Dhu000020014	5.85	29353.6	263	39.78	64.18	-0.527
DhuTCP9	Dhu000011635	5.62	11406.9	106	53.05	62.64	-0.397
DhuTCP10	Dhu000016582	7.18	36580.2	328	56.96	65.55	-0.68
DhuTCP11	Dhu000019480	9.21	24836.8	223	64.26	71.75	-0.605
DhuTCP12	Dhu000022300	9.02	40208	371	39.26	69.16	-0.506
