# Supplementary material for: Genome-Wide Identification of TCP Gene Family in Dendrobium and Their Expression Patterns in Dendrobium chrysotoxum
Source: Int J Mol Sci. 2023 Sep 20;24(18):14320. doi: 10.3390/ijms241814320 (PMC10531990; doi:10.3390/ijms241814320)
Supplement: Supplementary file 1 [file ijms-24-14320-s001.zip › Table S2.xlsx]

## Sheet: plantCARE_output_PlantCARE_8380
Table S2. Cis-elements of TCPs of three Dendrobium species
gene_ID	Site Name	sequence	Strand	Matrix score.	Strand	Organism	function	label
Maker105391	LTR	CCGAAA	1540	6	-	Hordeum vulgare	cis-acting element involved in low-temperature responsiveness	low-temperature responsiveness
Maker105391	CGTCA-motif	CGTCA	1229	5	-	Hordeum vulgare	cis-acting regulatory element involved in the MeJA-responsiveness	MeJA-responsiveness
Maker105391	TCA-element	CCATCTTTTT	767	9	+	Nicotiana tabacum	cis-acting element involved in salicylic acid responsiveness	salicylic acid responsiveness
Maker105391	TCA-element	CCATCTTTTT	1100	9	-	Nicotiana tabacum	cis-acting element involved in salicylic acid responsiveness	salicylic acid responsiveness
Maker105391	TGACG-motif	TGACG	1229	5	+	Hordeum vulgare	cis-acting regulatory element involved in the MeJA-responsiveness	MeJA-responsiveness
Maker105391	chs-CMA1a	TTACTTAA	636	8	+	Daucus carota	part of a light responsive element	light responsiveness
Maker105391	GT1-motif	GGTTAA	257	6	-	Arabidopsis thaliana	light responsive element	light responsiveness
Maker105391	GT1-motif	GGTTAAT	738	7	+	Avena sativa	light responsive element	light responsiveness
Maker105391	TCT-motif	TCTTAC	1464	6	+	Arabidopsis thaliana	part of a light responsive element	light responsiveness
Maker105391	TCT-motif	TCTTAC	1557	6	-	Arabidopsis thaliana	part of a light responsive element	light responsiveness
Maker105391	GATA-motif	GATAGGA	1109	7	+	Arabidopsis thaliana	part of a light responsive element	light responsiveness
Maker105391	ARE	AAACCA	990	6	+	Zea mays	cis-acting regulatory element essential for the anaerobic induction	anaerobic induction
Maker105391	P-box	CCTTTTG	1290	7	+	Oryza sativa	gibberellin-responsive element	gibberellin-responsiveness
Maker105391	3-AF1 binding site	TAAGAGAGGAA	1762	10	+	Solanum tuberosum	light responsive element	light responsiveness
Maker105391	Box 4	ATTAAT	522	6	+	Petroselinum crispum	part of a conserved DNA module involved in light responsiveness	light responsiveness
Maker106148	TCT-motif	TCTTAC	113	6	-	Arabidopsis thaliana	part of a light responsive element	light responsiveness
Maker106148	TCT-motif	TCTTAC	808	6	-	Arabidopsis thaliana	part of a light responsive element	light responsiveness
Maker106148	GATT-motif	CTCCTGATTAGC	1313	11	+	Zea mays	part of a light responsive element	light responsiveness
Maker106148	G-box	CACGTC	485	6	+	Zea mays	cis-acting regulatory element involved in light responsiveness	light responsiveness
Maker106148	G-box	CACGTC	515	6	-	Zea mays	cis-acting regulatory element involved in light responsiveness	light responsiveness
Maker106148	GA-motif	ATAGATAA	824	8	+	Arabidopsis thaliana	part of a light responsive element	light responsiveness
Maker106148	TGACG-motif	TGACG	487	5	-	Hordeum vulgare	cis-acting regulatory element involved in the MeJA-responsiveness	MeJA-responsiveness
Maker106148	TGACG-motif	TGACG	514	5	+	Hordeum vulgare	cis-acting regulatory element involved in the MeJA-responsiveness	MeJA-responsiveness
Maker106148	GT1-motif	GGTTAA	1625	6	+	Arabidopsis thaliana	light responsive element	light responsiveness
Maker106148	LTR	CCGAAA	63	6	+	Hordeum vulgare	cis-acting element involved in low-temperature responsiveness	low-temperature responsiveness
Maker106148	TCCC-motif	TCTCCCT	1907	7	+	Spinacia oleracea	part of a light responsive element	light responsiveness
Maker106148	CGTCA-motif	CGTCA	487	5	+	Hordeum vulgare	cis-acting regulatory element involved in the MeJA-responsiveness	MeJA-responsiveness
Maker106148	CGTCA-motif	CGTCA	514	5	-	Hordeum vulgare	cis-acting regulatory element involved in the MeJA-responsiveness	MeJA-responsiveness
Maker106148	Box 4	ATTAAT	1143	6	-	Petroselinum crispum	part of a conserved DNA module involved in light responsiveness	light responsiveness
Maker106148	Box 4	ATTAAT	1517	6	-	Petroselinum crispum	part of a conserved DNA module involved in light responsiveness	light responsiveness
Maker106148	ABRE	ACGTG	485	5	-	Arabidopsis thaliana	cis-acting element involved in the abscisic acid responsiveness	abscisic acid responsiveness
Maker106148	ABRE	ACGTG	516	5	+	Arabidopsis thaliana	cis-acting element involved in the abscisic acid responsiveness	abscisic acid responsiveness
Maker106148	AE-box	AGAAACTT	152	8	+	Arabidopsis thaliana	part of a module for light response	light responsiveness
Maker106148	P-box	CCTTTTG	1823	7	-	Oryza sativa	gibberellin-responsive element	gibberellin-responsiveness
Maker106148	LAMP-element	CTTTATCA	713	8	-	Pisum sativum	part of a light responsive element	light responsiveness
Maker106148	Sp1	GGGCGG	1900	6	-	Oryza sativa	light responsive element	light responsiveness
Maker107601	GARE-motif	TCTGTTG	1290	7	+	Brassica oleracea	gibberellin-responsive element	gibberellin-responsiveness
Maker107601	Box 4	ATTAAT	532	6	+	Petroselinum crispum	part of a conserved DNA module involved in light responsiveness	light responsiveness
Maker107601	Box 4	ATTAAT	536	6	+	Petroselinum crispum	part of a conserved DNA module involved in light responsiveness	light responsiveness
Maker107601	Box 4	ATTAAT	626	6	+	Petroselinum crispum	part of a conserved DNA module involved in light responsiveness	light responsiveness
Maker107601	ABRE	ACGTG	733	5	-	Arabidopsis thaliana	cis-acting element involved in the abscisic acid responsiveness	abscisic acid responsiveness
Maker107601	AuxRR-core	GGTCCAT	1825	7	+	Nicotiana tabacum	cis-acting regulatory element involved in auxin responsiveness	auxin responsiveness
Maker107601	ARE	AAACCA	1159	6	+	Zea mays	cis-acting regulatory element essential for the anaerobic induction	anaerobic induction
Maker107601	Sp1	GGGCGG	1038	6	-	Oryza sativa	light responsive element	light responsiveness
Maker107601	GATA-motif	AAGATAAGATT	1780	10	+	Arabidopsis thaliana	part of a light responsive element	light responsiveness
Maker107601	chs-Unit 1 m1	ACCTAACCCGC	1078	10	+	Hordeum vulgare	part of a light responsive element	light responsiveness
Maker107601	G-box	TACGTG	733	6	-	Arabidopsis thaliana	cis-acting regulatory element involved in light responsiveness	light responsiveness
Maker107601	circadian	CAAAGATATC	444	9	+	Lycopersicon esculentum	cis-acting regulatory element involved in circadian control	circadian control
Maker107601	TGA-element	AACGAC	1851	6	-	Brassica oleracea	auxin-responsive element	auxin-responsive element
Maker107601	GA-motif	ATAGATAA	502	8	+	Arabidopsis thaliana	part of a light responsive element	light responsiveness
Maker107601	ATCT-motif	AATCTAATCC	1934	9	+	Pisum sativum	part of a conserved DNA module involved in light responsiveness	light responsiveness
Maker107601	chs-CMA1a	TTACTTAA	558	8	-	Daucus carota	part of a light responsive element	light responsiveness
Maker107601	I-box	AGATAAGG	504	8	+	Triticum aestivum	part of a light responsive element	light responsiveness
Maker108816	O2-site	GATGATGTGG	359	9	+	Zea mays	cis-acting regulatory element involved in zein metabolism regulation	metabolism regulation
Maker108816	L-box	ATCCCACCTAC	628	10	-	Petroselinum crispum	part of a light responsive element	light responsiveness
Maker108816	ARE	AAACCA	85	6	-	Zea mays	cis-acting regulatory element essential for the anaerobic induction	anaerobic induction
Maker108816	ARE	AAACCA	1316	6	+	Zea mays	cis-acting regulatory element essential for the anaerobic induction	anaerobic induction
Maker108816	ABRE	ACGTG	741	5	-	Arabidopsis thaliana	cis-acting element involved in the abscisic acid responsiveness	abscisic acid responsiveness
Maker108816	ABRE	CACGTG	1578	6	-	Arabidopsis thaliana	cis-acting element involved in the abscisic acid responsiveness	abscisic acid responsiveness
Maker108816	ABRE	ACGTG	1579	5	+	Arabidopsis thaliana	cis-acting element involved in the abscisic acid responsiveness	abscisic acid responsiveness
Maker108816	ABRE	CGTACGTGCA	1902	10	-	Hordeum vulgare	cis-acting element involved in the abscisic acid responsiveness	abscisic acid responsiveness
Maker108816	ABRE	ACGTG	1904	5	-	Arabidopsis thaliana	cis-acting element involved in the abscisic acid responsiveness	abscisic acid responsiveness
Maker108816	CAT-box	GCCACT	1559	6	+	Arabidopsis thaliana	cis-acting regulatory element related to meristem expression	meristem expression
Maker108816	TGA-element	AACGAC	1929	6	+	Brassica oleracea	auxin-responsive element	auxin-responsive element
Maker108816	GA-motif	ATAGATAA	958	8	-	Arabidopsis thaliana	part of a light responsive element	light responsiveness
Maker108816	GA-motif	ATAGATAA	1158	8	-	Arabidopsis thaliana	part of a light responsive element	light responsiveness
Maker108816	G-Box	CACGTG	1578	6	-	Pisum sativum	cis-acting regulatory element involved in light responsiveness	light responsiveness
Maker108816	LTR	CCGAAA	1140	6	+	Hordeum vulgare	cis-acting element involved in low-temperature responsiveness	low-temperature responsiveness
Maker108816	LTR	CCGAAA	1441	6	-	Hordeum vulgare	cis-acting element involved in low-temperature responsiveness	low-temperature responsiveness
Maker108816	CGTCA-motif	CGTCA	1342	5	+	Hordeum vulgare	cis-acting regulatory element involved in the MeJA-responsiveness	MeJA-responsiveness
Maker108816	TCA-element	TCAGAAGAGG	677	9	-	Brassica oleracea	cis-acting element involved in salicylic acid responsiveness	salicylic acid responsiveness
Maker108816	TCA-element	CCATCTTTTT	995	9	+	Nicotiana tabacum	cis-acting element involved in salicylic acid responsiveness	salicylic acid responsiveness
Maker108816	TGACG-motif	TGACG	1342	5	-	Hordeum vulgare	cis-acting regulatory element involved in the MeJA-responsiveness	MeJA-responsiveness
Maker108816	GCN4_motif	TGAGTCA	795	7	-	Oryza sativa	cis-regulatory element involved in endosperm expression	endosperm expression
Maker108816	G-box	TAACACGTAG	738	9	+	Brassica oleracea	cis-acting regulatory element involved in light responsiveness	light responsiveness
Maker108816	G-box	TACGTG	741	6	-	Arabidopsis thaliana	cis-acting regulatory element involved in light responsiveness	light responsiveness
Maker108816	G-box	CACGTG	1578	6	-	Arabidopsis thaliana	cis-acting regulatory element involved in light responsiveness	light responsiveness
Maker108816	G-box	TACGTG	1904	6	-	Arabidopsis thaliana	cis-acting regulatory element involved in light responsiveness	light responsiveness
Maker108816	TCT-motif	TCTTAC	1327	6	+	Arabidopsis thaliana	part of a light responsive element	light responsiveness
Maker108816	TCT-motif	TCTTAC	1643	6	+	Arabidopsis thaliana	part of a light responsive element	light responsiveness
Maker108997	P-box	CCTTTTG	1834	7	+	Oryza sativa	gibberellin-responsive element	gibberellin-responsiveness
Maker108997	O2-site	GTTGACGTGA	1898	9	-	Zea mays	cis-acting regulatory element involved in zein metabolism regulation	metabolism regulation
Maker108997	ARE	AAACCA	891	6	+	Zea mays	cis-acting regulatory element essential for the anaerobic induction	anaerobic induction
Maker108997	Box 4	ATTAAT	383	6	+	Petroselinum crispum	part of a conserved DNA module involved in light responsiveness	light responsiveness
Maker108997	Box 4	ATTAAT	457	6	+	Petroselinum crispum	part of a conserved DNA module involved in light responsiveness	light responsiveness
Maker108997	Box 4	ATTAAT	647	6	+	Petroselinum crispum	part of a conserved DNA module involved in light responsiveness	light responsiveness
Maker108997	AE-box	AGAAACAA	272	8	-	Arabidopsis thaliana	part of a module for light response	light responsiveness
Maker108997	AE-box	AGAAACAA	743	8	+	Arabidopsis thaliana	part of a module for light response	light responsiveness
Maker108997	AE-box	AGAAACAA	1201	8	-	Arabidopsis thaliana	part of a module for light response	light responsiveness
Maker108997	AE-box	AGAAACAA	1442	8	-	Arabidopsis thaliana	part of a module for light response	light responsiveness
Maker108997	CAT-box	GCCACT	1676	6	-	Arabidopsis thaliana	cis-acting regulatory element related to meristem expression	meristem expression
Maker108997	ABRE	ACGTG	391	5	+	Arabidopsis thaliana	cis-acting element involved in the abscisic acid responsiveness	abscisic acid responsiveness
Maker108997	CGTCA-motif	CGTCA	1901	5	+	Hordeum vulgare	cis-acting regulatory element involved in the MeJA-responsiveness	MeJA-responsiveness
Maker108997	G-Box	CACGTT	390	6	-	Pisum sativum	cis-acting regulatory element involved in light responsiveness	light responsiveness
Maker108997	TCCC-motif	TCTCCCT	244	7	+	Spinacia oleracea	part of a light responsive element	light responsiveness
Maker108997	TGACG-motif	TGACG	1901	5	-	Hordeum vulgare	cis-acting regulatory element involved in the MeJA-responsiveness	MeJA-responsiveness
Maker108997	GATA-motif	GATAGGA	298	7	+	Arabidopsis thaliana	part of a light responsive element	light responsiveness
Maker108997	GATA-motif	GATAGGA	1791	7	-	Arabidopsis thaliana	part of a light responsive element	light responsiveness
Maker108997	TCT-motif	TCTTAC	1607	6	+	Arabidopsis thaliana	part of a light responsive element	light responsiveness
Maker108997	AAAC-motif	CAATCAAAACCT	549	11	-	Spinacia oleracea	light responsive element	light responsiveness
Maker116667	I-box	ccttatcct	1932	9	-	Arabidopsis thaliana	part of a light responsive element	light responsiveness
Maker116667	CGTCA-motif	CGTCA	800	5	-	Hordeum vulgare	cis-acting regulatory element involved in the MeJA-responsiveness	MeJA-responsiveness
Maker116667	G-Box	CACGTG	826	6	+	Pisum sativum	cis-acting regulatory element involved in light responsiveness	light responsiveness
Maker116667	G-Box	CACGTT	881	6	+	Pisum sativum	cis-acting regulatory element involved in light responsiveness	light responsiveness
Maker116667	G-Box	CACGTT	1056	6	+	Pisum sativum	cis-acting regulatory element involved in light responsiveness	light responsiveness
Maker116667	LTR	CCGAAA	1073	6	+	Hordeum vulgare	cis-acting element involved in low-temperature responsiveness	low-temperature responsiveness
Maker116667	TGACG-motif	TGACG	800	5	+	Hordeum vulgare	cis-acting regulatory element involved in the MeJA-responsiveness	MeJA-responsiveness
Maker116667	TCA-element	TCAGAAGAGG	1436	9	-	Brassica oleracea	cis-acting element involved in salicylic acid responsiveness	salicylic acid responsiveness
Maker116667	TCA-element	CCATCTTTTT	1777	9	+	Nicotiana tabacum	cis-acting element involved in salicylic acid responsiveness	salicylic acid responsiveness
Maker116667	G-box	CACGTG	826	6	+	Arabidopsis thaliana	cis-acting regulatory element involved in light responsiveness	light responsiveness
Maker116667	G-box	CACGAC	1565	6	-	Zea mays	cis-acting regulatory element involved in light responsiveness	light responsiveness
Maker116667	TC-rich repeats	GTTTTCTTAC	1782	9	+	Nicotiana tabacum	cis-acting element involved in defense and stress responsiveness	defense and stress responsiveness
Maker116667	TCT-motif	TCTTAC	1786	6	+	Arabidopsis thaliana	part of a light responsive element	light responsiveness
Maker116667	GATA-motif	GATAGGA	1661	7	+	Arabidopsis thaliana	part of a light responsive element	light responsiveness
Maker116667	GATA-motif	AAGGATAAGG	1931	9	+	Solanum tuberosum	part of a light responsive element	light responsiveness
Maker116667	ARE	AAACCA	110	6	+	Zea mays	cis-acting regulatory element essential for the anaerobic induction	anaerobic induction
Maker116667	ARE	AAACCA	1133	6	+	Zea mays	cis-acting regulatory element essential for the anaerobic induction	anaerobic induction
Maker116667	ARE	AAACCA	1241	6	+	Zea mays	cis-acting regulatory element essential for the anaerobic induction	anaerobic induction
Maker116667	ARE	AAACCA	1495	6	-	Zea mays	cis-acting regulatory element essential for the anaerobic induction	anaerobic induction
Maker116667	CAT-box	GCCACT	836	6	-	Arabidopsis thaliana	cis-acting regulatory element related to meristem expression	meristem expression
Maker116667	ABRE	GACACGTGGC	824	9	-	Triticum aestivum	cis-acting element involved in the abscisic acid responsiveness	abscisic acid responsiveness
Maker116667	ABRE	CACGTG	826	6	+	Arabidopsis thaliana	cis-acting element involved in the abscisic acid responsiveness	abscisic acid responsiveness
Maker116667	ABRE	ACGTG	827	5	+	Arabidopsis thaliana	cis-acting element involved in the abscisic acid responsiveness	abscisic acid responsiveness
Maker116667	ABRE	ACGTG	881	5	-	Arabidopsis thaliana	cis-acting element involved in the abscisic acid responsiveness	abscisic acid responsiveness
Maker116667	ABRE	ACGTG	1056	5	-	Arabidopsis thaliana	cis-acting element involved in the abscisic acid responsiveness	abscisic acid responsiveness
Maker116667	Box 4	ATTAAT	209	6	+	Petroselinum crispum	part of a conserved DNA module involved in light responsiveness	light responsiveness
Maker116667	Box 4	ATTAAT	341	6	+	Petroselinum crispum	part of a conserved DNA module involved in light responsiveness	light responsiveness
Maker116667	3-AF1 binding site	TAAGAGAGGAA	102	10	+	Solanum tuberosum	light responsive element	light responsiveness
Maker19193	ARE	AAACCA	206	6	-	Zea mays	cis-acting regulatory element essential for the anaerobic induction	anaerobic induction
Maker19193	ARE	AAACCA	1133	6	+	Zea mays	cis-acting regulatory element essential for the anaerobic induction	anaerobic induction
Maker19193	Sp1	GGGCGG	41	6	-	Oryza sativa	light responsive element	light responsiveness
Maker19193	sbp-CMA1c	CTTTATCTCTTCCA	1294	13	+	Arabidopsis thaliana	part of a light responsive element	light responsiveness
Maker19193	O2-site	GTTGACGTGA	1869	9	-	Zea mays	cis-acting regulatory element involved in zein metabolism regulation	metabolism regulation
Maker19193	Box 4	ATTAAT	693	6	+	Petroselinum crispum	part of a conserved DNA module involved in light responsiveness	light responsiveness
Maker19193	Box 4	ATTAAT	997	6	+	Petroselinum crispum	part of a conserved DNA module involved in light responsiveness	light responsiveness
Maker19193	GT1-motif	GTGTGTGAA	1329	9	-	Solanum tuberosum	light responsive element	light responsiveness
Maker19193	GT1-motif	GGTTAA	1687	6	+	Arabidopsis thaliana	light responsive element	light responsiveness
Maker19193	TGACG-motif	TGACG	21	5	-	Hordeum vulgare	cis-acting regulatory element involved in the MeJA-responsiveness	MeJA-responsiveness
Maker19193	TGACG-motif	TGACG	405	5	+	Hordeum vulgare	cis-acting regulatory element involved in the MeJA-responsiveness	MeJA-responsiveness
Maker19193	TCA-element	CCATCTTTTT	1939	9	+	Nicotiana tabacum	cis-acting element involved in salicylic acid responsiveness	salicylic acid responsiveness
Maker19193	CGTCA-motif	CGTCA	21	5	+	Hordeum vulgare	cis-acting regulatory element involved in the MeJA-responsiveness	MeJA-responsiveness
Maker19193	CGTCA-motif	CGTCA	405	5	-	Hordeum vulgare	cis-acting regulatory element involved in the MeJA-responsiveness	MeJA-responsiveness
Maker19193	I-box	atGATAAGGTC	1808	10	-	Helianthus annuus	part of a light responsive element	light responsiveness
Maker19193	LTR	CCGAAA	134	6	-	Hordeum vulgare	cis-acting element involved in low-temperature responsiveness	low-temperature responsiveness
Maker19193	LTR	CCGAAA	1384	6	+	Hordeum vulgare	cis-acting element involved in low-temperature responsiveness	low-temperature responsiveness
Maker19193	TCCC-motif	TCTCCCT	1456	7	+	Spinacia oleracea	part of a light responsive element	light responsiveness
Maker19193	TGA-element	AACGAC	652	6	+	Brassica oleracea	auxin-responsive element	auxin-responsive element
Maker28044	AE-box	AGAAACTT	152	8	+	Arabidopsis thaliana	part of a module for light response	light responsiveness
Maker28044	ABRE	ACGTG	485	5	-	Arabidopsis thaliana	cis-acting element involved in the abscisic acid responsiveness	abscisic acid responsiveness
Maker28044	ABRE	ACGTG	516	5	+	Arabidopsis thaliana	cis-acting element involved in the abscisic acid responsiveness	abscisic acid responsiveness
Maker28044	Box 4	ATTAAT	1143	6	-	Petroselinum crispum	part of a conserved DNA module involved in light responsiveness	light responsiveness
Maker28044	Box 4	ATTAAT	1517	6	-	Petroselinum crispum	part of a conserved DNA module involved in light responsiveness	light responsiveness
Maker28044	Sp1	GGGCGG	1900	6	-	Oryza sativa	light responsive element	light responsiveness
Maker28044	P-box	CCTTTTG	1823	7	-	Oryza sativa	gibberellin-responsive element	gibberellin-responsiveness
Maker28044	LAMP-element	CTTTATCA	713	8	-	Pisum sativum	part of a light responsive element	light responsiveness
Maker28044	GATT-motif	CTCCTGATTAGC	1313	11	+	Zea mays	part of a light responsive element	light responsiveness
Maker28044	G-box	CACGTC	485	6	+	Zea mays	cis-acting regulatory element involved in light responsiveness	light responsiveness
Maker28044	G-box	CACGTC	515	6	-	Zea mays	cis-acting regulatory element involved in light responsiveness	light responsiveness
Maker28044	TCT-motif	TCTTAC	113	6	-	Arabidopsis thaliana	part of a light responsive element	light responsiveness
Maker28044	TCT-motif	TCTTAC	808	6	-	Arabidopsis thaliana	part of a light responsive element	light responsiveness
Maker28044	LTR	CCGAAA	63	6	+	Hordeum vulgare	cis-acting element involved in low-temperature responsiveness	low-temperature responsiveness
Maker28044	TCCC-motif	TCTCCCT	1907	7	+	Spinacia oleracea	part of a light responsive element	light responsiveness
Maker28044	CGTCA-motif	CGTCA	487	5	+	Hordeum vulgare	cis-acting regulatory element involved in the MeJA-responsiveness	MeJA-responsiveness
Maker28044	CGTCA-motif	CGTCA	514	5	-	Hordeum vulgare	cis-acting regulatory element involved in the MeJA-responsiveness	MeJA-responsiveness
Maker28044	TGACG-motif	TGACG	487	5	-	Hordeum vulgare	cis-acting regulatory element involved in the MeJA-responsiveness	MeJA-responsiveness
Maker28044	TGACG-motif	TGACG	514	5	+	Hordeum vulgare	cis-acting regulatory element involved in the MeJA-responsiveness	MeJA-responsiveness
Maker28044	GT1-motif	GGTTAA	1625	6	+	Arabidopsis thaliana	light responsive element	light responsiveness
Maker28044	GA-motif	ATAGATAA	824	8	+	Arabidopsis thaliana	part of a light responsive element	light responsiveness
Maker40122	ABRE	ACGTG	1112	5	-	Arabidopsis thaliana	cis-acting element involved in the abscisic acid responsiveness	abscisic acid responsiveness
Maker40122	CAT-box	GCCACT	419	6	-	Arabidopsis thaliana	cis-acting regulatory element related to meristem expression	meristem expression
Maker40122	Box 4	ATTAAT	971	6	+	Petroselinum crispum	part of a conserved DNA module involved in light responsiveness	light responsiveness
Maker40122	ARE	AAACCA	331	6	-	Zea mays	cis-acting regulatory element essential for the anaerobic induction	anaerobic induction
Maker40122	ARE	AAACCA	1380	6	+	Zea mays	cis-acting regulatory element essential for the anaerobic induction	anaerobic induction
Maker40122	ARE	AAACCA	1582	6	+	Zea mays	cis-acting regulatory element essential for the anaerobic induction	anaerobic induction
Maker40122	Sp1	GGGCGG	1686	6	+	Oryza sativa	light responsive element	light responsiveness
Maker40122	G-box	TACGTG	1112	6	-	Arabidopsis thaliana	cis-acting regulatory element involved in light responsiveness	light responsiveness
Maker40122	TC-rich repeats	ATTCTCTAAC	1290	9	+	Nicotiana tabacum	cis-acting element involved in defense and stress responsiveness	defense and stress responsiveness
Maker40122	GATA-motif	AAGATAAGATT	1232	10	-	Arabidopsis thaliana	part of a light responsive element	light responsiveness
Maker40122	CGTCA-motif	CGTCA	1450	5	-	Hordeum vulgare	cis-acting regulatory element involved in the MeJA-responsiveness	MeJA-responsiveness
Maker40122	CGTCA-motif	CGTCA	1821	5	+	Hordeum vulgare	cis-acting regulatory element involved in the MeJA-responsiveness	MeJA-responsiveness
Maker40122	LTR	CCGAAA	793	6	-	Hordeum vulgare	cis-acting element involved in low-temperature responsiveness	low-temperature responsiveness
Maker40122	LTR	CCGAAA	1744	6	+	Hordeum vulgare	cis-acting element involved in low-temperature responsiveness	low-temperature responsiveness
Maker40122	TCCC-motif	TCTCCCT	379	7	-	Spinacia oleracea	part of a light responsive element	light responsiveness
Maker40122	TCCC-motif	TCTCCCT	1057	7	+	Spinacia oleracea	part of a light responsive element	light responsiveness
Maker40122	TCCC-motif	TCTCCCT	1959	7	+	Spinacia oleracea	part of a light responsive element	light responsiveness
Maker40122	GT1-motif	GGTTAA	1264	6	+	Arabidopsis thaliana	light responsive element	light responsiveness
Maker40122	GT1-motif	GGTTAA	1457	6	-	Arabidopsis thaliana	light responsive element	light responsiveness
Maker40122	TATC-box	TATCCCA	639	7	-	Oryza sativa	cis-acting element involved in gibberellin-responsiveness	gibberellin-responsiveness
Maker40122	TGACG-motif	TGACG	1450	5	+	Hordeum vulgare	cis-acting regulatory element involved in the MeJA-responsiveness	MeJA-responsiveness
Maker40122	TGACG-motif	TGACG	1821	5	-	Hordeum vulgare	cis-acting regulatory element involved in the MeJA-responsiveness	MeJA-responsiveness
Maker40122	ACE	CTAACGTATT	873	9	-	Petroselinum crispum	cis-acting element involved in light responsiveness	light responsiveness
Maker53939	GT1-motif	GTGTGTGAA	1574	9	-	Solanum tuberosum	light responsive element	light responsiveness
Maker53939	TGACG-motif	TGACG	794	5	-	Hordeum vulgare	cis-acting regulatory element involved in the MeJA-responsiveness	MeJA-responsiveness
Maker53939	TCA-element	CCATCTTTTT	966	9	+	Nicotiana tabacum	cis-acting element involved in salicylic acid responsiveness	salicylic acid responsiveness
Maker53939	CGTCA-motif	CGTCA	794	5	+	Hordeum vulgare	cis-acting regulatory element involved in the MeJA-responsiveness	MeJA-responsiveness
Maker53939	G-Box	CACGTG	787	6	+	Pisum sativum	cis-acting regulatory element involved in light responsiveness	light responsiveness
Maker53939	ACE	CTAACGTATT	1964	9	+	Petroselinum crispum	cis-acting element involved in light responsiveness	light responsiveness
Maker53939	TCT-motif	TCTTAC	348	6	+	Arabidopsis thaliana	part of a light responsive element	light responsiveness
Maker53939	circadian	CAAAGATATC	152	9	+	Lycopersicon esculentum	cis-acting regulatory element involved in circadian control	circadian control
Maker53939	G-box	TACGTG	97	6	+	Arabidopsis thaliana	cis-acting regulatory element involved in light responsiveness	light responsiveness
Maker53939	G-box	CACGTG	787	6	+	Arabidopsis thaliana	cis-acting regulatory element involved in light responsiveness	light responsiveness
Maker53939	GCN4_motif	TGAGTCA	124	7	+	Oryza sativa	cis-regulatory element involved in endosperm expression	endosperm expression
Maker53939	GCN4_motif	TGAGTCA	1939	7	+	Oryza sativa	cis-regulatory element involved in endosperm expression	endosperm expression
Maker53939	O2-site	GATGA(C/T)(A/G)TG(A/G)	105	8	+	Zea mays	cis-acting regulatory element involved in zein metabolism regulation	metabolism regulation
Maker53939	CAT-box	GCCACT	1612	6	-	Arabidopsis thaliana	cis-acting regulatory element related to meristem expression	meristem expression
Maker53939	ABRE	ACGTG	98	5	+	Arabidopsis thaliana	cis-acting element involved in the abscisic acid responsiveness	abscisic acid responsiveness
Maker53939	ABRE	CGCACGTGTC	785	9	+	Hordeum vulgare	cis-acting element involved in the abscisic acid responsiveness	abscisic acid responsiveness
Maker53939	ABRE	CACGTG	787	6	+	Arabidopsis thaliana	cis-acting element involved in the abscisic acid responsiveness	abscisic acid responsiveness
Maker53939	ABRE	ACGTG	788	5	+	Arabidopsis thaliana	cis-acting element involved in the abscisic acid responsiveness	abscisic acid responsiveness
Maker53939	GARE-motif	TCTGTTG	1078	7	+	Brassica oleracea	gibberellin-responsive element	gibberellin-responsiveness
Maker53939	Box 4	ATTAAT	450	6	+	Petroselinum crispum	part of a conserved DNA module involved in light responsiveness	light responsiveness
Maker53939	Box 4	ATTAAT	1168	6	-	Petroselinum crispum	part of a conserved DNA module involved in light responsiveness	light responsiveness
Maker53939	AT1-motif	AATTATTTTTTATT	305	13	-	Solanum tuberosum	part of a light responsive module	light responsiveness
Maker55794	GT1-motif	GGTTAA	599	6	-	Arabidopsis thaliana	light responsive element	light responsiveness
Maker55794	TATC-box	TATCCCA	291	7	+	Oryza sativa	cis-acting element involved in gibberellin-responsiveness	gibberellin-responsiveness
Maker55794	TCA-element	CCATCTTTTT	794	9	-	Nicotiana tabacum	cis-acting element involved in salicylic acid responsiveness	salicylic acid responsiveness
Maker55794	TCA-element	CCATCTTTTT	1123	9	-	Nicotiana tabacum	cis-acting element involved in salicylic acid responsiveness	salicylic acid responsiveness
Maker55794	TGACG-motif	TGACG	510	5	+	Hordeum vulgare	cis-acting regulatory element involved in the MeJA-responsiveness	MeJA-responsiveness
Maker55794	CGTCA-motif	CGTCA	510	5	-	Hordeum vulgare	cis-acting regulatory element involved in the MeJA-responsiveness	MeJA-responsiveness
Maker55794	ATCT-motif	AATCTAATCC	1979	9	-	Pisum sativum	part of a conserved DNA module involved in light responsiveness	light responsiveness
Maker55794	circadian	CAAAGATATC	141	9	-	Lycopersicon esculentum	cis-acting regulatory element involved in circadian control	circadian control
Maker55794	circadian	CAAAGATATC	233	9	+	Lycopersicon esculentum	cis-acting regulatory element involved in circadian control	circadian control
Maker55794	Gap-box	CAAATGAA(A/G)A	675	9.5	+	Arabidopsis thaliana	part of a light responsive element	light responsiveness
Maker55794	O2-site	GATGATGTGG	1971	9	+	Zea mays	cis-acting regulatory element involved in zein metabolism regulation	metabolism regulation
Maker55794	Box 4	ATTAAT	48	6	+	Petroselinum crispum	part of a conserved DNA module involved in light responsiveness	light responsiveness
Maker55794	Box 4	ATTAAT	128	6	+	Petroselinum crispum	part of a conserved DNA module involved in light responsiveness	light responsiveness
Maker55794	Box 4	ATTAAT	589	6	+	Petroselinum crispum	part of a conserved DNA module involved in light responsiveness	light responsiveness
Maker55794	Box 4	ATTAAT	1320	6	-	Petroselinum crispum	part of a conserved DNA module involved in light responsiveness	light responsiveness
Maker55794	Box 4	ATTAAT	1944	6	-	Petroselinum crispum	part of a conserved DNA module involved in light responsiveness	light responsiveness
Maker56140	ARE	AAACCA	27	6	-	Zea mays	cis-acting regulatory element essential for the anaerobic induction	anaerobic induction
Maker56140	ARE	AAACCA	1149	6	+	Zea mays	cis-acting regulatory element essential for the anaerobic induction	anaerobic induction
Maker56140	ATC-motif	AGTAATCT	1224	8	-	Spinacia oleracea	part of a conserved DNA module involved in light responsiveness	light responsiveness
Maker56140	ABRE	CACGTG	321	6	+	Arabidopsis thaliana	cis-acting element involved in the abscisic acid responsiveness	abscisic acid responsiveness
Maker56140	ABRE	ACGTG	322	5	+	Arabidopsis thaliana	cis-acting element involved in the abscisic acid responsiveness	abscisic acid responsiveness
Maker56140	ABRE	CGCACGTGTC	1594	9	-	Hordeum vulgare	cis-acting element involved in the abscisic acid responsiveness	abscisic acid responsiveness
Maker56140	ABRE	CACGTG	1596	6	-	Arabidopsis thaliana	cis-acting element involved in the abscisic acid responsiveness	abscisic acid responsiveness
Maker56140	ABRE	ACGTG	1597	5	+	Arabidopsis thaliana	cis-acting element involved in the abscisic acid responsiveness	abscisic acid responsiveness
Maker56140	CAT-box	GCCACT	1556	6	-	Arabidopsis thaliana	cis-acting regulatory element related to meristem expression	meristem expression
Maker56140	GARE-motif	TCTGTTG	429	7	-	Brassica oleracea	gibberellin-responsive element	gibberellin-responsiveness
Maker56140	Box 4	ATTAAT	911	6	+	Petroselinum crispum	part of a conserved DNA module involved in light responsiveness	light responsiveness
Maker56140	Box 4	ATTAAT	1733	6	-	Petroselinum crispum	part of a conserved DNA module involved in light responsiveness	light responsiveness
Maker56140	TATC-box	TATCCCA	696	7	+	Oryza sativa	cis-acting element involved in gibberellin-responsiveness	gibberellin-responsiveness
Maker56140	TGACG-motif	TGACG	732	5	-	Hordeum vulgare	cis-acting regulatory element involved in the MeJA-responsiveness	MeJA-responsiveness
Maker56140	TGACG-motif	TGACG	758	5	+	Hordeum vulgare	cis-acting regulatory element involved in the MeJA-responsiveness	MeJA-responsiveness
Maker56140	TGACG-motif	TGACG	1406	5	+	Hordeum vulgare	cis-acting regulatory element involved in the MeJA-responsiveness	MeJA-responsiveness
Maker56140	CGTCA-motif	CGTCA	732	5	+	Hordeum vulgare	cis-acting regulatory element involved in the MeJA-responsiveness	MeJA-responsiveness
Maker56140	CGTCA-motif	CGTCA	758	5	-	Hordeum vulgare	cis-acting regulatory element involved in the MeJA-responsiveness	MeJA-responsiveness
Maker56140	CGTCA-motif	CGTCA	1406	5	-	Hordeum vulgare	cis-acting regulatory element involved in the MeJA-responsiveness	MeJA-responsiveness
Maker56140	G-Box	CACGTG	321	6	+	Pisum sativum	cis-acting regulatory element involved in light responsiveness	light responsiveness
Maker56140	G-Box	CACGTG	1596	6	-	Pisum sativum	cis-acting regulatory element involved in light responsiveness	light responsiveness
Maker56140	LTR	CCGAAA	18	6	-	Hordeum vulgare	cis-acting element involved in low-temperature responsiveness	low-temperature responsiveness
Maker56140	LTR	CCGAAA	1116	6	-	Hordeum vulgare	cis-acting element involved in low-temperature responsiveness	low-temperature responsiveness
Maker56140	GA-motif	ATAGATAA	1807	8	-	Arabidopsis thaliana	part of a light responsive element	light responsiveness
Maker56140	TGA-element	AACGAC	982	6	+	Brassica oleracea	auxin-responsive element	auxin-responsive element
Maker56140	TGA-element	AACGAC	1662	6	-	Brassica oleracea	auxin-responsive element	auxin-responsive element
Maker56140	TC-rich repeats	GTTTTCTTAC	29	9	+	Nicotiana tabacum	cis-acting element involved in defense and stress responsiveness	defense and stress responsiveness
Maker56140	G-box	CACGTG	321	6	+	Arabidopsis thaliana	cis-acting regulatory element involved in light responsiveness	light responsiveness
Maker56140	G-box	CACGTG	1596	6	-	Arabidopsis thaliana	cis-acting regulatory element involved in light responsiveness	light responsiveness
Maker69626	Box 4	ATTAAT	720	6	+	Petroselinum crispum	part of a conserved DNA module involved in light responsiveness	light responsiveness
Maker69626	Box 4	ATTAAT	750	6	+	Petroselinum crispum	part of a conserved DNA module involved in light responsiveness	light responsiveness
Maker69626	Box 4	ATTAAT	1425	6	-	Petroselinum crispum	part of a conserved DNA module involved in light responsiveness	light responsiveness
Maker69626	Box 4	ATTAAT	1471	6	-	Petroselinum crispum	part of a conserved DNA module involved in light responsiveness	light responsiveness
Maker69626	GARE-motif	TCTGTTG	1741	7	-	Brassica oleracea	gibberellin-responsive element	gibberellin-responsiveness
Maker69626	ABRE	CACGTG	777	6	+	Arabidopsis thaliana	cis-acting element involved in the abscisic acid responsiveness	abscisic acid responsiveness
Maker69626	ABRE	ACGTG	778	5	+	Arabidopsis thaliana	cis-acting element involved in the abscisic acid responsiveness	abscisic acid responsiveness
Maker69626	ABRE	GCCGCGTGGC	1848	9	+	Oryza sativa	cis-acting element involved in the abscisic acid responsiveness	abscisic acid responsiveness
Maker69626	ATC-motif	AGTAATCT	812	8	+	Spinacia oleracea	part of a conserved DNA module involved in light responsiveness	light responsiveness
Maker69626	ARE	AAACCA	1840	6	+	Zea mays	cis-acting regulatory element essential for the anaerobic induction	anaerobic induction
Maker69626	GATA-motif	AAGATAAGATT	249	10	-	Arabidopsis thaliana	part of a light responsive element	light responsiveness
Maker69626	G-box	ACACGTGT	776	8	+	Brassica napus	cis-acting regulatory element involved in light responsiveness	light responsiveness
Maker69626	G-box	CACGTG	777	6	+	Arabidopsis thaliana	cis-acting regulatory element involved in light responsiveness	light responsiveness
Maker69626	TCT-motif	TCTTAC	143	6	+	Arabidopsis thaliana	part of a light responsive element	light responsiveness
Maker69626	TCT-motif	TCTTAC	1808	6	+	Arabidopsis thaliana	part of a light responsive element	light responsiveness
Maker69626	TC-rich repeats	ATTCTCTAAC	1829	9	+	Nicotiana tabacum	cis-acting element involved in defense and stress responsiveness	defense and stress responsiveness
Maker69626	G-Box	CACGTG	777	6	+	Pisum sativum	cis-acting regulatory element involved in light responsiveness	light responsiveness
Maker69626	TCCC-motif	TCTCCCT	1902	7	+	Spinacia oleracea	part of a light responsive element	light responsiveness
Maker69626	I-box	gGATAAGGTG	1695	9	-	Zea mays	part of a light responsive element	light responsiveness
Maker69626	CGTCA-motif	CGTCA	1773	5	+	Hordeum vulgare	cis-acting regulatory element involved in the MeJA-responsiveness	MeJA-responsiveness
Maker69626	TGACG-motif	TGACG	1773	5	-	Hordeum vulgare	cis-acting regulatory element involved in the MeJA-responsiveness	MeJA-responsiveness
Maker69626	TCA-element	CCATCTTTTT	1022	9	-	Nicotiana tabacum	cis-acting element involved in salicylic acid responsiveness	salicylic acid responsiveness
Maker69626	GT1-motif	GGTTAA	533	6	-	Arabidopsis thaliana	light responsive element	light responsiveness
Maker69626	chs-CMA1a	TTACTTAA	809	8	-	Daucus carota	part of a light responsive element	light responsiveness
Maker76052	ARE	AAACCA	38	6	+	Zea mays	cis-acting regulatory element essential for the anaerobic induction	anaerobic induction
Maker76052	ARE	AAACCA	1551	6	+	Zea mays	cis-acting regulatory element essential for the anaerobic induction	anaerobic induction
Maker76052	Gap-box	CAAATGAA(A/G)A	1027	9	-	Arabidopsis thaliana	part of a light responsive element	light responsiveness
Maker76052	P-box	CCTTTTG	136	7	+	Oryza sativa	gibberellin-responsive element	gibberellin-responsiveness
Maker76052	P-box	CCTTTTG	163	7	+	Oryza sativa	gibberellin-responsive element	gibberellin-responsiveness
Maker76052	O2-site	GTTGACGTGA	631	10	+	Zea mays	cis-acting regulatory element involved in zein metabolism regulation	metabolism regulation
Maker76052	LAMP-element	CCTTATCCA	294	9	+	Spinacia oleracea	part of a light responsive element	light responsiveness
Maker76052	ABRE	ACGTG	635	5	+	Arabidopsis thaliana	cis-acting element involved in the abscisic acid responsiveness	abscisic acid responsiveness
Maker76052	ABRE	TACGGTC	1106	7	-	Arabidopsis thaliana	cis-acting element involved in the abscisic acid responsiveness	abscisic acid responsiveness
Maker76052	AE-box	AGAAACTT	565	8	-	Arabidopsis thaliana	part of a module for light response	light responsiveness
Maker76052	AuxRR-core	GGTCCAT	808	7	+	Nicotiana tabacum	cis-acting regulatory element involved in auxin responsiveness	auxin responsiveness
Maker76052	Box 4	ATTAAT	1482	6	-	Petroselinum crispum	part of a conserved DNA module involved in light responsiveness	light responsiveness
Maker76052	Box 4	ATTAAT	1686	6	-	Petroselinum crispum	part of a conserved DNA module involved in light responsiveness	light responsiveness
Maker76052	TGACG-motif	TGACG	633	5	+	Hordeum vulgare	cis-acting regulatory element involved in the MeJA-responsiveness	MeJA-responsiveness
Maker76052	TCA-element	TCAGAAGAGG	1012	9	+	Brassica oleracea	cis-acting element involved in salicylic acid responsiveness	salicylic acid responsiveness
Maker76052	TCA-element	CCATCTTTTT	1930	9	+	Nicotiana tabacum	cis-acting element involved in salicylic acid responsiveness	salicylic acid responsiveness
Maker76052	TATC-box	TATCCCA	860	7	-	Oryza sativa	cis-acting element involved in gibberellin-responsiveness	gibberellin-responsiveness
Maker76052	GT1-motif	GGTTAA	132	6	-	Arabidopsis thaliana	light responsive element	light responsiveness
Maker76052	I-box	atGATAAGGTC	250	10	-	Helianthus annuus	part of a light responsive element	light responsiveness
Maker76052	I-box	gGATAAGGTG	292	9	-	Zea mays	part of a light responsive element	light responsiveness
Maker76052	CGTCA-motif	CGTCA	633	5	-	Hordeum vulgare	cis-acting regulatory element involved in the MeJA-responsiveness	MeJA-responsiveness
Maker76052	ATCT-motif	AATCTAATCC	1044	9	-	Pisum sativum	part of a conserved DNA module involved in light responsiveness	light responsiveness
Maker76052	G-box	CACGTC	634	6	-	Zea mays	cis-acting regulatory element involved in light responsiveness	light responsiveness
Maker76052	SARE	TTCGACCATCTT	1220	11	-	Nicotiana tabacum	cis-acting element involved in salicylic acid responsiveness	salicylic acid responsiveness
Maker84939	ARE	AAACCA	1366	6	-	Zea mays	cis-acting regulatory element essential for the anaerobic induction	anaerobic induction
Maker84939	LAMP-element	CTTTATCA	307	8	-	Pisum sativum	part of a light responsive element	light responsiveness
Maker84939	Box 4	ATTAAT	162	6	+	Petroselinum crispum	part of a conserved DNA module involved in light responsiveness	light responsiveness
Maker84939	Box 4	ATTAAT	581	6	+	Petroselinum crispum	part of a conserved DNA module involved in light responsiveness	light responsiveness
Maker84939	Box 4	ATTAAT	635	6	+	Petroselinum crispum	part of a conserved DNA module involved in light responsiveness	light responsiveness
Maker84939	Box 4	ATTAAT	1646	6	-	Petroselinum crispum	part of a conserved DNA module involved in light responsiveness	light responsiveness
Maker84939	Box 4	ATTAAT	1708	6	-	Petroselinum crispum	part of a conserved DNA module involved in light responsiveness	light responsiveness
Maker84939	Box 4	ATTAAT	1954	6	-	Petroselinum crispum	part of a conserved DNA module involved in light responsiveness	light responsiveness
Maker84939	TCA-element	CCATCTTTTT	197	9	-	Nicotiana tabacum	cis-acting element involved in salicylic acid responsiveness	salicylic acid responsiveness
Maker84939	TCA-element	CCATCTTTTT	619	9	-	Nicotiana tabacum	cis-acting element involved in salicylic acid responsiveness	salicylic acid responsiveness
Maker84939	TATC-box	TATCCCA	1419	7	-	Oryza sativa	cis-acting element involved in gibberellin-responsiveness	gibberellin-responsiveness
Maker84939	ACE	GACACGTATG	560	9	+	Petroselinum crispum	cis-acting element involved in light responsiveness	light responsiveness
Maker84939	TC-rich repeats	GTTTTCTTAC	927	9	+	Nicotiana tabacum	cis-acting element involved in defense and stress responsiveness	defense and stress responsiveness
Maker84939	TCT-motif	TCTTAC	931	6	+	Arabidopsis thaliana	part of a light responsive element	light responsiveness
Maker84939	circadian	CAAAGATATC	1869	9	-	Lycopersicon esculentum	cis-acting regulatory element involved in circadian control	circadian control
Dnobile01G00197.1	MRE	AACCTAA	190	7	-	Petroselinum crispum	MYB binding site involved in light responsiveness	MYB binding site involved in light responsiveness
Dnobile01G00197.1	TCA-element	CCATCTTTTT	469	9	+	Nicotiana tabacum	cis-acting element involved in salicylic acid responsiveness	salicylic acid responsiveness
Dnobile01G00197.1	TCA-element	TCAGAAGAGG	1749	9	-	Brassica oleracea	cis-acting element involved in salicylic acid responsiveness	salicylic acid responsiveness
Dnobile01G00197.1	TATC-box	TATCCCA	1113	7	+	Oryza sativa	cis-acting element involved in gibberellin-responsiveness	gibberellin responsiveness
Dnobile01G00197.1	CGTCA-motif	CGTCA	673	5	-	Hordeum vulgare	cis-acting regulatory element involved in the MeJA-responsiveness	MeJA-responsiveness
Dnobile01G00197.1	G-box	TACGTG	1121	6	+	Arabidopsis thaliana	cis-acting regulatory element involved in light responsiveness	light responsiveness
Dnobile01G00197.1	GT1-motif	GGTTAA	1561	6	-	Arabidopsis thaliana	light responsive element	light responsiveness
Dnobile01G00197.1	GT1-motif	GGTTAAT	1792	7	-	Avena sativa	light responsive element	light responsiveness
Dnobile01G00197.1	GT1-motif	GGTTAA	1793	6	-	Arabidopsis thaliana	light responsive element	light responsiveness
Dnobile01G00197.1	LAMP-element	CTTTATCA	122	8	-	Pisum sativum	part of a light responsive element	light responsiveness
Dnobile01G00197.1	ABRE	ACGTG	1122	5	+	Arabidopsis thaliana	cis-acting element involved in the abscisic acid responsiveness	abscisic acid responsiveness
Dnobile01G00197.1	GCN4_motif	TGAGTCA	247	7	-	Oryza sativa	cis-regulatory element involved in endosperm expression	endosperm expression
Dnobile01G00197.1	GCN4_motif	TGAGTCA	504	7	+	Oryza sativa	cis-regulatory element involved in endosperm expression	endosperm expression
Dnobile01G00197.1	ARE	AAACCA	439	6	-	Zea mays	cis-acting regulatory element essential for the anaerobic induction	anaerobic induction
Dnobile01G00197.1	ARE	AAACCA	747	6	+	Zea mays	cis-acting regulatory element essential for the anaerobic induction	anaerobic induction
Dnobile01G00197.1	MBS	CAACTG	1927	6	-	Arabidopsis thaliana	MYB binding site involved in drought-inducibility	MYB binding site involved in drought-inducibility
Dnobile01G00197.1	TGACG-motif	TGACG	673	5	+	Hordeum vulgare	cis-acting regulatory element involved in the MeJA-responsiveness	MeJA-responsiveness
Dnobile01G00197.1	CAT-box	GCCACT	1598	6	+	Arabidopsis thaliana	cis-acting regulatory element related to meristem expression	meristem expression
Dnobile02G00194.1	TCCC-motif	TCTCCCT	1931	7	+	Spinacia oleracea	part of a light responsive element	light responsiveness
Dnobile02G00194.1	GT1-motif	GGTTAA	1113	6	-	Arabidopsis thaliana	light responsive element	light responsiveness
Dnobile02G00194.1	GT1-motif	GGTTAA	1146	6	+	Arabidopsis thaliana	light responsive element	light responsiveness
Dnobile02G00194.1	GT1-motif	GGTTAA	1489	6	-	Arabidopsis thaliana	light responsive element	light responsiveness
Dnobile02G00194.1	G-box	CACGAC	1802	6	-	Zea mays	cis-acting regulatory element involved in light responsiveness	light responsiveness
Dnobile02G00194.1	TCT-motif	TCTTAC	733	6	+	Arabidopsis thaliana	part of a light responsive element	light responsiveness
Dnobile02G00194.1	TCT-motif	TCTTAC	1675	6	+	Arabidopsis thaliana	part of a light responsive element	light responsiveness
Dnobile02G00194.1	TCT-motif	TCTTAC	1957	6	+	Arabidopsis thaliana	part of a light responsive element	light responsiveness
Dnobile02G00194.1	CGTCA-motif	CGTCA	571	5	-	Hordeum vulgare	cis-acting regulatory element involved in the MeJA-responsiveness	MeJA-responsiveness
Dnobile02G00194.1	CGTCA-motif	CGTCA	1104	5	+	Hordeum vulgare	cis-acting regulatory element involved in the MeJA-responsiveness	MeJA-responsiveness
Dnobile02G00194.1	TGA-element	AACGAC	594	6	+	Brassica oleracea	auxin-responsive element	auxin responsiveness
Dnobile02G00194.1	G-Box	CACGTT	1835	6	-	Pisum sativum	cis-acting regulatory element involved in light responsiveness	light responsiveness
Dnobile02G00194.1	P-box	CCTTTTG	782	7	-	Oryza sativa	gibberellin-responsive element	gibberellin responsiveness
Dnobile02G00194.1	Gap-box	CAAATGAA(A/G)A	645	9	-	Arabidopsis thaliana	part of a light responsive element	light responsiveness
Dnobile02G00194.1	TCA-element	CCATCTTTTT	1472	9	+	Nicotiana tabacum	cis-acting element involved in salicylic acid responsiveness	salicylic acid responsiveness
Dnobile02G00194.1	TC-rich repeats	GTTTTCTTAC	729	10	+	Nicotiana tabacum	cis-acting element involved in defense and stress responsiveness	defense and stress responsiveness
Dnobile02G00194.1	TGACG-motif	TGACG	571	5	+	Hordeum vulgare	cis-acting regulatory element involved in the MeJA-responsiveness	MeJA-responsiveness
Dnobile02G00194.1	TGACG-motif	TGACG	1104	5	-	Hordeum vulgare	cis-acting regulatory element involved in the MeJA-responsiveness	MeJA-responsiveness
Dnobile02G00194.1	MBS	CAACTG	258	6	+	Arabidopsis thaliana	MYB binding site involved in drought-inducibility	MYB binding site involved in drought-inducibility
Dnobile02G00194.1	MBS	CAACTG	1025	6	+	Arabidopsis thaliana	MYB binding site involved in drought-inducibility	MYB binding site involved in drought-inducibility
Dnobile02G00194.1	ARE	AAACCA	116	6	+	Zea mays	cis-acting regulatory element essential for the anaerobic induction	anaerobic induction
Dnobile02G00194.1	AE-box	AGAAACAA	44	8	+	Arabidopsis thaliana	part of a module for light response	light responsiveness
Dnobile02G00194.1	ABRE	ACGTG	1836	5	+	Arabidopsis thaliana	cis-acting element involved in the abscisic acid responsiveness	abscisic acid responsiveness
Dnobile04G00233.1	circadian	CAAAGATATC	1247	9	-	Lycopersicon esculentum	cis-acting regulatory element involved in circadian control	circadian control
Dnobile04G00233.1	MBS	CAACTG	184	6	+	Arabidopsis thaliana	MYB binding site involved in drought-inducibility	MYB binding site involved in drought-inducibility
Dnobile04G00233.1	TGACG-motif	TGACG	203	5	-	Hordeum vulgare	cis-acting regulatory element involved in the MeJA-responsiveness	MeJA-responsiveness
Dnobile04G00233.1	TGACG-motif	TGACG	1772	5	-	Hordeum vulgare	cis-acting regulatory element involved in the MeJA-responsiveness	MeJA-responsiveness
Dnobile04G00233.1	ABRE	TACGGTC	67	7	+	Arabidopsis thaliana	cis-acting element involved in the abscisic acid responsiveness	abscisic acid responsiveness
Dnobile04G00233.1	ABRE	CACGTG	673	6	+	Arabidopsis thaliana	cis-acting element involved in the abscisic acid responsiveness	abscisic acid responsiveness
Dnobile04G00233.1	ABRE	ACGTG	674	5	+	Arabidopsis thaliana	cis-acting element involved in the abscisic acid responsiveness	abscisic acid responsiveness
Dnobile04G00233.1	ARE	AAACCA	1840	6	+	Zea mays	cis-acting regulatory element essential for the anaerobic induction	anaerobic induction
Dnobile04G00233.1	AT1-motif	AATTATTTTTTATT	1364	13	-	Solanum tuberosum	part of a light responsive module	light responsiveness
Dnobile04G00233.1	TCT-motif	TCTTAC	1808	6	+	Arabidopsis thaliana	part of a light responsive element	light responsiveness
Dnobile04G00233.1	CGTCA-motif	CGTCA	203	5	+	Hordeum vulgare	cis-acting regulatory element involved in the MeJA-responsiveness	MeJA-responsiveness
Dnobile04G00233.1	CGTCA-motif	CGTCA	1772	5	+	Hordeum vulgare	cis-acting regulatory element involved in the MeJA-responsiveness	MeJA-responsiveness
Dnobile04G00233.1	TCCC-motif	TCTCCCT	1902	7	+	Spinacia oleracea	part of a light responsive element	light responsiveness
Dnobile04G00233.1	GARE-motif	TCTGTTG	1743	7	-	Brassica oleracea	gibberellin-responsive element	gibberellin responsiveness
Dnobile04G00233.1	G-box	ACACGTGT	672	8	+	Brassica napus	cis-acting regulatory element involved in light responsiveness	light responsiveness
Dnobile04G00233.1	G-box	CACGTG	673	6	+	Arabidopsis thaliana	cis-acting regulatory element involved in light responsiveness	light responsiveness
Dnobile04G00233.1	GA-motif	ATAGATAA	1284	8	+	Arabidopsis thaliana	part of a light responsive element	light responsiveness
Dnobile04G00233.1	TCA-element	CCATCTTTTT	1025	9	-	Nicotiana tabacum	cis-acting element involved in salicylic acid responsiveness	salicylic acid responsiveness
Dnobile04G00233.1	I-box	gGATAAGGTG	1697	9	-	Zea mays	part of a light responsive element	light responsiveness
Dnobile04G00233.1	G-Box	CACGTG	673	6	+	Pisum sativum	cis-acting regulatory element involved in light responsiveness	light responsiveness
Dnobile04G00233.1	P-box	CCTTTTG	762	7	-	Oryza sativa	gibberellin-responsive element	gibberellin responsiveness
Dnobile05G00286.1	LTR	CCGAAA	1744	6	+	Hordeum vulgare	cis-acting element involved in low-temperature responsiveness	low-temperature responsiveness
Dnobile05G00286.1	TCCC-motif	TCTCCCT	1959	7	+	Spinacia oleracea	part of a light responsive element	light responsiveness
Dnobile05G00286.1	GT1-motif	GGTTAA	1457	6	-	Arabidopsis thaliana	light responsive element	light responsiveness
Dnobile05G00286.1	G-box	TACGTG	803	6	-	Arabidopsis thaliana	cis-acting regulatory element involved in light responsiveness	light responsiveness
Dnobile05G00286.1	CGTCA-motif	CGTCA	1053	5	+	Hordeum vulgare	cis-acting regulatory element involved in the MeJA-responsiveness	MeJA-responsiveness
Dnobile05G00286.1	CGTCA-motif	CGTCA	1821	5	+	Hordeum vulgare	cis-acting regulatory element involved in the MeJA-responsiveness	MeJA-responsiveness
Dnobile05G00286.1	Sp1	GGGCGG	1686	6	+	Oryza sativa	light responsive element	light responsiveness
Dnobile05G00286.1	TGA-element	AACGAC	313	6	+	Brassica oleracea	auxin-responsive element	auxin responsiveness
Dnobile05G00286.1	GA-motif	ATAGATAA	774	8	-	Arabidopsis thaliana	part of a light responsive element	light responsiveness
Dnobile05G00286.1	circadian	CAAAGATATC	673	9	-	Lycopersicon esculentum	cis-acting regulatory element involved in circadian control	circadian control
Dnobile05G00286.1	CAT-box	GCCACT	216	6	-	Arabidopsis thaliana	cis-acting regulatory element related to meristem expression	meristem expression
Dnobile05G00286.1	TGACG-motif	TGACG	1053	5	-	Hordeum vulgare	cis-acting regulatory element involved in the MeJA-responsiveness	MeJA-responsiveness
Dnobile05G00286.1	TGACG-motif	TGACG	1821	5	-	Hordeum vulgare	cis-acting regulatory element involved in the MeJA-responsiveness	MeJA-responsiveness
Dnobile05G00286.1	MBS	CAACTG	3	6	+	Arabidopsis thaliana	MYB binding site involved in drought-inducibility	MYB binding site involved in drought-inducibility
Dnobile05G00286.1	MBS	CAACTG	1945	6	+	Arabidopsis thaliana	MYB binding site involved in drought-inducibility	MYB binding site involved in drought-inducibility
Dnobile05G00286.1	GATA-motif	AAGATAAGATT	286	10	+	Arabidopsis thaliana	part of a light responsive element	light responsiveness
Dnobile05G00286.1	GATA-motif	AAGATAAGATT	923	10	-	Arabidopsis thaliana	part of a light responsive element	light responsiveness
Dnobile05G00286.1	ARE	AAACCA	1000	6	-	Zea mays	cis-acting regulatory element essential for the anaerobic induction	anaerobic induction
Dnobile05G00286.1	ARE	AAACCA	1582	6	+	Zea mays	cis-acting regulatory element essential for the anaerobic induction	anaerobic induction
Dnobile05G00286.1	ABRE	ACGTG	803	5	-	Arabidopsis thaliana	cis-acting element involved in the abscisic acid responsiveness	abscisic acid responsiveness
Dnobile05G01239.1	TC-rich repeats	GTTTTCTTAC	186	9	-	Nicotiana tabacum	cis-acting element involved in defense and stress responsiveness	defense and stress responsiveness
Dnobile05G01239.1	TC-rich repeats	ATTCTCTAAC	812	9	-	Nicotiana tabacum	cis-acting element involved in defense and stress responsiveness	defense and stress responsiveness
Dnobile05G01239.1	TGACG-motif	TGACG	108	5	-	Hordeum vulgare	cis-acting regulatory element involved in the MeJA-responsiveness	MeJA-responsiveness
Dnobile05G01239.1	TGACG-motif	TGACG	1641	5	+	Hordeum vulgare	cis-acting regulatory element involved in the MeJA-responsiveness	MeJA-responsiveness
Dnobile05G01239.1	TGACG-motif	TGACG	1669	5	-	Hordeum vulgare	cis-acting regulatory element involved in the MeJA-responsiveness	MeJA-responsiveness
Dnobile05G01239.1	AE-box	AGAAACTT	1241	8	-	Arabidopsis thaliana	part of a module for light response	light responsiveness
Dnobile05G01239.1	AE-box	AGAAACAA	1400	8	+	Arabidopsis thaliana	part of a module for light response	light responsiveness
Dnobile05G01239.1	CGTCA-motif	CGTCA	108	5	+	Hordeum vulgare	cis-acting regulatory element involved in the MeJA-responsiveness	MeJA-responsiveness
Dnobile05G01239.1	CGTCA-motif	CGTCA	1641	5	-	Hordeum vulgare	cis-acting regulatory element involved in the MeJA-responsiveness	MeJA-responsiveness
Dnobile05G01239.1	CGTCA-motif	CGTCA	1669	5	+	Hordeum vulgare	cis-acting regulatory element involved in the MeJA-responsiveness	MeJA-responsiveness
Dnobile05G01239.1	Sp1	GGGCGG	1221	6	-	Oryza sativa	light responsive element	light responsiveness
Dnobile05G01239.1	TCT-motif	TCTTAC	888	6	-	Arabidopsis thaliana	part of a light responsive element	light responsiveness
Dnobile05G01239.1	TCT-motif	TCTTAC	911	6	+	Arabidopsis thaliana	part of a light responsive element	light responsiveness
Dnobile05G01239.1	GARE-motif	TCTGTTG	1252	7	-	Brassica oleracea	gibberellin-responsive element	gibberellin responsiveness
Dnobile05G01239.1	LTR	CCGAAA	129	6	+	Hordeum vulgare	cis-acting element involved in low-temperature responsiveness	low-temperature responsiveness
Dnobile05G01239.1	TCCC-motif	TCTCCCT	634	7	-	Spinacia oleracea	part of a light responsive element	light responsiveness
Dnobile05G01239.1	GA-motif	ATAGATAA	266	8	-	Arabidopsis thaliana	part of a light responsive element	light responsiveness
Dnobile05G01239.1	MSA-like	(T/C)C(T/C)AACGG(T/C)(T/C)A	493	8.5	-	Catharanthus roseus	cis-acting element involved in cell cycle regulation	cell cycle regulation
Dnobile05G01239.1	MSA-like	TCAAACGGT	495	9	-	Catharanthus roseus	cis-acting element involved in cell cycle regulation	cell cycle regulation
Dnobile06G01717.1	GT1-motif	GGTTAA	499	6	-	Arabidopsis thaliana	light responsive element	light responsiveness
Dnobile06G01717.1	GT1-motif	GGTTAAT	558	7	-	Avena sativa	light responsive element	light responsiveness
Dnobile06G01717.1	GT1-motif	GGTTAA	559	6	-	Arabidopsis thaliana	light responsive element	light responsiveness
Dnobile06G01717.1	GT1-motif	GGTTAA	896	6	-	Arabidopsis thaliana	light responsive element	light responsiveness
Dnobile06G01717.1	TCT-motif	TCTTAC	372	6	-	Arabidopsis thaliana	part of a light responsive element	light responsiveness
Dnobile06G01717.1	TCT-motif	TCTTAC	1071	6	+	Arabidopsis thaliana	part of a light responsive element	light responsiveness
Dnobile06G01717.1	CGTCA-motif	CGTCA	765	5	-	Hordeum vulgare	cis-acting regulatory element involved in the MeJA-responsiveness	MeJA-responsiveness
Dnobile06G01717.1	CGTCA-motif	CGTCA	849	5	-	Hordeum vulgare	cis-acting regulatory element involved in the MeJA-responsiveness	MeJA-responsiveness
Dnobile06G01717.1	chs-CMA1a	TTACTTAA	1073	8	+	Daucus carota	part of a light responsive element	light responsiveness
Dnobile06G01717.1	I-box	atGATAAGGTC	693	10	-	Helianthus annuus	part of a light responsive element	light responsiveness
Dnobile06G01717.1	I-box	ccttatcct	695	9	+	Arabidopsis thaliana	part of a light responsive element	light responsiveness
Dnobile06G01717.1	P-box	CCTTTTG	509	7	+	Oryza sativa	gibberellin-responsive element	gibberellin responsiveness
Dnobile06G01717.1	P-box	CCTTTTG	1257	7	+	Oryza sativa	gibberellin-responsive element	gibberellin responsiveness
Dnobile06G01717.1	TCA-element	CCATCTTTTT	1930	9	+	Nicotiana tabacum	cis-acting element involved in salicylic acid responsiveness	salicylic acid responsiveness
Dnobile06G01717.1	CAT-box	GCCACT	868	6	-	Arabidopsis thaliana	cis-acting regulatory element related to meristem expression	meristem expression
Dnobile06G01717.1	TC-rich repeats	ATTCTCTAAC	832	9	-	Nicotiana tabacum	cis-acting element involved in defense and stress responsiveness	defense and stress responsiveness
Dnobile06G01717.1	MBS	CAACTG	1728	6	-	Arabidopsis thaliana	MYB binding site involved in drought-inducibility	MYB binding site involved in drought-inducibility
Dnobile06G01717.1	TGACG-motif	TGACG	765	5	+	Hordeum vulgare	cis-acting regulatory element involved in the MeJA-responsiveness	MeJA-responsiveness
Dnobile06G01717.1	TGACG-motif	TGACG	849	5	+	Hordeum vulgare	cis-acting regulatory element involved in the MeJA-responsiveness	MeJA-responsiveness
Dnobile06G01717.1	GATA-motif	AAGGATAAGG	695	10	-	Solanum tuberosum	part of a light responsive element	light responsiveness
Dnobile06G01717.1	ARE	AAACCA	404	6	+	Zea mays	cis-acting regulatory element essential for the anaerobic induction	anaerobic induction
Dnobile06G01717.1	AT1-motif	AATTATTTTTTATT	1386	13	-	Solanum tuberosum	part of a light responsive module	light responsiveness
Dnobile09G00411.1	MRE	AACCTAA	1239	7	-	Petroselinum crispum	MYB binding site involved in light responsiveness	MYB binding site involved in light responsiveness
Dnobile09G00411.1	G-Box	CACGTT	1401	6	-	Pisum sativum	cis-acting regulatory element involved in light responsiveness	light responsiveness
Dnobile09G00411.1	TGA-element	AACGAC	785	6	-	Brassica oleracea	auxin-responsive element	auxin responsiveness
Dnobile09G00411.1	TCT-motif	TCTTAC	433	6	+	Arabidopsis thaliana	part of a light responsive element	light responsiveness
Dnobile09G00411.1	TCT-motif	TCTTAC	1818	6	-	Arabidopsis thaliana	part of a light responsive element	light responsiveness
Dnobile09G00411.1	CGTCA-motif	CGTCA	248	5	+	Hordeum vulgare	cis-acting regulatory element involved in the MeJA-responsiveness	MeJA-responsiveness
Dnobile09G00411.1	CGTCA-motif	CGTCA	306	5	+	Hordeum vulgare	cis-acting regulatory element involved in the MeJA-responsiveness	MeJA-responsiveness
Dnobile09G00411.1	ABRE	ACGTG	43	5	+	Arabidopsis thaliana	cis-acting element involved in the abscisic acid responsiveness	abscisic acid responsiveness
Dnobile09G00411.1	ABRE	GCAACGTGTC	1399	9	+	Hordeum vulgare	cis-acting element involved in the abscisic acid responsiveness	abscisic acid responsiveness
Dnobile09G00411.1	ABRE	ACGTG	1402	5	+	Arabidopsis thaliana	cis-acting element involved in the abscisic acid responsiveness	abscisic acid responsiveness
Dnobile09G00411.1	GATA-motif	AAGGATAAGG	456	9	+	Solanum tuberosum	part of a light responsive element	light responsiveness
Dnobile09G00411.1	GATA-motif	AAGATAAGATT	1618	10	+	Arabidopsis thaliana	part of a light responsive element	light responsiveness
Dnobile09G00411.1	GATA-motif	AAGGATAAGG	1827	9	+	Solanum tuberosum	part of a light responsive element	light responsiveness
Dnobile09G00411.1	TGACG-motif	TGACG	248	5	-	Hordeum vulgare	cis-acting regulatory element involved in the MeJA-responsiveness	MeJA-responsiveness
Dnobile09G00411.1	TGACG-motif	TGACG	306	5	-	Hordeum vulgare	cis-acting regulatory element involved in the MeJA-responsiveness	MeJA-responsiveness
Dnobile09G00411.1	TC-rich repeats	ATTCTCTAAC	1023	9	+	Nicotiana tabacum	cis-acting element involved in defense and stress responsiveness	defense and stress responsiveness
Dnobile09G00411.1	GA-motif	ATAGATAA	1153	8	-	Arabidopsis thaliana	part of a light responsive element	light responsiveness
Dnobile09G00411.1	I-box	atGATAAGGTC	978	10	+	Helianthus annuus	part of a light responsive element	light responsiveness
Dnobile09G00411.1	GT1-motif	GGTTAA	293	6	+	Arabidopsis thaliana	light responsive element	light responsiveness
Dnobile09G00411.1	G-box	TACGTG	42	6	+	Arabidopsis thaliana	cis-acting regulatory element involved in light responsiveness	light responsiveness
Dnobile09G00411.1	G-box	CACGAC	648	6	-	Zea mays	cis-acting regulatory element involved in light responsiveness	light responsiveness
Dnobile09G00411.1	LTR	CCGAAA	242	6	-	Hordeum vulgare	cis-acting element involved in low-temperature responsiveness	low-temperature responsiveness
Dnobile09G00411.1	LTR	CCGAAA	1078	6	-	Hordeum vulgare	cis-acting element involved in low-temperature responsiveness	low-temperature responsiveness
Dnobile09G00411.1	LTR	CCGAAA	1397	6	+	Hordeum vulgare	cis-acting element involved in low-temperature responsiveness	low-temperature responsiveness
Dnobile09G00411.1	LAMP-element	CTTTATCA	1491	8	-	Pisum sativum	part of a light responsive element	light responsiveness
Dnobile09G00411.1	ARE	AAACCA	65	6	+	Zea mays	cis-acting regulatory element essential for the anaerobic induction	anaerobic induction
Dnobile09G00411.1	ARE	AAACCA	400	6	-	Zea mays	cis-acting regulatory element essential for the anaerobic induction	anaerobic induction
Dnobile09G00411.1	ARE	AAACCA	535	6	-	Zea mays	cis-acting regulatory element essential for the anaerobic induction	anaerobic induction
Dnobile09G00411.1	ARE	AAACCA	711	6	-	Zea mays	cis-acting regulatory element essential for the anaerobic induction	anaerobic induction
Dnobile09G00411.1	MBS	CAACTG	83	6	-	Arabidopsis thaliana	MYB binding site involved in drought-inducibility	MYB binding site involved in drought-inducibility
Dnobile09G00411.1	MBS	CAACTG	251	6	-	Arabidopsis thaliana	MYB binding site involved in drought-inducibility	MYB binding site involved in drought-inducibility
Dnobile09G00411.1	MBS	CAACTG	548	6	+	Arabidopsis thaliana	MYB binding site involved in drought-inducibility	MYB binding site involved in drought-inducibility
Dnobile09G00411.1	CAT-box	GCCACT	188	6	-	Arabidopsis thaliana	cis-acting regulatory element related to meristem expression	meristem expression
Dnobile09G00411.1	CAT-box	GCCACT	285	6	-	Arabidopsis thaliana	cis-acting regulatory element related to meristem expression	meristem expression
Dnobile09G00786.1	ARE	AAACCA	222	6	+	Zea mays	cis-acting regulatory element essential for the anaerobic induction	anaerobic induction
Dnobile09G00786.1	ARE	AAACCA	246	6	-	Zea mays	cis-acting regulatory element essential for the anaerobic induction	anaerobic induction
Dnobile09G00786.1	ARE	AAACCA	1063	6	-	Zea mays	cis-acting regulatory element essential for the anaerobic induction	anaerobic induction
Dnobile09G00786.1	ARE	AAACCA	1706	6	-	Zea mays	cis-acting regulatory element essential for the anaerobic induction	anaerobic induction
Dnobile09G00786.1	ARE	AAACCA	1752	6	+	Zea mays	cis-acting regulatory element essential for the anaerobic induction	anaerobic induction
Dnobile09G00786.1	GATA-motif	AAGGATAAGG	1972	9	-	Solanum tuberosum	part of a light responsive element	light responsiveness
Dnobile09G00786.1	ABRE	ACGTG	735	5	+	Arabidopsis thaliana	cis-acting element involved in the abscisic acid responsiveness	abscisic acid responsiveness
Dnobile09G00786.1	ABRE	ACGTG	788	5	+	Arabidopsis thaliana	cis-acting element involved in the abscisic acid responsiveness	abscisic acid responsiveness
Dnobile09G00786.1	ABRE	ACGTG	827	5	-	Arabidopsis thaliana	cis-acting element involved in the abscisic acid responsiveness	abscisic acid responsiveness
Dnobile09G00786.1	ABRE	ACGTG	1646	5	-	Arabidopsis thaliana	cis-acting element involved in the abscisic acid responsiveness	abscisic acid responsiveness
Dnobile09G00786.1	AE-box	AGAAACTT	497	8	+	Arabidopsis thaliana	part of a module for light response	light responsiveness
Dnobile09G00786.1	MBS	CAACTG	616	6	+	Arabidopsis thaliana	MYB binding site involved in drought-inducibility	MYB binding site involved in drought-inducibility
Dnobile09G00786.1	MBS	CAACTG	781	6	+	Arabidopsis thaliana	MYB binding site involved in drought-inducibility	MYB binding site involved in drought-inducibility
Dnobile09G00786.1	MBS	CAACTG	1812	6	-	Arabidopsis thaliana	MYB binding site involved in drought-inducibility	MYB binding site involved in drought-inducibility
Dnobile09G00786.1	TGACG-motif	TGACG	415	5	-	Hordeum vulgare	cis-acting regulatory element involved in the MeJA-responsiveness	MeJA-responsiveness
Dnobile09G00786.1	TGACG-motif	TGACG	620	5	+	Hordeum vulgare	cis-acting regulatory element involved in the MeJA-responsiveness	MeJA-responsiveness
Dnobile09G00786.1	TGACG-motif	TGACG	634	5	-	Hordeum vulgare	cis-acting regulatory element involved in the MeJA-responsiveness	MeJA-responsiveness
Dnobile09G00786.1	TGACG-motif	TGACG	642	5	-	Hordeum vulgare	cis-acting regulatory element involved in the MeJA-responsiveness	MeJA-responsiveness
Dnobile09G00786.1	CAT-box	GCCACT	257	6	-	Arabidopsis thaliana	cis-acting regulatory element related to meristem expression	meristem expression
Dnobile09G00786.1	CAT-box	GCCACT	515	6	+	Arabidopsis thaliana	cis-acting regulatory element related to meristem expression	meristem expression
Dnobile09G00786.1	G-Box	CACGTT	1646	6	+	Pisum sativum	cis-acting regulatory element involved in light responsiveness	light responsiveness
Dnobile09G00786.1	3-AF1 binding site	TAAGAGAGGAA	401	10	-	Solanum tuberosum	light responsive element	light responsiveness
Dnobile09G00786.1	MRE	AACCTAA	197	7	+	Petroselinum crispum	MYB binding site involved in light responsiveness	MYB binding site involved in light responsiveness
Dnobile09G00786.1	TCA-element	CCATCTTTTT	796	9	+	Nicotiana tabacum	cis-acting element involved in salicylic acid responsiveness	salicylic acid responsiveness
Dnobile09G00786.1	G-box	CACGTC	734	6	-	Zea mays	cis-acting regulatory element involved in light responsiveness	light responsiveness
Dnobile09G00786.1	G-box	CACGTC	787	6	-	Zea mays	cis-acting regulatory element involved in light responsiveness	light responsiveness
Dnobile09G00786.1	G-box	CCACGTAA	826	8	+	Brassica napus	cis-acting regulatory element involved in light responsiveness	light responsiveness
Dnobile09G00786.1	G-box	TACGTG	827	6	-	Arabidopsis thaliana	cis-acting regulatory element involved in light responsiveness	light responsiveness
Dnobile09G00786.1	Sp1	GGGCGG	1250	6	-	Oryza sativa	light responsive element	light responsiveness
Dnobile09G00786.1	CGTCA-motif	CGTCA	415	5	+	Hordeum vulgare	cis-acting regulatory element involved in the MeJA-responsiveness	MeJA-responsiveness
Dnobile09G00786.1	CGTCA-motif	CGTCA	620	5	-	Hordeum vulgare	cis-acting regulatory element involved in the MeJA-responsiveness	MeJA-responsiveness
Dnobile09G00786.1	CGTCA-motif	CGTCA	634	5	+	Hordeum vulgare	cis-acting regulatory element involved in the MeJA-responsiveness	MeJA-responsiveness
Dnobile09G00786.1	CGTCA-motif	CGTCA	642	5	+	Hordeum vulgare	cis-acting regulatory element involved in the MeJA-responsiveness	MeJA-responsiveness
Dnobile09G01687.1	TCCC-motif	TCTCCCT	1788	7	+	Spinacia oleracea	part of a light responsive element	light responsiveness
Dnobile09G01687.1	GT1-motif	GGTTAA	1673	6	+	Arabidopsis thaliana	light responsive element	light responsiveness
Dnobile09G01687.1	G-box	TACGTG	1045	6	+	Arabidopsis thaliana	cis-acting regulatory element involved in light responsiveness	light responsiveness
Dnobile09G01687.1	G-box	GCCACGTGGA	1541	9	+	Arabidopsis thaliana	cis-acting regulatory element involved in light responsiveness	light responsiveness
Dnobile09G01687.1	CGTCA-motif	CGTCA	287	5	+	Hordeum vulgare	cis-acting regulatory element involved in the MeJA-responsiveness	MeJA-responsiveness
Dnobile09G01687.1	TGA-element	AACGAC	661	6	-	Brassica oleracea	auxin-responsive element	auxin responsiveness
Dnobile09G01687.1	TC-rich repeats	ATTCTCTAAC	907	9	+	Nicotiana tabacum	cis-acting element involved in defense and stress responsiveness	defense and stress responsiveness
Dnobile09G01687.1	TGACG-motif	TGACG	287	5	-	Hordeum vulgare	cis-acting regulatory element involved in the MeJA-responsiveness	MeJA-responsiveness
Dnobile09G01687.1	GATA-motif	AAGGATAAGG	53	9	-	Solanum tuberosum	part of a light responsive element	light responsiveness
Dnobile09G01687.1	GATA-motif	GATAGGG	1851	7	-	Pisum sativum	part of a light responsive element	light responsiveness
Dnobile09G01687.1	ARE	AAACCA	1612	6	+	Zea mays	cis-acting regulatory element essential for the anaerobic induction	anaerobic induction
Dnobile09G01687.1	ARE	AAACCA	1733	6	+	Zea mays	cis-acting regulatory element essential for the anaerobic induction	anaerobic induction
Dnobile09G01687.1	GCN4_motif	TGAGTCA	701	7	+	Oryza sativa	cis-regulatory element involved in endosperm expression	endosperm expression
Dnobile09G01687.1	ABRE	ACGTG	1046	5	+	Arabidopsis thaliana	cis-acting element involved in the abscisic acid responsiveness	abscisic acid responsiveness
Dnobile09G01687.1	ABRE	GACACGTGGC	1095	9	+	Triticum aestivum	cis-acting element involved in the abscisic acid responsiveness	abscisic acid responsiveness
Dnobile10G00564.1	CAT-box	GCCACT	453	6	+	Arabidopsis thaliana	cis-acting regulatory element related to meristem expression	meristem expression
Dnobile10G00564.1	CAT-box	GCCACT	1572	6	+	Arabidopsis thaliana	cis-acting regulatory element related to meristem expression	meristem expression
Dnobile10G00564.1	TGACG-motif	TGACG	5	5	-	Hordeum vulgare	cis-acting regulatory element involved in the MeJA-responsiveness	MeJA-responsiveness
Dnobile10G00564.1	TGACG-motif	TGACG	987	5	+	Hordeum vulgare	cis-acting regulatory element involved in the MeJA-responsiveness	MeJA-responsiveness
Dnobile10G00564.1	TGACG-motif	TGACG	1355	5	-	Hordeum vulgare	cis-acting regulatory element involved in the MeJA-responsiveness	MeJA-responsiveness
Dnobile10G00564.1	MBS	CAACTG	257	6	-	Arabidopsis thaliana	MYB binding site involved in drought-inducibility	MYB binding site involved in drought-inducibility
Dnobile10G00564.1	ABRE	CACGTG	1591	6	-	Arabidopsis thaliana	cis-acting element involved in the abscisic acid responsiveness	abscisic acid responsiveness
Dnobile10G00564.1	ABRE	ACGTG	1592	5	+	Arabidopsis thaliana	cis-acting element involved in the abscisic acid responsiveness	abscisic acid responsiveness
Dnobile10G00564.1	ABRE	CGTACGTGCA	1915	9	-	Hordeum vulgare	cis-acting element involved in the abscisic acid responsiveness	abscisic acid responsiveness
Dnobile10G00564.1	ABRE	ACGTG	1917	5	-	Arabidopsis thaliana	cis-acting element involved in the abscisic acid responsiveness	abscisic acid responsiveness
Dnobile10G00564.1	ARE	AAACCA	1329	6	+	Zea mays	cis-acting regulatory element essential for the anaerobic induction	anaerobic induction
Dnobile10G00564.1	CGTCA-motif	CGTCA	5	5	+	Hordeum vulgare	cis-acting regulatory element involved in the MeJA-responsiveness	MeJA-responsiveness
Dnobile10G00564.1	CGTCA-motif	CGTCA	987	5	-	Hordeum vulgare	cis-acting regulatory element involved in the MeJA-responsiveness	MeJA-responsiveness
Dnobile10G00564.1	CGTCA-motif	CGTCA	1355	5	+	Hordeum vulgare	cis-acting regulatory element involved in the MeJA-responsiveness	MeJA-responsiveness
Dnobile10G00564.1	TCT-motif	TCTTAC	1340	6	+	Arabidopsis thaliana	part of a light responsive element	light responsiveness
Dnobile10G00564.1	TCT-motif	TCTTAC	1656	6	+	Arabidopsis thaliana	part of a light responsive element	light responsiveness
Dnobile10G00564.1	TGA-element	AACGAC	1942	6	+	Brassica oleracea	auxin-responsive element	auxin responsiveness
Dnobile10G00564.1	LTR	CCGAAA	1454	6	-	Hordeum vulgare	cis-acting element involved in low-temperature responsiveness	low-temperature responsiveness
Dnobile10G00564.1	G-box	CACGTG	1591	6	-	Arabidopsis thaliana	cis-acting regulatory element involved in light responsiveness	light responsiveness
Dnobile10G00564.1	G-box	TACGTG	1917	6	-	Arabidopsis thaliana	cis-acting regulatory element involved in light responsiveness	light responsiveness
Dnobile10G00564.1	GA-motif	ATAGATAA	775	8	-	Arabidopsis thaliana	part of a light responsive element	light responsiveness
Dnobile10G00564.1	GA-motif	ATAGATAA	931	8	-	Arabidopsis thaliana	part of a light responsive element	light responsiveness
Dnobile10G00564.1	I-box	GTATAAGGCC	107	9	+	Larix laricina	part of a light responsive element	light responsiveness
Dnobile10G00564.1	I-box	atGATAAGGTC	475	10	+	Helianthus annuus	part of a light responsive element	light responsiveness
Dnobile10G00564.1	G-Box	CACGTG	1591	6	-	Pisum sativum	cis-acting regulatory element involved in light responsiveness	light responsiveness
Dnobile12G00015.1	TGACG-motif	TGACG	514	5	+	Hordeum vulgare	cis-acting regulatory element involved in the MeJA-responsiveness	MeJA-responsiveness
Dnobile12G00015.1	ARE	AAACCA	508	6	-	Zea mays	cis-acting regulatory element essential for the anaerobic induction	anaerobic induction
Dnobile12G00015.1	ABRE	ACGTG	1157	5	-	Arabidopsis thaliana	cis-acting element involved in the abscisic acid responsiveness	abscisic acid responsiveness
Dnobile12G00015.1	G-box	TAACACGTAG	318	9	+	Brassica oleracea	cis-acting regulatory element involved in light responsiveness	light responsiveness
Dnobile12G00015.1	CGTCA-motif	CGTCA	514	5	-	Hordeum vulgare	cis-acting regulatory element involved in the MeJA-responsiveness	MeJA-responsiveness
Dnobile12G00015.1	G-Box	CACGTT	1157	6	+	Pisum sativum	cis-acting regulatory element involved in light responsiveness	light responsiveness
Dnobile12G00015.1	TCA-element	CCATCTTTTT	805	9	-	Nicotiana tabacum	cis-acting element involved in salicylic acid responsiveness	salicylic acid responsiveness
Dnobile12G00015.1	TCA-element	CCATCTTTTT	1137	9	-	Nicotiana tabacum	cis-acting element involved in salicylic acid responsiveness	salicylic acid responsiveness
Dnobile12G00015.1	MRE	AACCTAA	81	7	+	Petroselinum crispum	MYB binding site involved in light responsiveness	MYB binding site involved in light responsiveness
Dnobile12G00015.1	MRE	AACCTAA	182	7	-	Petroselinum crispum	MYB binding site involved in light responsiveness	MYB binding site involved in light responsiveness
Dnobile12G00015.1	MRE	AACCTAA	229	7	-	Petroselinum crispum	MYB binding site involved in light responsiveness	MYB binding site involved in light responsiveness
Dnobile12G00231.1	LTR	CCGAAA	189	6	+	Hordeum vulgare	cis-acting element involved in low-temperature responsiveness	low-temperature responsiveness
Dnobile12G00231.1	LTR	CCGAAA	1978	6	-	Hordeum vulgare	cis-acting element involved in low-temperature responsiveness	low-temperature responsiveness
Dnobile12G00231.1	G-box	CCACGTAA	1581	8	+	Brassica napus	cis-acting regulatory element involved in light responsiveness	light responsiveness
Dnobile12G00231.1	G-box	TACGTG	1582	6	-	Arabidopsis thaliana	cis-acting regulatory element involved in light responsiveness	light responsiveness
Dnobile12G00231.1	I-box	TGATAATGT	78	9	-	Solanum tuberosum	part of a light responsive element	light responsiveness
Dnobile12G00231.1	CAT-box	GCCACT	565	6	+	Arabidopsis thaliana	cis-acting regulatory element related to meristem expression	meristem expression
Dnobile12G00231.1	ARE	AAACCA	343	6	+	Zea mays	cis-acting regulatory element essential for the anaerobic induction	anaerobic induction
Dnobile12G00231.1	ARE	AAACCA	1379	6	-	Zea mays	cis-acting regulatory element essential for the anaerobic induction	anaerobic induction
Dnobile12G00231.1	ARE	AAACCA	1555	6	-	Zea mays	cis-acting regulatory element essential for the anaerobic induction	anaerobic induction
Dnobile12G00231.1	TCCC-motif	TCTCCCT	624	7	-	Spinacia oleracea	part of a light responsive element	light responsiveness
Dnobile12G00231.1	CGTCA-motif	CGTCA	767	5	+	Hordeum vulgare	cis-acting regulatory element involved in the MeJA-responsiveness	MeJA-responsiveness
Dnobile12G00231.1	CGTCA-motif	CGTCA	1238	5	+	Hordeum vulgare	cis-acting regulatory element involved in the MeJA-responsiveness	MeJA-responsiveness
Dnobile12G00231.1	CGTCA-motif	CGTCA	1270	5	+	Hordeum vulgare	cis-acting regulatory element involved in the MeJA-responsiveness	MeJA-responsiveness
Dnobile12G00231.1	Sp1	GGGCGG	880	6	-	Oryza sativa	light responsive element	light responsiveness
Dnobile12G00231.1	Sp1	GGGCGG	884	6	-	Oryza sativa	light responsive element	light responsiveness
Dnobile12G00231.1	TGA-element	AACGAC	269	6	+	Brassica oleracea	auxin-responsive element	auxin responsiveness
Dnobile12G00231.1	TGA-element	AACGAC	1063	6	-	Brassica oleracea	auxin-responsive element	auxin responsiveness
Dnobile12G00231.1	P-box	CCTTTTG	1287	7	+	Oryza sativa	gibberellin-responsive element	gibberellin responsiveness
Dnobile12G00231.1	TCA-element	CCATCTTTTT	112	9	-	Nicotiana tabacum	cis-acting element involved in salicylic acid responsiveness	salicylic acid responsiveness
Dnobile12G00231.1	MRE	AACCTAA	1	7	+	Petroselinum crispum	MYB binding site involved in light responsiveness	MYB binding site involved in light responsiveness
Dnobile12G00231.1	circadian	CAAAGATATC	1397	9	+	Lycopersicon esculentum	cis-acting regulatory element involved in circadian control	circadian control
Dnobile12G00231.1	TGACG-motif	TGACG	767	5	-	Hordeum vulgare	cis-acting regulatory element involved in the MeJA-responsiveness	MeJA-responsiveness
Dnobile12G00231.1	TGACG-motif	TGACG	1238	5	-	Hordeum vulgare	cis-acting regulatory element involved in the MeJA-responsiveness	MeJA-responsiveness
Dnobile12G00231.1	TGACG-motif	TGACG	1270	5	-	Hordeum vulgare	cis-acting regulatory element involved in the MeJA-responsiveness	MeJA-responsiveness
Dnobile12G00231.1	ABRE	ACGTG	1582	5	-	Arabidopsis thaliana	cis-acting element involved in the abscisic acid responsiveness	abscisic acid responsiveness
Dnobile13G00031.1	TGACG-motif	TGACG	1005	5	-	Hordeum vulgare	cis-acting regulatory element involved in the MeJA-responsiveness	MeJA-responsiveness
Dnobile13G00031.1	TC-rich repeats	GTTTTCTTAC	1228	9	+	Nicotiana tabacum	cis-acting element involved in defense and stress responsiveness	defense and stress responsiveness
Dnobile13G00031.1	LAMP-element	CTTTATCA	1634	8	+	Pisum sativum	part of a light responsive element	light responsiveness
Dnobile13G00031.1	ABRE	CGTACGTGCA	92	9	-	Hordeum vulgare	cis-acting element involved in the abscisic acid responsiveness	abscisic acid responsiveness
Dnobile13G00031.1	ABRE	ACGTG	135	5	-	Arabidopsis thaliana	cis-acting element involved in the abscisic acid responsiveness	abscisic acid responsiveness
Dnobile13G00031.1	ABRE	CACGTG	966	6	+	Arabidopsis thaliana	cis-acting element involved in the abscisic acid responsiveness	abscisic acid responsiveness
Dnobile13G00031.1	ABRE	ACGTG	967	5	+	Arabidopsis thaliana	cis-acting element involved in the abscisic acid responsiveness	abscisic acid responsiveness
Dnobile13G00031.1	AuxRR-core	GGTCCAT	1826	7	+	Nicotiana tabacum	cis-acting regulatory element involved in auxin responsiveness	auxin responsiveness
Dnobile13G00031.1	AuxRR-core	GGTCCAT	1853	7	+	Nicotiana tabacum	cis-acting regulatory element involved in auxin responsiveness	auxin responsiveness
Dnobile13G00031.1	GATA-motif	AAGATAAGATT	1807	10	+	Arabidopsis thaliana	part of a light responsive element	light responsiveness
Dnobile13G00031.1	TCT-motif	TCTTAC	959	6	-	Arabidopsis thaliana	part of a light responsive element	light responsiveness
Dnobile13G00031.1	TCT-motif	TCTTAC	1232	6	+	Arabidopsis thaliana	part of a light responsive element	light responsiveness
Dnobile13G00031.1	CGTCA-motif	CGTCA	1005	5	+	Hordeum vulgare	cis-acting regulatory element involved in the MeJA-responsiveness	MeJA-responsiveness
Dnobile13G00031.1	G-box	TACGTG	135	6	-	Arabidopsis thaliana	cis-acting regulatory element involved in light responsiveness	light responsiveness
Dnobile13G00031.1	G-box	CACGTG	966	6	+	Arabidopsis thaliana	cis-acting regulatory element involved in light responsiveness	light responsiveness
Dnobile13G00031.1	GARE-motif	TCTGTTG	1098	7	+	Brassica oleracea	gibberellin-responsive element	gibberellin responsiveness
Dnobile13G00031.1	MRE	AACCTAA	1695	7	-	Petroselinum crispum	MYB binding site involved in light responsiveness	MYB binding site involved in light responsiveness
Dnobile13G00031.1	G-Box	CACGTG	966	6	+	Pisum sativum	cis-acting regulatory element involved in light responsiveness	light responsiveness
Dnobile13G00734.1	G-Box	CACGTG	670	6	+	Pisum sativum	cis-acting regulatory element involved in light responsiveness	light responsiveness
Dnobile13G00734.1	G-Box	CACGTG	716	6	+	Pisum sativum	cis-acting regulatory element involved in light responsiveness	light responsiveness
Dnobile13G00734.1	MSA-like	(T/C)C(T/C)AACGG(T/C)(T/C)A	1864	9	-	Catharanthus roseus	cis-acting element involved in cell cycle regulation	cell cycle regulation
Dnobile13G00734.1	TCA-element	CCATCTTTTT	1909	9	-	Nicotiana tabacum	cis-acting element involved in salicylic acid responsiveness	salicylic acid responsiveness
Dnobile13G00734.1	MRE	AACCTAA	1924	7	-	Petroselinum crispum	MYB binding site involved in light responsiveness	MYB binding site involved in light responsiveness
Dnobile13G00734.1	SARE	TTCGACCATCTT	1412	11	-	Nicotiana tabacum	cis-acting element involved in salicylic acid responsiveness	salicylic acid responsiveness
Dnobile13G00734.1	G-box	CACGTG	670	6	+	Arabidopsis thaliana	cis-acting regulatory element involved in light responsiveness	light responsiveness
Dnobile13G00734.1	G-box	ACACGTGT	715	8	+	Brassica napus	cis-acting regulatory element involved in light responsiveness	light responsiveness
Dnobile13G00734.1	G-box	CACGTG	716	6	+	Arabidopsis thaliana	cis-acting regulatory element involved in light responsiveness	light responsiveness
Dnobile13G00734.1	GT1-motif	GGTTAA	28	6	+	Arabidopsis thaliana	light responsive element	light responsiveness
Dnobile13G00734.1	GT1-motif	GGTTAA	30	6	-	Arabidopsis thaliana	light responsive element	light responsiveness
Dnobile13G00734.1	CGTCA-motif	CGTCA	1320	5	+	Hordeum vulgare	cis-acting regulatory element involved in the MeJA-responsiveness	MeJA-responsiveness
Dnobile13G00734.1	CGTCA-motif	CGTCA	1984	5	-	Hordeum vulgare	cis-acting regulatory element involved in the MeJA-responsiveness	MeJA-responsiveness
Dnobile13G00734.1	TCT-motif	TCTTAC	784	6	+	Arabidopsis thaliana	part of a light responsive element	light responsiveness
Dnobile13G00734.1	GATA-motif	GATAGGA	520	7	-	Arabidopsis thaliana	part of a light responsive element	light responsiveness
Dnobile13G00734.1	AE-box	AGAAACAA	1432	8	-	Arabidopsis thaliana	part of a module for light response	light responsiveness
Dnobile13G00734.1	ABRE	CACGTG	670	6	+	Arabidopsis thaliana	cis-acting element involved in the abscisic acid responsiveness	abscisic acid responsiveness
Dnobile13G00734.1	ABRE	ACGTG	671	5	+	Arabidopsis thaliana	cis-acting element involved in the abscisic acid responsiveness	abscisic acid responsiveness
Dnobile13G00734.1	ABRE	CACGTG	716	6	+	Arabidopsis thaliana	cis-acting element involved in the abscisic acid responsiveness	abscisic acid responsiveness
Dnobile13G00734.1	ABRE	ACGTG	717	5	+	Arabidopsis thaliana	cis-acting element involved in the abscisic acid responsiveness	abscisic acid responsiveness
Dnobile13G00734.1	TGACG-motif	TGACG	1320	5	-	Hordeum vulgare	cis-acting regulatory element involved in the MeJA-responsiveness	MeJA-responsiveness
Dnobile13G00734.1	TGACG-motif	TGACG	1984	5	+	Hordeum vulgare	cis-acting regulatory element involved in the MeJA-responsiveness	MeJA-responsiveness
Dnobile13G00734.1	MBS	CAACTG	217	6	+	Arabidopsis thaliana	MYB binding site involved in drought-inducibility	MYB binding site involved in drought-inducibility
Dnobile13G00734.1	MBS	CAACTG	371	6	+	Arabidopsis thaliana	MYB binding site involved in drought-inducibility	MYB binding site involved in drought-inducibility
Dnobile13G00734.1	MBS	CAACTG	1823	6	+	Arabidopsis thaliana	MYB binding site involved in drought-inducibility	MYB binding site involved in drought-inducibility
Dnobile13G01247.1	LAMP-element	CTTTATCA	1273	8	-	Pisum sativum	part of a light responsive element	light responsiveness
Dnobile13G01247.1	ABRE	CACGTG	1244	6	-	Arabidopsis thaliana	cis-acting element involved in the abscisic acid responsiveness	abscisic acid responsiveness
Dnobile13G01247.1	ABRE	ACGTG	1245	5	+	Arabidopsis thaliana	cis-acting element involved in the abscisic acid responsiveness	abscisic acid responsiveness
Dnobile13G01247.1	GCN4_motif	TGAGTCA	1137	7	-	Oryza sativa	cis-regulatory element involved in endosperm expression	endosperm expression
Dnobile13G01247.1	ARE	AAACCA	1010	6	+	Zea mays	cis-acting regulatory element essential for the anaerobic induction	anaerobic induction
Dnobile13G01247.1	ARE	AAACCA	1073	6	-	Zea mays	cis-acting regulatory element essential for the anaerobic induction	anaerobic induction
Dnobile13G01247.1	GATA-motif	GATAGGA	595	7	-	Arabidopsis thaliana	part of a light responsive element	light responsiveness
Dnobile13G01247.1	GATA-motif	GATAGGA	784	7	-	Arabidopsis thaliana	part of a light responsive element	light responsiveness
Dnobile13G01247.1	GATA-motif	AAGGATAAGG	1512	9	-	Solanum tuberosum	part of a light responsive element	light responsiveness
Dnobile13G01247.1	MBS	CAACTG	1182	6	-	Arabidopsis thaliana	MYB binding site involved in drought-inducibility	MYB binding site involved in drought-inducibility
Dnobile13G01247.1	MBS	CAACTG	1966	6	-	Arabidopsis thaliana	MYB binding site involved in drought-inducibility	MYB binding site involved in drought-inducibility
Dnobile13G01247.1	TGACG-motif	TGACG	1497	5	+	Hordeum vulgare	cis-acting regulatory element involved in the MeJA-responsiveness	MeJA-responsiveness
Dnobile13G01247.1	TGACG-motif	TGACG	1612	5	-	Hordeum vulgare	cis-acting regulatory element involved in the MeJA-responsiveness	MeJA-responsiveness
Dnobile13G01247.1	P-box	CCTTTTG	1870	7	+	Oryza sativa	gibberellin-responsive element	gibberellin responsiveness
Dnobile13G01247.1	G-Box	CACGTG	1244	6	-	Pisum sativum	cis-acting regulatory element involved in light responsiveness	light responsiveness
Dnobile13G01247.1	TGA-element	AACGAC	668	6	-	Brassica oleracea	auxin-responsive element	auxin responsiveness
Dnobile13G01247.1	TGA-element	AACGAC	1290	6	-	Brassica oleracea	auxin-responsive element	auxin responsiveness
Dnobile13G01247.1	TCT-motif	TCTTAC	232	6	+	Arabidopsis thaliana	part of a light responsive element	light responsiveness
Dnobile13G01247.1	TCT-motif	TCTTAC	1668	6	-	Arabidopsis thaliana	part of a light responsive element	light responsiveness
Dnobile13G01247.1	Sp1	GGGCGG	1155	6	-	Oryza sativa	light responsive element	light responsiveness
Dnobile13G01247.1	CGTCA-motif	CGTCA	1497	5	-	Hordeum vulgare	cis-acting regulatory element involved in the MeJA-responsiveness	MeJA-responsiveness
Dnobile13G01247.1	CGTCA-motif	CGTCA	1612	5	+	Hordeum vulgare	cis-acting regulatory element involved in the MeJA-responsiveness	MeJA-responsiveness
Dnobile13G01247.1	G-box	CACGTG	1244	6	-	Arabidopsis thaliana	cis-acting regulatory element involved in light responsiveness	light responsiveness
Dnobile13G01247.1	LTR	CCGAAA	1230	6	+	Hordeum vulgare	cis-acting element involved in low-temperature responsiveness	low-temperature responsiveness
Dnobile14G00268.1	MBS	CAACTG	1779	6	+	Arabidopsis thaliana	MYB binding site involved in drought-inducibility	MYB binding site involved in drought-inducibility
Dnobile14G00268.1	ARE	AAACCA	197	6	-	Zea mays	cis-acting regulatory element essential for the anaerobic induction	anaerobic induction
Dnobile14G00268.1	GATA-motif	AAGATAAGATT	788	10	+	Arabidopsis thaliana	part of a light responsive element	light responsiveness
Dnobile14G00268.1	GATT-motif	CTCCTGATTAGC	1312	11	+	Zea mays	part of a light responsive element	light responsiveness
Dnobile14G00268.1	TCT-motif	TCTTAC	1607	6	+	Arabidopsis thaliana	part of a light responsive element	light responsiveness
Dnobile14G00268.1	GT1-motif	GGTTAA	1624	6	+	Arabidopsis thaliana	light responsive element	light responsiveness
Dnobile14G00268.1	LTR	CCGAAA	259	6	-	Hordeum vulgare	cis-acting element involved in low-temperature responsiveness	low-temperature responsiveness
Dnobile14G00268.1	MRE	AACCTAA	578	7	-	Petroselinum crispum	MYB binding site involved in light responsiveness	MYB binding site involved in light responsiveness
Dnobile14G00268.1	P-box	CCTTTTG	1822	7	-	Oryza sativa	gibberellin-responsive element	gibberellin responsiveness
Dnobile14G00395.1	WUN-motif	AAATTTCCT	1899	9	-	Brassica oleracea	wound-responsive element	wound responsiveness
Dnobile14G00395.1	G-Box	CACGTG	839	6	+	Pisum sativum	cis-acting regulatory element involved in light responsiveness	light responsiveness
Dnobile14G00395.1	G-Box	CACGTT	893	6	+	Pisum sativum	cis-acting regulatory element involved in light responsiveness	light responsiveness
Dnobile14G00395.1	G-Box	CACGTT	1062	6	+	Pisum sativum	cis-acting regulatory element involved in light responsiveness	light responsiveness
Dnobile14G00395.1	I-box	ccttatcct	1932	9	-	Arabidopsis thaliana	part of a light responsive element	light responsiveness
Dnobile14G00395.1	TCA-element	TCAGAAGAGG	1451	9	-	Brassica oleracea	cis-acting element involved in salicylic acid responsiveness	salicylic acid responsiveness
Dnobile14G00395.1	TCA-element	CCATCTTTTT	1789	9	+	Nicotiana tabacum	cis-acting element involved in salicylic acid responsiveness	salicylic acid responsiveness
Dnobile14G00395.1	GA-motif	ATAGATAA	721	8	-	Arabidopsis thaliana	part of a light responsive element	light responsiveness
Dnobile14G00395.1	G-box	CACGAC	832	6	-	Zea mays	cis-acting regulatory element involved in light responsiveness	light responsiveness
Dnobile14G00395.1	G-box	CACGTG	839	6	+	Arabidopsis thaliana	cis-acting regulatory element involved in light responsiveness	light responsiveness
Dnobile14G00395.1	LTR	CCGAAA	331	6	+	Hordeum vulgare	cis-acting element involved in low-temperature responsiveness	low-temperature responsiveness
Dnobile14G00395.1	TCT-motif	TCTTAC	556	6	-	Arabidopsis thaliana	part of a light responsive element	light responsiveness
Dnobile14G00395.1	TCT-motif	TCTTAC	1798	6	+	Arabidopsis thaliana	part of a light responsive element	light responsiveness
Dnobile14G00395.1	CGTCA-motif	CGTCA	813	5	-	Hordeum vulgare	cis-acting regulatory element involved in the MeJA-responsiveness	MeJA-responsiveness
Dnobile14G00395.1	CGTCA-motif	CGTCA	843	5	-	Hordeum vulgare	cis-acting regulatory element involved in the MeJA-responsiveness	MeJA-responsiveness
Dnobile14G00395.1	GATA-motif	GATAGGA	944	7	-	Arabidopsis thaliana	part of a light responsive element	light responsiveness
Dnobile14G00395.1	GATA-motif	AAGGATAAGG	1931	9	+	Solanum tuberosum	part of a light responsive element	light responsiveness
Dnobile14G00395.1	ABRE	GACACGTGGC	837	9	-	Triticum aestivum	cis-acting element involved in the abscisic acid responsiveness	abscisic acid responsiveness
Dnobile14G00395.1	ABRE	CACGTG	839	6	+	Arabidopsis thaliana	cis-acting element involved in the abscisic acid responsiveness	abscisic acid responsiveness
Dnobile14G00395.1	ABRE	ACGTG	840	5	+	Arabidopsis thaliana	cis-acting element involved in the abscisic acid responsiveness	abscisic acid responsiveness
Dnobile14G00395.1	ABRE	ACGTG	893	5	-	Arabidopsis thaliana	cis-acting element involved in the abscisic acid responsiveness	abscisic acid responsiveness
Dnobile14G00395.1	ABRE	ACGTG	1062	5	-	Arabidopsis thaliana	cis-acting element involved in the abscisic acid responsiveness	abscisic acid responsiveness
Dnobile14G00395.1	TGACG-motif	TGACG	813	5	+	Hordeum vulgare	cis-acting regulatory element involved in the MeJA-responsiveness	MeJA-responsiveness
Dnobile14G00395.1	TGACG-motif	TGACG	843	5	+	Hordeum vulgare	cis-acting regulatory element involved in the MeJA-responsiveness	MeJA-responsiveness
Dnobile14G00395.1	CAT-box	GCCACT	848	6	-	Arabidopsis thaliana	cis-acting regulatory element related to meristem expression	meristem expression
Dnobile14G00395.1	TC-rich repeats	GTTTTCTTAC	1794	9	+	Nicotiana tabacum	cis-acting element involved in defense and stress responsiveness	defense and stress responsiveness
Dnobile17G01096.1	CGTCA-motif	CGTCA	1977	5	-	Hordeum vulgare	cis-acting regulatory element involved in the MeJA-responsiveness	MeJA-responsiveness
Dnobile17G01096.1	TCT-motif	TCTTAC	1269	6	+	Arabidopsis thaliana	part of a light responsive element	light responsiveness
Dnobile17G01096.1	G-box	CCACGTAA	124	8	+	Brassica napus	cis-acting regulatory element involved in light responsiveness	light responsiveness
Dnobile17G01096.1	G-box	TACGTG	125	6	-	Arabidopsis thaliana	cis-acting regulatory element involved in light responsiveness	light responsiveness
Dnobile17G01096.1	G-box	CACGAC	575	6	-	Zea mays	cis-acting regulatory element involved in light responsiveness	light responsiveness
Dnobile17G01096.1	G-box	CACGTG	1819	6	-	Arabidopsis thaliana	cis-acting regulatory element involved in light responsiveness	light responsiveness
Dnobile17G01096.1	GT1-motif	GGTTAAT	259	7	+	Avena sativa	light responsive element	light responsiveness
Dnobile17G01096.1	GT1-motif	GGTTAAT	974	7	+	Avena sativa	light responsive element	light responsiveness
Dnobile17G01096.1	GT1-motif	GGTTAA	1316	6	-	Arabidopsis thaliana	light responsive element	light responsiveness
Dnobile17G01096.1	LTR	CCGAAA	113	6	-	Hordeum vulgare	cis-acting element involved in low-temperature responsiveness	low-temperature responsiveness
Dnobile17G01096.1	TCA-element	CCATCTTTTT	1236	9	+	Nicotiana tabacum	cis-acting element involved in salicylic acid responsiveness	salicylic acid responsiveness
Dnobile17G01096.1	G-Box	CACGTG	1819	6	-	Pisum sativum	cis-acting regulatory element involved in light responsiveness	light responsiveness
Dnobile17G01096.1	TGACG-motif	TGACG	1977	5	+	Hordeum vulgare	cis-acting regulatory element involved in the MeJA-responsiveness	MeJA-responsiveness
Dnobile17G01096.1	TC-rich repeats	GTTTTCTTAC	1153	9	-	Nicotiana tabacum	cis-acting element involved in defense and stress responsiveness	defense and stress responsiveness
Dnobile17G01096.1	CAT-box	GCCACT	1583	6	-	Arabidopsis thaliana	cis-acting regulatory element related to meristem expression	meristem expression
Dnobile17G01096.1	ABRE	ACGTG	125	5	-	Arabidopsis thaliana	cis-acting element involved in the abscisic acid responsiveness	abscisic acid responsiveness
Dnobile17G01096.1	ABRE	CACGTG	1819	6	-	Arabidopsis thaliana	cis-acting element involved in the abscisic acid responsiveness	abscisic acid responsiveness
Dnobile17G01096.1	ABRE	ACGTG	1820	5	+	Arabidopsis thaliana	cis-acting element involved in the abscisic acid responsiveness	abscisic acid responsiveness
Dnobile17G01096.1	AE-box	AGAAACAA	1758	8	-	Arabidopsis thaliana	part of a module for light response	light responsiveness
Dnobile17G01096.1	ARE	AAACCA	99	6	-	Zea mays	cis-acting regulatory element essential for the anaerobic induction	anaerobic induction
Dnobile17G01096.1	ARE	AAACCA	501	6	-	Zea mays	cis-acting regulatory element essential for the anaerobic induction	anaerobic induction
Dnobile17G01096.1	ARE	AAACCA	940	6	-	Zea mays	cis-acting regulatory element essential for the anaerobic induction	anaerobic induction
Dnobile17G01096.1	GATA-motif	GATAGGA	1434	7	+	Arabidopsis thaliana	part of a light responsive element	light responsiveness
Dnobile17G01327.1	AuxRE	TGTCTCAATAAG	1637	11	-	Glycine max	part of an auxin-responsive element	auxin responsiveness
Dnobile17G01327.1	TGACG-motif	TGACG	1173	5	-	Hordeum vulgare	cis-acting regulatory element involved in the MeJA-responsiveness	MeJA-responsiveness
Dnobile17G01327.1	AE-box	AGAAACTT	1753	8	-	Arabidopsis thaliana	part of a module for light response	light responsiveness
Dnobile17G01327.1	ARE	AAACCA	1985	6	-	Zea mays	cis-acting regulatory element essential for the anaerobic induction	anaerobic induction
Dnobile17G01327.1	GATA-motif	AAGGATAAGG	1236	9	-	Solanum tuberosum	part of a light responsive element	light responsiveness
Dnobile17G01327.1	GATA-motif	GATAGGA	1658	7	-	Arabidopsis thaliana	part of a light responsive element	light responsiveness
Dnobile17G01327.1	CGTCA-motif	CGTCA	1173	5	+	Hordeum vulgare	cis-acting regulatory element involved in the MeJA-responsiveness	MeJA-responsiveness
Dnobile17G01327.1	TCT-motif	TCTTAC	208	6	-	Arabidopsis thaliana	part of a light responsive element	light responsiveness
Dnobile17G01327.1	TCT-motif	TCTTAC	954	6	+	Arabidopsis thaliana	part of a light responsive element	light responsiveness
Dnobile17G01327.1	TCT-motif	TCTTAC	1649	6	-	Arabidopsis thaliana	part of a light responsive element	light responsiveness
Dnobile17G01327.1	GT1-motif	GGTTAA	93	6	-	Arabidopsis thaliana	light responsive element	light responsiveness
Dnobile17G01327.1	GT1-motif	GGTTAAT	409	7	+	Avena sativa	light responsive element	light responsiveness
Dnobile17G01327.1	TCCC-motif	TCTCCCT	1767	7	+	Spinacia oleracea	part of a light responsive element	light responsiveness
Dnobile17G01327.1	TCCC-motif	TCTCCCT	1904	7	+	Spinacia oleracea	part of a light responsive element	light responsiveness
Dnobile17G01327.1	TATC-box	TATCCCA	1552	7	+	Oryza sativa	cis-acting element involved in gibberellin-responsiveness	gibberellin responsiveness
Dnobile17G01327.1	I-box	ccttatcct	1236	9	+	Arabidopsis thaliana	part of a light responsive element	light responsiveness
Dnobile17G01327.1	I-box	cCATATCCAAT	1549	10	+	Flaveria trinervia	part of a light responsive element	light responsiveness
Dnobile17G01786.1	LTR	CCGAAA	80	6	+	Hordeum vulgare	cis-acting element involved in low-temperature responsiveness	low-temperature responsiveness
Dnobile17G01786.1	GARE-motif	TCTGTTG	629	7	-	Brassica oleracea	gibberellin-responsive element	gibberellin responsiveness
Dnobile17G01786.1	GT1-motif	GGTTAA	151	6	+	Arabidopsis thaliana	light responsive element	light responsiveness
Dnobile17G01786.1	G-box	tgACACGTGGCA	822	11	+	Lycopersicon esculentum	cis-acting regulatory element involved in light responsiveness	light responsiveness
Dnobile17G01786.1	G-box	GCCACGTGGA	823	9	+	Arabidopsis thaliana	cis-acting regulatory element involved in light responsiveness	light responsiveness
Dnobile17G01786.1	G-box	CACGTG	825	6	+	Arabidopsis thaliana	cis-acting regulatory element involved in light responsiveness	light responsiveness
Dnobile17G01786.1	G-box	TAAACGTG	1273	8	+	Brassica oleracea	cis-acting regulatory element involved in light responsiveness	light responsiveness
Dnobile17G01786.1	I-box	GATAAGGGT	415	9	-	Arabidopsis thaliana	part of a light responsive element	light responsiveness
Dnobile17G01786.1	CAT-box	GCCACT	611	6	-	Arabidopsis thaliana	cis-acting regulatory element related to meristem expression	meristem expression
Dnobile17G01786.1	CAT-box	GCCACT	859	6	-	Arabidopsis thaliana	cis-acting regulatory element related to meristem expression	meristem expression
Dnobile17G01786.1	CAT-box	GCCACT	898	6	-	Arabidopsis thaliana	cis-acting regulatory element related to meristem expression	meristem expression
Dnobile17G01786.1	ARE	AAACCA	1245	6	-	Zea mays	cis-acting regulatory element essential for the anaerobic induction	anaerobic induction
Dnobile17G01786.1	TCT-motif	TCTTAC	1531	6	+	Arabidopsis thaliana	part of a light responsive element	light responsiveness
Dnobile17G01786.1	TCT-motif	TCTTAC	1596	6	+	Arabidopsis thaliana	part of a light responsive element	light responsiveness
Dnobile17G01786.1	CGTCA-motif	CGTCA	1782	5	-	Hordeum vulgare	cis-acting regulatory element involved in the MeJA-responsiveness	MeJA-responsiveness
Dnobile17G01786.1	Box II	CCACGTGGC	823	9	-	Petroselinum crispum	part of a light responsive element	light responsiveness
Dnobile17G01786.1	Box II	CCACGTGGC	824	9	+	Petroselinum crispum	part of a light responsive element	light responsiveness
Dnobile17G01786.1	G-Box	CACGTG	825	6	+	Pisum sativum	cis-acting regulatory element involved in light responsiveness	light responsiveness
Dnobile17G01786.1	G-Box	CACGTT	1275	6	-	Pisum sativum	cis-acting regulatory element involved in light responsiveness	light responsiveness
Dnobile17G01786.1	MSA-like	TCCAACGGT	691	9	+	Catharanthus roseus	cis-acting element involved in cell cycle regulation	cell cycle regulation
Dnobile17G01786.1	MRE	AACCTAA	4	7	+	Petroselinum crispum	MYB binding site involved in light responsiveness	MYB binding site involved in light responsiveness
Dnobile17G01786.1	TCA-element	CCATCTTTTT	1555	9	-	Nicotiana tabacum	cis-acting element involved in salicylic acid responsiveness	salicylic acid responsiveness
Dnobile17G01786.1	circadian	CAAAGATATC	364	9	-	Lycopersicon esculentum	cis-acting regulatory element involved in circadian control	circadian control
Dnobile17G01786.1	TGACG-motif	TGACG	1782	5	+	Hordeum vulgare	cis-acting regulatory element involved in the MeJA-responsiveness	MeJA-responsiveness
Dnobile17G01786.1	chs-Unit 1 m1	ACCTAACCCGC	5	10	+	Hordeum vulgare	part of a light responsive element	light responsiveness
Dnobile17G01786.1	AT1-motif	AATTATTTTTTATT	538	13	-	Solanum tuberosum	part of a light responsive module	light responsiveness
Dnobile17G01786.1	ABRE	GCCGCGTGGC	823	9	+	Oryza sativa	cis-acting element involved in the abscisic acid responsiveness	abscisic acid responsiveness
Dnobile17G01786.1	ABRE	CACGTG	825	6	+	Arabidopsis thaliana	cis-acting element involved in the abscisic acid responsiveness	abscisic acid responsiveness
Dnobile17G01786.1	ABRE	ACGTG	826	5	+	Arabidopsis thaliana	cis-acting element involved in the abscisic acid responsiveness	abscisic acid responsiveness
Dnobile17G01786.1	ABRE	ACGTG	1276	5	+	Arabidopsis thaliana	cis-acting element involved in the abscisic acid responsiveness	abscisic acid responsiveness
Dnobile18G01664.1	TCA-element	CCATCTTTTT	772	9	+	Nicotiana tabacum	cis-acting element involved in salicylic acid responsiveness	salicylic acid responsiveness
Dnobile18G01664.1	TCA-element	CCATCTTTTT	1107	9	-	Nicotiana tabacum	cis-acting element involved in salicylic acid responsiveness	salicylic acid responsiveness
Dnobile18G01664.1	3-AF1 binding site	TAAGAGAGGAA	1768	10	+	Solanum tuberosum	light responsive element	light responsiveness
Dnobile18G01664.1	LTR	CCGAAA	1546	6	-	Hordeum vulgare	cis-acting element involved in low-temperature responsiveness	low-temperature responsiveness
Dnobile18G01664.1	G-box	CACGAC	812	6	-	Zea mays	cis-acting regulatory element involved in light responsiveness	light responsiveness
Dnobile18G01664.1	GT1-motif	GGTTAA	301	6	-	Arabidopsis thaliana	light responsive element	light responsiveness
Dnobile18G01664.1	GT1-motif	GGTTAAT	744	7	+	Avena sativa	light responsive element	light responsiveness
Dnobile18G01664.1	GT1-motif	GGTTAA	1403	6	-	Arabidopsis thaliana	light responsive element	light responsiveness
Dnobile18G01664.1	CGTCA-motif	CGTCA	1043	5	+	Hordeum vulgare	cis-acting regulatory element involved in the MeJA-responsiveness	MeJA-responsiveness
Dnobile18G01664.1	CGTCA-motif	CGTCA	1241	5	-	Hordeum vulgare	cis-acting regulatory element involved in the MeJA-responsiveness	MeJA-responsiveness
Dnobile18G01664.1	TCT-motif	TCTTAC	1469	6	+	Arabidopsis thaliana	part of a light responsive element	light responsiveness
Dnobile18G01664.1	TCT-motif	TCTTAC	1563	6	-	Arabidopsis thaliana	part of a light responsive element	light responsiveness
Dnobile18G01664.1	ARE	AAACCA	997	6	+	Zea mays	cis-acting regulatory element essential for the anaerobic induction	anaerobic induction
Dnobile18G01664.1	ARE	AAACCA	1883	6	+	Zea mays	cis-acting regulatory element essential for the anaerobic induction	anaerobic induction
Dnobile18G01664.1	AE-box	AGAAACAA	1507	8	-	Arabidopsis thaliana	part of a module for light response	light responsiveness
Dnobile18G01664.1	MBS	CAACTG	1687	6	-	Arabidopsis thaliana	MYB binding site involved in drought-inducibility	MYB binding site involved in drought-inducibility
Dnobile18G01664.1	TGACG-motif	TGACG	1043	5	-	Hordeum vulgare	cis-acting regulatory element involved in the MeJA-responsiveness	MeJA-responsiveness
Dnobile18G01664.1	TGACG-motif	TGACG	1241	5	+	Hordeum vulgare	cis-acting regulatory element involved in the MeJA-responsiveness	MeJA-responsiveness
Dnobile18G02014.1	TCA-element	TCAGAAGAGG	120	9	+	Brassica oleracea	cis-acting element involved in salicylic acid responsiveness	salicylic acid responsiveness
Dnobile18G02014.1	TCA-element	CCATCTTTTT	889	9	-	Nicotiana tabacum	cis-acting element involved in salicylic acid responsiveness	salicylic acid responsiveness
Dnobile18G02014.1	TCA-element	TCAGAAGAGG	1935	9	-	Brassica oleracea	cis-acting element involved in salicylic acid responsiveness	salicylic acid responsiveness
Dnobile18G02014.1	G-Box	CACGTT	1622	6	+	Pisum sativum	cis-acting regulatory element involved in light responsiveness	light responsiveness
Dnobile18G02014.1	WUN-motif	AAATTTCCT	248	9	+	Brassica oleracea	wound-responsive element	wound responsiveness
Dnobile18G02014.1	TATC-box	TATCCCA	15	7	+	Oryza sativa	cis-acting element involved in gibberellin-responsiveness	gibberellin responsiveness
Dnobile18G02014.1	TCT-motif	TCTTAC	1520	6	+	Arabidopsis thaliana	part of a light responsive element	light responsiveness
Dnobile18G02014.1	TCCC-motif	TCTCCCT	1586	7	-	Spinacia oleracea	part of a light responsive element	light responsiveness
Dnobile18G02014.1	GT1-motif	GGTTAA	327	6	+	Arabidopsis thaliana	light responsive element	light responsiveness
Dnobile18G02014.1	G-box	TAACACGTAG	755	9	+	Brassica oleracea	cis-acting regulatory element involved in light responsiveness	light responsiveness
Dnobile18G02014.1	LAMP-element	CTTTATCA	998	8	-	Pisum sativum	part of a light responsive element	light responsiveness
Dnobile18G02014.1	ABRE	ACGTG	1622	5	-	Arabidopsis thaliana	cis-acting element involved in the abscisic acid responsiveness	abscisic acid responsiveness
Dnobile18G02014.1	ARE	AAACCA	221	6	-	Zea mays	cis-acting regulatory element essential for the anaerobic induction	anaerobic induction
Dnobile18G02014.1	TC-rich repeats	GTTTTCTTAC	1516	9	+	Nicotiana tabacum	cis-acting element involved in defense and stress responsiveness	defense and stress responsiveness
Dnobile18G02014.1	ACE	CTAACGTATT	520	9	+	Petroselinum crispum	cis-acting element involved in light responsiveness	light responsiveness
Dnobile19G01176.1	ARE	AAACCA	982	6	-	Zea mays	cis-acting regulatory element essential for the anaerobic induction	anaerobic induction
Dnobile19G01176.1	ARE	AAACCA	1363	6	+	Zea mays	cis-acting regulatory element essential for the anaerobic induction	anaerobic induction
Dnobile19G01176.1	AT1-motif	AATTATTTTTTATT	107	13	-	Solanum tuberosum	part of a light responsive module	light responsiveness
Dnobile19G01176.1	GCN4_motif	TGAGTCA	277	7	-	Oryza sativa	cis-regulatory element involved in endosperm expression	endosperm expression
Dnobile19G01176.1	GCN4_motif	TGAGTCA	293	7	-	Oryza sativa	cis-regulatory element involved in endosperm expression	endosperm expression
Dnobile19G01176.1	ABRE	CACGTG	462	6	+	Arabidopsis thaliana	cis-acting element involved in the abscisic acid responsiveness	abscisic acid responsiveness
Dnobile19G01176.1	ABRE	ACGTG	463	5	+	Arabidopsis thaliana	cis-acting element involved in the abscisic acid responsiveness	abscisic acid responsiveness
Dnobile19G01176.1	ABRE	CACGTG	1609	6	-	Arabidopsis thaliana	cis-acting element involved in the abscisic acid responsiveness	abscisic acid responsiveness
Dnobile19G01176.1	ABRE	ACGTG	1610	5	+	Arabidopsis thaliana	cis-acting element involved in the abscisic acid responsiveness	abscisic acid responsiveness
Dnobile19G01176.1	TGACG-motif	TGACG	481	5	-	Hordeum vulgare	cis-acting regulatory element involved in the MeJA-responsiveness	MeJA-responsiveness
Dnobile19G01176.1	TGACG-motif	TGACG	1678	5	-	Hordeum vulgare	cis-acting regulatory element involved in the MeJA-responsiveness	MeJA-responsiveness
Dnobile19G01176.1	Pc-CMA2c	GCCCACGCA	613	9	-	Pisum sativum	part of a light responsive element	light responsiveness
Dnobile19G01176.1	G-Box	CACGTG	462	6	+	Pisum sativum	cis-acting regulatory element involved in light responsiveness	light responsiveness
Dnobile19G01176.1	G-Box	CACGTG	1609	6	-	Pisum sativum	cis-acting regulatory element involved in light responsiveness	light responsiveness
Dnobile19G01176.1	P-box	CCTTTTG	1956	7	-	Oryza sativa	gibberellin-responsive element	gibberellin responsiveness
Dnobile19G01176.1	GA-motif	ATAGATAA	86	8	+	Arabidopsis thaliana	part of a light responsive element	light responsiveness
Dnobile19G01176.1	GA-motif	ATAGATAA	1504	8	+	Arabidopsis thaliana	part of a light responsive element	light responsiveness
Dnobile19G01176.1	LTR	CCGAAA	1897	6	-	Hordeum vulgare	cis-acting element involved in low-temperature responsiveness	low-temperature responsiveness
Dnobile19G01176.1	TCCC-motif	TCTCCCT	1163	7	-	Spinacia oleracea	part of a light responsive element	light responsiveness
Dnobile19G01176.1	TCCC-motif	TCTCCCT	1932	7	-	Spinacia oleracea	part of a light responsive element	light responsiveness
Dnobile19G01176.1	G-box	TCCACGTGGCATT	457	12	-	Arabidopsis thaliana	cis-acting regulatory element involved in light responsiveness	light responsiveness
Dnobile19G01176.1	G-box	GCCACGTGGA	460	9	+	Arabidopsis thaliana	cis-acting regulatory element involved in light responsiveness	light responsiveness
Dnobile19G01176.1	G-box	CACGTG	462	6	+	Arabidopsis thaliana	cis-acting regulatory element involved in light responsiveness	light responsiveness
Dnobile19G01176.1	G-box	CACGTG	1609	6	-	Arabidopsis thaliana	cis-acting regulatory element involved in light responsiveness	light responsiveness
Dnobile19G01176.1	CGTCA-motif	CGTCA	481	5	+	Hordeum vulgare	cis-acting regulatory element involved in the MeJA-responsiveness	MeJA-responsiveness
Dnobile19G01176.1	CGTCA-motif	CGTCA	1678	5	+	Hordeum vulgare	cis-acting regulatory element involved in the MeJA-responsiveness	MeJA-responsiveness
Dnobile19G01176.1	Sp1	GGGCGG	618	6	+	Oryza sativa	light responsive element	light responsiveness
Dnobile19G01176.1	chs-CMA2a	TCACTTGA	297	8	+	Petroselinum crispum	part of a light responsive element	light responsiveness
Dhu000000681	CAT-box	GCCACT	498	6	+	Arabidopsis thaliana	cis-acting regulatory element related to meristem expression	meristem expression
Dhu000000681	CAT-box	GCCACT	1571	6	+	Arabidopsis thaliana	cis-acting regulatory element related to meristem expression	meristem expression
Dhu000000681	MBS	CAACTG	302	6	-	Arabidopsis thaliana	MYB binding site involved in drought-inducibility	MYB binding site involved in drought-inducibility
Dhu000000681	TGACG-motif	TGACG	61	5	-	Hordeum vulgare	cis-acting regulatory element involved in the MeJA-responsiveness	MeJA responsiveness
Dhu000000681	TGACG-motif	TGACG	268	5	+	Hordeum vulgare	cis-acting regulatory element involved in the MeJA-responsiveness	MeJA responsiveness
Dhu000000681	TGACG-motif	TGACG	1029	5	+	Hordeum vulgare	cis-acting regulatory element involved in the MeJA-responsiveness	MeJA responsiveness
Dhu000000681	TGACG-motif	TGACG	1354	5	-	Hordeum vulgare	cis-acting regulatory element involved in the MeJA-responsiveness	MeJA responsiveness
Dhu000000681	GA-motif	ATAGATAA	820	8	-	Arabidopsis thaliana	part of a light responsive element	light responsiveness
Dhu000000681	GA-motif	ATAGATAA	976	8	-	Arabidopsis thaliana	part of a light responsive element	light responsiveness
Dhu000000681	ARE	AAACCA	1328	6	+	Zea mays	cis-acting regulatory element essential for the anaerobic induction	anaerobic induction
Dhu000000681	G-box	CACGTG	1590	6	-	Arabidopsis thaliana	cis-acting regulatory element involved in light responsiveness	light responsiveness
Dhu000000681	G-box	TACGTG	1917	6	-	Arabidopsis thaliana	cis-acting regulatory element involved in light responsiveness	light responsiveness
Dhu000000681	CGTCA-motif	CGTCA	61	5	+	Hordeum vulgare	cis-acting regulatory element involved in the MeJA-responsiveness	MeJA responsiveness
Dhu000000681	CGTCA-motif	CGTCA	268	5	-	Hordeum vulgare	cis-acting regulatory element involved in the MeJA-responsiveness	MeJA responsiveness
Dhu000000681	CGTCA-motif	CGTCA	1029	5	-	Hordeum vulgare	cis-acting regulatory element involved in the MeJA-responsiveness	MeJA responsiveness
Dhu000000681	CGTCA-motif	CGTCA	1354	5	+	Hordeum vulgare	cis-acting regulatory element involved in the MeJA-responsiveness	MeJA responsiveness
Dhu000000681	TCT-motif	TCTTAC	1339	6	+	Arabidopsis thaliana	part of a light responsive element	light responsiveness
Dhu000000681	TCT-motif	TCTTAC	1656	6	+	Arabidopsis thaliana	part of a light responsive element	light responsiveness
Dhu000000681	TGA-element	AACGAC	1942	6	+	Brassica oleracea	auxin-responsive element	auxin responsiveness
Dhu000000681	G-Box	CACGTG	1590	6	-	Pisum sativum	cis-acting regulatory element involved in light responsiveness	light responsiveness
Dhu000000681	ABRE	CACGTG	1590	6	-	Arabidopsis thaliana	cis-acting element involved in the abscisic acid responsiveness	abscisic acid responsiveness
Dhu000000681	ABRE	ACGTG	1591	5	+	Arabidopsis thaliana	cis-acting element involved in the abscisic acid responsiveness	abscisic acid responsiveness
Dhu000000681	ABRE	CGTACGTGCA	1915	9	-	Hordeum vulgare	cis-acting element involved in the abscisic acid responsiveness	abscisic acid responsiveness
Dhu000000681	ABRE	ACGTG	1917	5	-	Arabidopsis thaliana	cis-acting element involved in the abscisic acid responsiveness	abscisic acid responsiveness
Dhu000000681	LTR	CCGAAA	1453	6	-	Hordeum vulgare	cis-acting element involved in low-temperature responsiveness	low-temperature responsiveness
Dhu000003817	MBS	CAACTG	1225	6	+	Arabidopsis thaliana	MYB binding site involved in drought-inducibility	MYB binding site involved in drought-inducibility
Dhu000003817	MBS	CAACTG	1966	6	-	Arabidopsis thaliana	MYB binding site involved in drought-inducibility	MYB binding site involved in drought-inducibility
Dhu000003817	CAG-motif	GAAAGGCAGAC	113	10	+	Arabidopsis thaliana	part of a light response element	light responsiveness
Dhu000003817	CAT-box	GCCACT	1391	6	-	Arabidopsis thaliana	cis-acting regulatory element related to meristem expression	meristem expression
Dhu000003817	LTR	CCGAAA	1261	6	+	Hordeum vulgare	cis-acting element involved in low-temperature responsiveness	low-temperature responsiveness
Dhu000003817	P-box	CCTTTTG	154	7	-	Oryza sativa	gibberellin-responsive element	gibberellin responsiveness
Dhu000003817	TCA-element	TCAGAAGAGG	1735	9	-	Brassica oleracea	cis-acting element involved in salicylic acid responsiveness	salicylic acid responsiveness
Dhu000003817	ARE	AAACCA	220	6	+	Zea mays	cis-acting regulatory element essential for the anaerobic induction	anaerobic induction
Dhu000003817	ARE	AAACCA	296	6	+	Zea mays	cis-acting regulatory element essential for the anaerobic induction	anaerobic induction
Dhu000003817	ARE	AAACCA	1095	6	+	Zea mays	cis-acting regulatory element essential for the anaerobic induction	anaerobic induction
Dhu000004127	MBS	CAACTG	1966	6	-	Arabidopsis thaliana	MYB binding site involved in drought-inducibility	MYB binding site involved in drought-inducibility
Dhu000004127	TCA-element	CCATCTTTTT	258	9	+	Nicotiana tabacum	cis-acting element involved in salicylic acid responsiveness	salicylic acid responsiveness
Dhu000004127	ARE	AAACCA	833	6	+	Zea mays	cis-acting regulatory element essential for the anaerobic induction	anaerobic induction
Dhu000004127	TCT-motif	TCTTAC	296	6	-	Arabidopsis thaliana	part of a light responsive element	light responsiveness
Dhu000004127	TCT-motif	TCTTAC	1733	6	+	Arabidopsis thaliana	part of a light responsive element	light responsiveness
Dhu000004127	ACE	GACACGTATG	1199	9	-	Petroselinum crispum	cis-acting element involved in light responsiveness	light responsiveness
Dhu000004127	GATA-motif	AAGATAAGATT	275	10	+	Arabidopsis thaliana	part of a light responsive element	light responsiveness
Dhu000004127	GATA-motif	GATAGGG	1687	7	-	Pisum sativum	part of a light responsive element	light responsiveness
Dhu000004127	LTR	CCGAAA	421	6	+	Hordeum vulgare	cis-acting element involved in low-temperature responsiveness	low-temperature responsiveness
Dhu000004127	ABRE	GCCGCGTGGC	1278	9	-	Oryza sativa	cis-acting element involved in the abscisic acid responsiveness	abscisic acid responsiveness
Dhu000005806	TC-rich repeats	GTTTTCTTAC	1327	9	+	Nicotiana tabacum	cis-acting element involved in defense and stress responsiveness	defense and stress responsiveness
Dhu000005806	ACE	CTAACGTATT	87	9	+	Petroselinum crispum	cis-acting element involved in light responsiveness	light responsiveness
Dhu000005806	LTR	CCGAAA	270	6	-	Hordeum vulgare	cis-acting element involved in low-temperature responsiveness	low-temperature responsiveness
Dhu000005806	ABRE	ACGTG	454	5	-	Arabidopsis thaliana	cis-acting element involved in the abscisic acid responsiveness	abscisic acid responsiveness
Dhu000005806	G-box	TACGTG	454	6	-	Arabidopsis thaliana	cis-acting regulatory element involved in light responsiveness	light responsiveness
Dhu000005806	TCA-element	CCATCTTTTT	643	9	-	Nicotiana tabacum	cis-acting element involved in salicylic acid responsiveness	salicylic acid responsiveness
Dhu000005806	TCA-element	CCATCTTTTT	1045	9	-	Nicotiana tabacum	cis-acting element involved in salicylic acid responsiveness	salicylic acid responsiveness
Dhu000005806	TCA-element	TCAGAAGAGG	1935	9	-	Brassica oleracea	cis-acting element involved in salicylic acid responsiveness	salicylic acid responsiveness
Dhu000005806	TCT-motif	TCTTAC	1331	6	+	Arabidopsis thaliana	part of a light responsive element	light responsiveness
Dhu000005806	circadian	CAAAGATATC	405	9	+	Lycopersicon esculentum	cis-acting regulatory element involved in circadian control	circadian control
Dhu000005806	LAMP-element	CTTTATCA	433	8	+	Pisum sativum	part of a light responsive element	light responsiveness
Dhu000005806	LAMP-element	CTTTATCA	752	8	-	Pisum sativum	part of a light responsive element	light responsiveness
Dhu000007449	CAT-box	GCCACT	404	6	-	Arabidopsis thaliana	cis-acting regulatory element related to meristem expression	meristem expression
Dhu000007449	MBS	CAACTG	188	6	+	Arabidopsis thaliana	MYB binding site involved in drought-inducibility	MYB binding site involved in drought-inducibility
Dhu000007449	MBS	CAACTG	1945	6	+	Arabidopsis thaliana	MYB binding site involved in drought-inducibility	MYB binding site involved in drought-inducibility
Dhu000007449	TGACG-motif	TGACG	1451	5	+	Hordeum vulgare	cis-acting regulatory element involved in the MeJA-responsiveness	MeJA responsiveness
Dhu000007449	TGACG-motif	TGACG	1821	5	-	Hordeum vulgare	cis-acting regulatory element involved in the MeJA-responsiveness	MeJA responsiveness
Dhu000007449	G-box	TACGTG	691	6	-	Arabidopsis thaliana	cis-acting regulatory element involved in light responsiveness	light responsiveness
Dhu000007449	G-box	TACGTG	991	6	-	Arabidopsis thaliana	cis-acting regulatory element involved in light responsiveness	light responsiveness
Dhu000007449	ARE	AAACCA	1582	6	+	Zea mays	cis-acting regulatory element essential for the anaerobic induction	anaerobic induction
Dhu000007449	CGTCA-motif	CGTCA	1451	5	-	Hordeum vulgare	cis-acting regulatory element involved in the MeJA-responsiveness	MeJA responsiveness
Dhu000007449	CGTCA-motif	CGTCA	1821	5	+	Hordeum vulgare	cis-acting regulatory element involved in the MeJA-responsiveness	MeJA responsiveness
Dhu000007449	Sp1	GGGCGG	1686	6	+	Oryza sativa	light responsive element	light responsiveness
Dhu000007449	GATA-motif	AAGATAAGATT	474	10	+	Arabidopsis thaliana	part of a light responsive element	light responsiveness
Dhu000007449	GATA-motif	AAGATAAGATT	1111	10	-	Arabidopsis thaliana	part of a light responsive element	light responsiveness
Dhu000007449	GT1-motif	GGTTAA	1143	6	+	Arabidopsis thaliana	light responsive element	light responsiveness
Dhu000007449	GT1-motif	GGTTAA	1458	6	-	Arabidopsis thaliana	light responsive element	light responsiveness
Dhu000007449	TCCC-motif	TCTCCCT	1959	7	+	Spinacia oleracea	part of a light responsive element	light responsiveness
Dhu000007449	LTR	CCGAAA	1744	6	+	Hordeum vulgare	cis-acting element involved in low-temperature responsiveness	low-temperature responsiveness
Dhu000007449	ABRE	ACGTG	691	5	-	Arabidopsis thaliana	cis-acting element involved in the abscisic acid responsiveness	abscisic acid responsiveness
Dhu000007449	ABRE	ACGTG	991	5	-	Arabidopsis thaliana	cis-acting element involved in the abscisic acid responsiveness	abscisic acid responsiveness
Dhu000011635	CAT-box	GCCACT	1914	6	+	Arabidopsis thaliana	cis-acting regulatory element related to meristem expression	meristem expression
Dhu000011635	TGACG-motif	TGACG	369	5	-	Hordeum vulgare	cis-acting regulatory element involved in the MeJA-responsiveness	MeJA responsiveness
Dhu000011635	TGACG-motif	TGACG	446	5	+	Hordeum vulgare	cis-acting regulatory element involved in the MeJA-responsiveness	MeJA responsiveness
Dhu000011635	TGACG-motif	TGACG	1245	5	-	Hordeum vulgare	cis-acting regulatory element involved in the MeJA-responsiveness	MeJA responsiveness
Dhu000011635	TGACG-motif	TGACG	1775	5	+	Hordeum vulgare	cis-acting regulatory element involved in the MeJA-responsiveness	MeJA responsiveness
Dhu000011635	I-box	atGATAAGGTC	899	10	+	Helianthus annuus	part of a light responsive element	light responsiveness
Dhu000011635	I-box	AAGATAAGGCT	1071	10	-	Gossypium hirsutum	part of a light responsive element	light responsiveness
Dhu000011635	TCT-motif	TCTTAC	1453	6	-	Arabidopsis thaliana	part of a light responsive element	light responsiveness
Dhu000011635	CGTCA-motif	CGTCA	369	5	+	Hordeum vulgare	cis-acting regulatory element involved in the MeJA-responsiveness	MeJA responsiveness
Dhu000011635	CGTCA-motif	CGTCA	446	5	-	Hordeum vulgare	cis-acting regulatory element involved in the MeJA-responsiveness	MeJA responsiveness
Dhu000011635	CGTCA-motif	CGTCA	1245	5	+	Hordeum vulgare	cis-acting regulatory element involved in the MeJA-responsiveness	MeJA responsiveness
Dhu000011635	CGTCA-motif	CGTCA	1775	5	-	Hordeum vulgare	cis-acting regulatory element involved in the MeJA-responsiveness	MeJA responsiveness
Dhu000011635	G-box	CACGTG	484	6	+	Arabidopsis thaliana	cis-acting regulatory element involved in light responsiveness	light responsiveness
Dhu000011635	G-box	GCCACGTGGA	828	9	-	Arabidopsis thaliana	cis-acting regulatory element involved in light responsiveness	light responsiveness
Dhu000011635	G-box	CACGTG	830	6	+	Arabidopsis thaliana	cis-acting regulatory element involved in light responsiveness	light responsiveness
Dhu000011635	ARE	AAACCA	20	6	-	Zea mays	cis-acting regulatory element essential for the anaerobic induction	anaerobic induction
Dhu000011635	ARE	AAACCA	1715	6	+	Zea mays	cis-acting regulatory element essential for the anaerobic induction	anaerobic induction
Dhu000011635	LTR	CCGAAA	999	6	-	Hordeum vulgare	cis-acting element involved in low-temperature responsiveness	low-temperature responsiveness
Dhu000011635	ABRE	CGCACGTGTC	482	9	-	Hordeum vulgare	cis-acting element involved in the abscisic acid responsiveness	abscisic acid responsiveness
Dhu000011635	ABRE	CACGTG	484	6	+	Arabidopsis thaliana	cis-acting element involved in the abscisic acid responsiveness	abscisic acid responsiveness
Dhu000011635	ABRE	ACGTG	485	5	+	Arabidopsis thaliana	cis-acting element involved in the abscisic acid responsiveness	abscisic acid responsiveness
Dhu000011635	ABRE	CACGTG	830	6	+	Arabidopsis thaliana	cis-acting element involved in the abscisic acid responsiveness	abscisic acid responsiveness
Dhu000011635	ABRE	ACGTG	831	5	+	Arabidopsis thaliana	cis-acting element involved in the abscisic acid responsiveness	abscisic acid responsiveness
Dhu000011635	ABRE	ACGTG	1254	5	-	Arabidopsis thaliana	cis-acting element involved in the abscisic acid responsiveness	abscisic acid responsiveness
Dhu000011635	G-Box	CACGTG	484	6	+	Pisum sativum	cis-acting regulatory element involved in light responsiveness	light responsiveness
Dhu000011635	G-Box	CACGTG	830	6	+	Pisum sativum	cis-acting regulatory element involved in light responsiveness	light responsiveness
Dhu000011635	G-Box	CACGTT	1254	6	+	Pisum sativum	cis-acting regulatory element involved in light responsiveness	light responsiveness
Dhu000011635	GATA-motif	GATAGGA	363	7	-	Arabidopsis thaliana	part of a light responsive element	light responsiveness
Dhu000011635	GATA-motif	AAGATAAGATT	1071	10	-	Arabidopsis thaliana	part of a light responsive element	light responsiveness
Dhu000011635	GATA-motif	AAGGATAAGG	1462	9	+	Solanum tuberosum	part of a light responsive element	light responsiveness
Dhu000011635	MRE	AACCTAA	1410	7	-	Petroselinum crispum	MYB binding site involved in light responsiveness	MYB binding site involved in light responsiveness
Dhu000016582	circadian	CAAAGATATC	1279	9	+	Lycopersicon esculentum	cis-acting regulatory element involved in circadian control	circadian control
Dhu000016582	I-box	AGATAAGG	1883	8	-	Triticum aestivum	part of a light responsive element	light responsiveness
Dhu000016582	LAMP-element	CTTTATCA	1554	8	+	Pisum sativum	part of a light responsive element	light responsiveness
Dhu000016582	GCN4_motif	TGAGTCA	263	7	-	Oryza sativa	cis-regulatory element involved in endosperm expression	endosperm expression
Dhu000016582	GCN4_motif	TGAGTCA	1934	7	+	Oryza sativa	cis-regulatory element involved in endosperm expression	endosperm expression
Dhu000016582	TGACG-motif	TGACG	778	5	+	Hordeum vulgare	cis-acting regulatory element involved in the MeJA-responsiveness	MeJA responsiveness
Dhu000016582	CAT-box	GCCACT	1608	6	-	Arabidopsis thaliana	cis-acting regulatory element related to meristem expression	meristem expression
Dhu000016582	GARE-motif	TCTGTTG	196	7	+	Brassica oleracea	gibberellin-responsive element	gibberellin responsiveness
Dhu000016582	MRE	AACCTAA	500	7	+	Petroselinum crispum	MYB binding site involved in light responsiveness	MYB binding site involved in light responsiveness
Dhu000016582	ACE	GCGACGTACC	1970	9	+	Petroselinum crispum	cis-acting element involved in light responsiveness	light responsiveness
Dhu000016582	ARE	AAACCA	1697	6	+	Zea mays	cis-acting regulatory element essential for the anaerobic induction	anaerobic induction
Dhu000016582	TCA-element	CCATCTTTTT	86	9	+	Nicotiana tabacum	cis-acting element involved in salicylic acid responsiveness	salicylic acid responsiveness
Dhu000016582	CGTCA-motif	CGTCA	778	5	-	Hordeum vulgare	cis-acting regulatory element involved in the MeJA-responsiveness	MeJA responsiveness
Dhu000016582	MSA-like	(T/C)C(T/C)AACGG(T/C)(T/C)A	1926	8.5	-	Catharanthus roseus	cis-acting element involved in cell cycle regulation	cell cycle regulation
Dhu000016582	MSA-like	TCAAACGGT	1928	9	-	Catharanthus roseus	cis-acting element involved in cell cycle regulation	cell cycle regulation
Dhu000019480	ABRE	TACGGTC	185	7	+	Arabidopsis thaliana	cis-acting element involved in the abscisic acid responsiveness	abscisic acid responsiveness
Dhu000019480	AT1-motif	AATTATTTTTTATT	1362	13	-	Solanum tuberosum	part of a light responsive module	light responsiveness
Dhu000019480	P-box	CCTTTTG	828	7	-	Oryza sativa	gibberellin-responsive element	gibberellin responsiveness
Dhu000019480	TCCC-motif	TCTCCCT	1902	7	+	Spinacia oleracea	part of a light responsive element	light responsiveness
Dhu000019480	TCT-motif	TCTTAC	1808	6	+	Arabidopsis thaliana	part of a light responsive element	light responsiveness
Dhu000019480	GA-motif	ATAGATAA	1282	8	+	Arabidopsis thaliana	part of a light responsive element	light responsiveness
Dhu000019480	ARE	AAACCA	1840	6	+	Zea mays	cis-acting regulatory element essential for the anaerobic induction	anaerobic induction
Dhu000019480	CGTCA-motif	CGTCA	321	5	+	Hordeum vulgare	cis-acting regulatory element involved in the MeJA-responsiveness	MeJA responsiveness
Dhu000019480	CGTCA-motif	CGTCA	1773	5	+	Hordeum vulgare	cis-acting regulatory element involved in the MeJA-responsiveness	MeJA responsiveness
Dhu000019480	I-box	gGATAAGGTG	1698	9	-	Zea mays	part of a light responsive element	light responsiveness
Dhu000019480	TGACG-motif	TGACG	321	5	-	Hordeum vulgare	cis-acting regulatory element involved in the MeJA-responsiveness	MeJA responsiveness
Dhu000019480	TGACG-motif	TGACG	1773	5	-	Hordeum vulgare	cis-acting regulatory element involved in the MeJA-responsiveness	MeJA responsiveness
Dhu000019480	AE-box	AGAAACTT	1508	8	-	Arabidopsis thaliana	part of a module for light response	light responsiveness
Dhu000019480	GARE-motif	TCTGTTG	1744	7	-	Brassica oleracea	gibberellin-responsive element	gibberellin responsiveness
Dhu000020014	ARE	AAACCA	667	6	+	Zea mays	cis-acting regulatory element essential for the anaerobic induction	anaerobic induction
Dhu000020014	CGTCA-motif	CGTCA	175	5	+	Hordeum vulgare	cis-acting regulatory element involved in the MeJA-responsiveness	MeJA responsiveness
Dhu000020014	CGTCA-motif	CGTCA	210	5	+	Hordeum vulgare	cis-acting regulatory element involved in the MeJA-responsiveness	MeJA responsiveness
Dhu000020014	CGTCA-motif	CGTCA	232	5	+	Hordeum vulgare	cis-acting regulatory element involved in the MeJA-responsiveness	MeJA responsiveness
Dhu000020014	CGTCA-motif	CGTCA	1521	5	-	Hordeum vulgare	cis-acting regulatory element involved in the MeJA-responsiveness	MeJA responsiveness
Dhu000020014	CGTCA-motif	CGTCA	1549	5	+	Hordeum vulgare	cis-acting regulatory element involved in the MeJA-responsiveness	MeJA responsiveness
Dhu000020014	Sp1	GGGCGG	1103	6	-	Oryza sativa	light responsive element	light responsiveness
Dhu000020014	TCT-motif	TCTTAC	831	6	+	Arabidopsis thaliana	part of a light responsive element	light responsiveness
Dhu000020014	TC-rich repeats	ATTCTCTAAC	84	9	-	Nicotiana tabacum	cis-acting element involved in defense and stress responsiveness	defense and stress responsiveness
Dhu000020014	LTR	CCGAAA	723	6	+	Hordeum vulgare	cis-acting element involved in low-temperature responsiveness	low-temperature responsiveness
Dhu000020014	AT1-motif	AATTATTTTTTATT	435	13	-	Solanum tuberosum	part of a light responsive module	light responsiveness
Dhu000020014	AE-box	AGAAACTT	1123	8	-	Arabidopsis thaliana	part of a module for light response	light responsiveness
Dhu000020014	AE-box	AGAAACAA	1282	8	+	Arabidopsis thaliana	part of a module for light response	light responsiveness
Dhu000020014	TGACG-motif	TGACG	175	5	-	Hordeum vulgare	cis-acting regulatory element involved in the MeJA-responsiveness	MeJA responsiveness
Dhu000020014	TGACG-motif	TGACG	210	5	-	Hordeum vulgare	cis-acting regulatory element involved in the MeJA-responsiveness	MeJA responsiveness
Dhu000020014	TGACG-motif	TGACG	232	5	-	Hordeum vulgare	cis-acting regulatory element involved in the MeJA-responsiveness	MeJA responsiveness
Dhu000020014	TGACG-motif	TGACG	1521	5	+	Hordeum vulgare	cis-acting regulatory element involved in the MeJA-responsiveness	MeJA responsiveness
Dhu000020014	TGACG-motif	TGACG	1549	5	-	Hordeum vulgare	cis-acting regulatory element involved in the MeJA-responsiveness	MeJA responsiveness
Dhu000020224	TCA-element	CCATCTTTTT	766	9	+	Nicotiana tabacum	cis-acting element involved in salicylic acid responsiveness	salicylic acid responsiveness
Dhu000020224	TCA-element	CCATCTTTTT	1101	9	-	Nicotiana tabacum	cis-acting element involved in salicylic acid responsiveness	salicylic acid responsiveness
Dhu000020224	TCA-element	CCATCTTTTT	1291	9	+	Nicotiana tabacum	cis-acting element involved in salicylic acid responsiveness	salicylic acid responsiveness
Dhu000020224	CGTCA-motif	CGTCA	1037	5	+	Hordeum vulgare	cis-acting regulatory element involved in the MeJA-responsiveness	MeJA responsiveness
Dhu000020224	CGTCA-motif	CGTCA	1235	5	-	Hordeum vulgare	cis-acting regulatory element involved in the MeJA-responsiveness	MeJA responsiveness
Dhu000020224	ARE	AAACCA	991	6	+	Zea mays	cis-acting regulatory element essential for the anaerobic induction	anaerobic induction
Dhu000020224	ARE	AAACCA	1883	6	+	Zea mays	cis-acting regulatory element essential for the anaerobic induction	anaerobic induction
Dhu000020224	G-box	CACGAC	806	6	-	Zea mays	cis-acting regulatory element involved in light responsiveness	light responsiveness
Dhu000020224	TCT-motif	TCTTAC	1469	6	+	Arabidopsis thaliana	part of a light responsive element	light responsiveness
Dhu000020224	TCT-motif	TCTTAC	1563	6	-	Arabidopsis thaliana	part of a light responsive element	light responsiveness
Dhu000020224	GT1-motif	GGTTAAT	738	7	+	Avena sativa	light responsive element	light responsiveness
Dhu000020224	LTR	CCGAAA	1546	6	-	Hordeum vulgare	cis-acting element involved in low-temperature responsiveness	low-temperature responsiveness
Dhu000020224	3-AF1 binding site	TAAGAGAGGAA	1768	10	+	Solanum tuberosum	light responsive element	light responsiveness
Dhu000020224	AE-box	AGAAACTT	466	8	-	Arabidopsis thaliana	part of a module for light response	light responsiveness
Dhu000020224	MBS	CAACTG	1687	6	-	Arabidopsis thaliana	MYB binding site involved in drought-inducibility	MYB binding site involved in drought-inducibility
Dhu000020224	TGACG-motif	TGACG	1037	5	-	Hordeum vulgare	cis-acting regulatory element involved in the MeJA-responsiveness	MeJA responsiveness
Dhu000020224	TGACG-motif	TGACG	1235	5	+	Hordeum vulgare	cis-acting regulatory element involved in the MeJA-responsiveness	MeJA responsiveness
Dhu000022300	I-box	ccttatcct	1932	9	-	Arabidopsis thaliana	part of a light responsive element	light responsiveness
Dhu000022300	TGACG-motif	TGACG	185	5	+	Hordeum vulgare	cis-acting regulatory element involved in the MeJA-responsiveness	MeJA responsiveness
Dhu000022300	TGACG-motif	TGACG	465	5	+	Hordeum vulgare	cis-acting regulatory element involved in the MeJA-responsiveness	MeJA responsiveness
Dhu000022300	TGACG-motif	TGACG	809	5	+	Hordeum vulgare	cis-acting regulatory element involved in the MeJA-responsiveness	MeJA responsiveness
Dhu000022300	TGACG-motif	TGACG	839	5	+	Hordeum vulgare	cis-acting regulatory element involved in the MeJA-responsiveness	MeJA responsiveness
Dhu000022300	CAT-box	GCCACT	844	6	-	Arabidopsis thaliana	cis-acting regulatory element related to meristem expression	meristem expression
Dhu000022300	GARE-motif	TCTGTTG	1909	7	+	Brassica oleracea	gibberellin-responsive element	gibberellin responsiveness
Dhu000022300	LTR	CCGAAA	1073	6	+	Hordeum vulgare	cis-acting element involved in low-temperature responsiveness	low-temperature responsiveness
Dhu000022300	WUN-motif	AAATTTCCT	1899	9	-	Brassica oleracea	wound-responsive element	wound responsiveness
Dhu000022300	ABRE	CACGTG	376	6	+	Arabidopsis thaliana	cis-acting element involved in the abscisic acid responsiveness	abscisic acid responsiveness
Dhu000022300	ABRE	ACGTG	377	5	+	Arabidopsis thaliana	cis-acting element involved in the abscisic acid responsiveness	abscisic acid responsiveness
Dhu000022300	ABRE	GACACGTGGC	833	9	-	Triticum aestivum	cis-acting element involved in the abscisic acid responsiveness	abscisic acid responsiveness
Dhu000022300	ABRE	CACGTG	835	6	+	Arabidopsis thaliana	cis-acting element involved in the abscisic acid responsiveness	abscisic acid responsiveness
Dhu000022300	ABRE	ACGTG	836	5	+	Arabidopsis thaliana	cis-acting element involved in the abscisic acid responsiveness	abscisic acid responsiveness
Dhu000022300	ABRE	ACGTG	887	5	-	Arabidopsis thaliana	cis-acting element involved in the abscisic acid responsiveness	abscisic acid responsiveness
Dhu000022300	GATA-motif	AAGGATAAGG	1931	9	+	Solanum tuberosum	part of a light responsive element	light responsiveness
Dhu000022300	TC-rich repeats	GTTTTCTTAC	1794	9	+	Nicotiana tabacum	cis-acting element involved in defense and stress responsiveness	defense and stress responsiveness
Dhu000022300	G-Box	CACGTG	376	6	+	Pisum sativum	cis-acting regulatory element involved in light responsiveness	light responsiveness
Dhu000022300	G-Box	CACGTG	835	6	+	Pisum sativum	cis-acting regulatory element involved in light responsiveness	light responsiveness
Dhu000022300	G-Box	CACGTT	887	6	+	Pisum sativum	cis-acting regulatory element involved in light responsiveness	light responsiveness
Dhu000022300	TCT-motif	TCTTAC	555	6	-	Arabidopsis thaliana	part of a light responsive element	light responsiveness
Dhu000022300	TCT-motif	TCTTAC	1798	6	+	Arabidopsis thaliana	part of a light responsive element	light responsiveness
Dhu000022300	G-box	CACGTG	376	6	+	Arabidopsis thaliana	cis-acting regulatory element involved in light responsiveness	light responsiveness
Dhu000022300	G-box	CACGAC	828	6	-	Zea mays	cis-acting regulatory element involved in light responsiveness	light responsiveness
Dhu000022300	G-box	CACGTG	835	6	+	Arabidopsis thaliana	cis-acting regulatory element involved in light responsiveness	light responsiveness
Dhu000022300	GA-motif	ATAGATAA	717	8	-	Arabidopsis thaliana	part of a light responsive element	light responsiveness
Dhu000022300	CGTCA-motif	CGTCA	185	5	-	Hordeum vulgare	cis-acting regulatory element involved in the MeJA-responsiveness	MeJA responsiveness
Dhu000022300	CGTCA-motif	CGTCA	465	5	-	Hordeum vulgare	cis-acting regulatory element involved in the MeJA-responsiveness	MeJA responsiveness
Dhu000022300	CGTCA-motif	CGTCA	809	5	-	Hordeum vulgare	cis-acting regulatory element involved in the MeJA-responsiveness	MeJA responsiveness
Dhu000022300	CGTCA-motif	CGTCA	839	5	-	Hordeum vulgare	cis-acting regulatory element involved in the MeJA-responsiveness	MeJA responsiveness
Dhu000022300	TCA-element	TCAGAAGAGG	1448	9	-	Brassica oleracea	cis-acting element involved in salicylic acid responsiveness	salicylic acid responsiveness
Dhu000022300	TCA-element	CCATCTTTTT	1789	9	+	Nicotiana tabacum	cis-acting element involved in salicylic acid responsiveness	salicylic acid responsiveness
Dhu000024219	CGTCA-motif	CGTCA	1450	5	-	Hordeum vulgare	cis-acting regulatory element involved in the MeJA-responsiveness	MeJA responsiveness
Dhu000024219	CGTCA-motif	CGTCA	1821	5	+	Hordeum vulgare	cis-acting regulatory element involved in the MeJA-responsiveness	MeJA responsiveness
Dhu000024219	ARE	AAACCA	1582	6	+	Zea mays	cis-acting regulatory element essential for the anaerobic induction	anaerobic induction
Dhu000024219	G-box	TACGTG	507	6	-	Arabidopsis thaliana	cis-acting regulatory element involved in light responsiveness	light responsiveness
Dhu000024219	G-box	TACGTG	804	6	-	Arabidopsis thaliana	cis-acting regulatory element involved in light responsiveness	light responsiveness
Dhu000024219	G-box	CACGTG	1239	6	-	Arabidopsis thaliana	cis-acting regulatory element involved in light responsiveness	light responsiveness
Dhu000024219	Sp1	GGGCGG	1686	6	+	Oryza sativa	light responsive element	light responsiveness
Dhu000024219	G-Box	CACGTG	1239	6	-	Pisum sativum	cis-acting regulatory element involved in light responsiveness	light responsiveness
Dhu000024219	TCCC-motif	TCTCCCT	1959	7	+	Spinacia oleracea	part of a light responsive element	light responsiveness
Dhu000024219	GT1-motif	GGTTAA	956	6	+	Arabidopsis thaliana	light responsive element	light responsiveness
Dhu000024219	GT1-motif	GGTTAA	1457	6	-	Arabidopsis thaliana	light responsive element	light responsiveness
Dhu000024219	GATA-motif	AAGATAAGATT	290	10	+	Arabidopsis thaliana	part of a light responsive element	light responsiveness
Dhu000024219	ABRE	ACGTG	507	5	-	Arabidopsis thaliana	cis-acting element involved in the abscisic acid responsiveness	abscisic acid responsiveness
Dhu000024219	ABRE	ACGTG	804	5	-	Arabidopsis thaliana	cis-acting element involved in the abscisic acid responsiveness	abscisic acid responsiveness
Dhu000024219	ABRE	CACGTG	1239	6	-	Arabidopsis thaliana	cis-acting element involved in the abscisic acid responsiveness	abscisic acid responsiveness
Dhu000024219	ABRE	ACGTG	1240	5	+	Arabidopsis thaliana	cis-acting element involved in the abscisic acid responsiveness	abscisic acid responsiveness
Dhu000024219	LTR	CCGAAA	1744	6	+	Hordeum vulgare	cis-acting element involved in low-temperature responsiveness	low-temperature responsiveness
Dhu000024219	CAG-motif	GAAAGGCAGAC	378	10	+	Arabidopsis thaliana	part of a light response element	light responsiveness
Dhu000024219	CAT-box	GCCACT	220	6	-	Arabidopsis thaliana	cis-acting regulatory element related to meristem expression	meristem expression
Dhu000024219	MBS	CAACTG	1	6	+	Arabidopsis thaliana	MYB binding site involved in drought-inducibility	MYB binding site involved in drought-inducibility
Dhu000024219	MBS	CAACTG	1945	6	+	Arabidopsis thaliana	MYB binding site involved in drought-inducibility	MYB binding site involved in drought-inducibility
Dhu000024219	TGACG-motif	TGACG	1450	5	+	Hordeum vulgare	cis-acting regulatory element involved in the MeJA-responsiveness	MeJA responsiveness
Dhu000024219	TGACG-motif	TGACG	1821	5	-	Hordeum vulgare	cis-acting regulatory element involved in the MeJA-responsiveness	MeJA responsiveness
