# Supplementary material for: Genome-Wide Identification of TCP Gene Family in Dendrobium and Their Expression Patterns in Dendrobium chrysotoxum
Source: Int J Mol Sci. 2023 Sep 20;24(18):14320. doi: 10.3390/ijms241814320 (PMC10531990; doi:10.3390/ijms241814320)
Supplement: Supplementary file 1 [file ijms-24-14320-s001.zip › Table S3.xlsx]

## Sheet: S1
gene_id	Gene ID	Petal	gynostemium	ovary	Sepal	Lip		fpkm_Dch_2_U_Se_a	fpkm_Dch_2_D_Se_a	fpkm_Dch_2D_Lip_a	fpkm_Dch_2U_Lip_a	fpkm_Dch_2_D_Pe_a	fpkm_Dch_2_U_Pe_a
Maker69626	DchTCP1	11.93	2.57	2.43	9.32	12.685		10.62	8.02	10.26	15.11	9.01	14.85
Maker40122	DchTCP2	91.23	23.71	4.53	45.06	159.35		59.82	30.3	143.11	175.59	87.83	94.63
Maker108997	DchTCP3	0	0	0.16	0.105	0.025		0.21	0	0.05	0	0	0
Maker76052	DchTCP4	49.56	22.19	15.12	7.685	43.805		7.23	8.14	37.48	50.13	22.33	27.23
Maker108816	DchTCP5	0	0.09	0	0	0		0	0	0	0	0	0
Maker55794	DchTCP6	0.755	0.33	0	1.005	0.135		1.79	0.22	0.05	0.22	0.11	1.4
Maker56140	DchTCP7	14.665	11.94	2.87	10.73	21.16		9.1	12.36	23.97	18.35	14.05	15.28
Maker107601	DchTCP8	0	0	0.08	0.125	0		0.25	0	0	0	0	0
Maker106148	DchTCP9	39.99	15.31	15.06	38.04	50.155		36.62	39.46	44.17	56.14	35.75	44.23
Maker28044	DchTCP10	11.495	4.79	2.06	10.135	15.155		10.24	10.03	13.45	16.86	11.25	11.74
Maker116667	DchTCP11	98.195	20.84	2.14	67.85	134.905		68.92	66.78	121.34	148.47	83.88	112.51
Maker105391	DchTCP13	76.62	11.29	18.61	40.555	225		24.84	56.27	185.69	264.31	71.27	81.97
Maker84939	DchTCP14	25.7	4.88	0.1	12.545	25.315		21.1	3.99	11.13	39.5	6.47	44.93
Maker19193	DchTCP15	0.06	0.22	3.73	0.065	0.065		0.13	0	0.1	0.03	0	0.12

## Sheet: S2
gene_id	Gene ID	Petal	gynostemium	ovary	Sepal	Lip		fpkm_Dch_4_D_Se_a	fpkm_Dch_4_U_Se_a	fpkm_Dch_4D_Lip_a	fpkm_Dch_4U_Lip_a	fpkm_Dch_4_D_Pe_a	fpkm_Dch_4_U_Pe_a
Maker69626	DchTCP1	0.94	0.57	0.23	1.735	0.905		2.01	1.46	1.04	0.77	0.54	1.34
Maker40122	DchTCP2	7.77	2.48	1.11	6.3	1.56		6.77	5.83	1.9	1.22	1.27	14.27
Maker108997	DchTCP3	0	0	0	0	0		0	0	0	0	0	0
Maker76052	DchTCP4	16.505	11.41	9.3	26.365	11.785		27.72	25.01	11.77	11.8	10.58	22.43
Maker108816	DchTCP5	0	0	0	0	0		0	0	0	0	0	0
Maker55794	DchTCP6	0.665	0.18	0.69	0.555	0.36		0.11	1	0.42	0.3	0.31	1.02
Maker56140	DchTCP7	8.365	8.9	12.1	5.135	10.835		5.71	4.56	10.53	11.14	11.36	5.37
Maker107601	DchTCP8	23.97	11.77	9.55	24.235	9.135		17.93	30.54	9.6	8.67	6.7	41.24
Maker106148	DchTCP9	31.54	21.57	17.34	37.065	17.735		35.52	38.61	18.88	16.59	18.38	44.7
Maker28044	DchTCP10	10.27	6.68	4.76	11.76	5.585		11.15	12.37	6.28	4.89	5.86	14.68
Maker116667	DchTCP11	35.97	24.9	24.99	51.935	21.35		47.42	56.45	23.27	19.43	21.36	50.58
Maker105391	DchTCP13	4.045	2.02	0.84	4.185	1.485		6.24	2.13	1.92	1.05	1.22	6.87
Maker84939	DchTCP14	11.64	6	4.4	5.725	4.785		1.08	10.37	4.52	5.05	5.32	17.96
Maker19193	DchTCP15	0.08	0.38	0	0.605	0.96		1.07	0.14	0.86	1.06	0	0.16

## Sheet: S3
gene_id	Gene ID	Petal	gynostemium	ovary	Sepal	Lip		fpkm_Dch_5D_Lip_a	fpkm_Dch_5U_Lip_a	fpkm_Dch_5_D_Pe_a	fpkm_Dch_5_U_Pe_a	fpkm_Dch_5_D_Se_a	fpkm_Dch_5_U_Se_a
Maker69626	DchTCP1	0.72	0.22	0.68	0.52	0.745		0.84	0.65	0.86	0.58	0.32	0.72
Maker40122	DchTCP2	2.635	0.84	2.11	2.135	2.365		2.62	2.11	3.11	2.16	1.28	2.99
Maker108997	DchTCP3	0	0	0	0	0.065		0	0.13	0	0	0	0
Maker76052	DchTCP4	11.72	11.5	11.99	10.175	12.82		13.1	12.54	11.56	11.88	9.9	10.45
Maker108816	DchTCP5	0.055	0	0	0	0		0	0	0	0.11	0	0
Maker55794	DchTCP6	0.395	0.78	0.28	0.645	0.53		0.36	0.7	0.27	0.52	0.58	0.71
Maker56140	DchTCP7	9.375	9.83	10.83	8.825	9.945		9.67	10.22	8.61	10.14	10.12	7.53
Maker107601	DchTCP8	12.325	8.55	10.3	11.29	12.64		11.84	13.44	14.42	10.23	12.32	10.26
Maker106148	DchTCP9	17.805	17.71	17.75	17.34	19.6		20.81	18.39	17.08	18.53	16.42	18.26
Maker28044	DchTCP10	5.56	5.07	6.43	5.58	5.735		6.56	4.91	5.36	5.76	5.95	5.21
Maker116667	DchTCP11	24.41	21.35	24.17	24.4	23.745		23.88	23.61	24.03	24.79	21.17	27.63
Maker105391	DchTCP13	2.045	0.68	1.36	1.11	1.64		1.8	1.48	2.12	1.97	0.76	1.46
Maker84939	DchTCP14	4.915	5.51	4.98	4.03	4.35		3.94	4.76	4.36	5.47	4.49	3.57
Maker19193	DchTCP15	0.765	1.9	0.09	0.835	1.575		1.69	1.46	0.42	1.11	0.46	1.21

## Sheet: S4
gene_id	Gene ID	Petal	gynostemium	ovary	Sepal	Lip		fpkm_Dch_6D_Lip_a	fpkm_Dch_6U_Lip_a	fpkm_Dch_6_D_Pe_a	fpkm_Dch_6_U_Pe_a	fpkm_Dch_6_D_Se_a	fpkm_Dch_6_U_Se_a
Maker69626	DchTCP1	0.765	0.39	0.53	0.585	0.305		0.28	0.33	0.36	1.17	0.57	0.6
Maker40122	DchTCP2	1.235	1.41	2.36	2.02	3.215		4.17	2.26	1.11	1.36	1.67	2.37
Maker108997	DchTCP3	0	0	0	0.12	0		0	0	0	0	0	0.24
Maker76052	DchTCP4	12.12	9.83	12.06	12.71	21.655		19.62	23.69	13.03	11.21	13.41	12.01
Maker108816	DchTCP5	0	0	0	0	0		0	0	0	0	0	0
Maker55794	DchTCP6	0.545	0.32	0.25	0.28	0.135		0.06	0.21	0.43	0.66	0.43	0.13
Maker56140	DchTCP7	5.825	9.55	11.39	8.69	3.53		3.52	3.54	2.54	9.11	9.55	7.83
Maker107601	DchTCP8	13.365	10.39	9.75	9.995	23.11		23.81	22.41	17.59	9.14	10.75	9.24
Maker106148	DchTCP9	22.98	18.68	18.89	19.66	40.165		41.78	38.55	27.9	18.06	18.72	20.6
Maker28044	DchTCP10	5.74	4.27	5.45	5.76	12.565		13.61	11.52	7.73	3.75	4.82	6.7
Maker116667	DchTCP11	42.46	22.5	29.19	25.475	71.22		67.34	75.1	60.07	24.85	23.21	27.74
Maker105391	DchTCP13	1.46	1.59	2.36	2.15	0.99		1.23	0.75	1.05	1.87	2.03	2.27
Maker84939	DchTCP14	2.565	4.32	5.44	4.395	2.555		1.46	3.65	0.93	4.2	4.22	4.57
Maker19193	DchTCP15	0.41	0.22	0.16	1.05	0		0	0	0.31	0.51	1.41	0.69

## Sheet: S5
gene_id	Gene ID	Petal	gynostemium	ovary	Sepal	Lip		fpkm_Dch_7_D_Pe_a	fpkm_Dch_7_U_Pe_a	fpkm_Dch_7_D_Se_a	fpkm_Dch_7_U_Se_a	fpkm_Dch_7D_Lip_a	fpkm_Dch_7U_Lip_a
Maker69626	DchTCP1	0.19	0.2	0.7	0.175	0.3		0.18	0.2	0.21	0.14	0.18	0.42
Maker40122	DchTCP2	0.32	0.16	0	0.16	0.22		0.28	0.36	0.08	0.24	0.12	0.32
Maker108997	DchTCP3	0	0	0	0	0		0	0	0	0	0	0
Maker76052	DchTCP4	7.275	8.98	3.85	7.8	4.32		7.26	7.29	9.39	6.21	4.36	4.28
Maker108816	DchTCP5	0.05	0	0	0	0		0	0.1	0	0	0	0
Maker55794	DchTCP6	0.615	0.03	0	0.685	0.27		0.06	1.17	0.18	1.19	0.3	0.24
Maker56140	DchTCP7	23.645	14.8	4.82	15.825	6.315		24.89	22.4	17.61	14.04	7.81	4.82
Maker107601	DchTCP8	1.67	1.39	1.85	2.7	1.805		1.49	1.85	2.73	2.67	2.04	1.57
Maker106148	DchTCP9	9.12	6.24	3.17	7.21	12.095		8.71	9.53	6.5	7.92	13.99	10.2
Maker28044	DchTCP10	2.945	1.45	0.84	1.33	3.79		3.05	2.84	0.86	1.8	4.69	2.89
Maker116667	DchTCP11	3.06	2.66	0.35	3.135	3.235		2.46	3.66	2.6	3.67	1.87	4.6
Maker105391	DchTCP13	0.285	0.51	0.36	0.24	0.155		0.31	0.26	0.11	0.37	0.1	0.21
Maker84939	DchTCP14	10.055	1.19	0.03	7.085	5.62		4.65	15.46	2.36	11.81	2.35	8.89
Maker19193	DchTCP15	0.245	0.3	0.14	0.52	0.85		0.49	0	0.43	0.61	1.31	0.39

## Sheet: all
Table S3. The FPKM values of TCPs in D. chrysotoxum
Gene name	S1_pe	S1_gy	S1_ov	S1_se	S1_lip	S2_pe	S2_gy	S2_ov	S2_se	S2_lip	S3_pe	S3_gy	S3_ov	S3_se	S3_lip
DchTCP1	11.93	2.57	2.43	9.32	12.685	0.94	0.57	0.23	1.735	0.905	0.72	0.22	0.68	0.52	0.745
DchTCP2	91.23	23.71	4.53	45.06	159.35	7.77	2.48	1.11	6.3	1.56	2.635	0.84	2.11	2.135	2.365
DchTCP3	0	0	0.16	0.105	0.025	0	0	0	0	0	0	0	0	0	0.065
DchTCP4	49.56	22.19	15.12	7.685	43.805	16.505	11.41	9.3	26.365	11.785	11.72	11.5	11.99	10.175	12.82
DchTCP5	0	0.09	0	0	0	0	0	0	0	0	0.055	0	0	0	0
DchTCP6	0.755	0.33	0	1.005	0.135	0.665	0.18	0.69	0.555	0.36	0.395	0.78	0.28	0.645	0.53
DchTCP7	14.665	11.94	2.87	10.73	21.16	8.365	8.9	12.1	5.135	10.835	9.375	9.83	10.83	8.825	9.945
DchTCP8	0	0	0.08	0.125	0	23.97	11.77	9.55	24.235	9.135	12.325	8.55	10.3	11.29	12.64
DchTCP9	39.99	15.31	15.06	38.04	50.155	31.54	21.57	17.34	37.065	17.735	17.805	17.71	17.75	17.34	19.6
DchTCP10	11.495	4.79	2.06	10.135	15.155	10.27	6.68	4.76	11.76	5.585	5.56	5.07	6.43	5.58	5.735
DchTCP11	98.195	20.84	2.14	67.85	134.905	35.97	24.9	24.99	51.935	21.35	24.41	21.35	24.17	24.4	23.745
DchTCP13	76.62	11.29	18.61	40.555	225	4.045	2.02	0.84	4.185	1.485	2.045	0.68	1.36	1.11	1.64
DchTCP14	25.7	4.88	0.1	12.545	25.315	11.64	6	4.4	5.725	4.785	4.915	5.51	4.98	4.03	4.35
DchTCP15	0.06	0.22	3.73	0.065	0.065	0.08	0.38	0	0.605	0.96	0.765	1.9	0.09	0.835	1.575

## Sheet: Sheet2
Gene ID	S2_pe	S2_gy	S2_ov	S2_se	S2_lip	S3_pe	S3_gy	S3_ov	S3_se	S3_lip	S4_pe	S4_gy	S4_ov	S4_se	S4_lip	S5_pe	S5_gy	S5_ov	S5_se	S5_lip
DchTCP1	0.94	0.57	0.23	1.735	0.905	0.72	0.22	0.68	0.52	0.745	0.765	0.39	0.53	0.585	0.305	0.19	0.2	0.7	0.175	0.3
DchTCP2	7.77	2.48	1.11	6.3	1.56	2.635	0.84	2.11	2.135	2.365	1.235	1.41	2.36	2.02	3.215	0.32	0.16	0	0.16	0.22
DchTCP3	0	0	0	0	0	0	0	0	0	0.065	0	0	0	0.12	0	0	0	0	0	0
DchTCP4	16.505	11.41	9.3	26.365	11.785	11.72	11.5	11.99	10.175	12.82	12.12	9.83	12.06	12.71	21.655	7.275	8.98	3.85	7.8	4.32
DchTCP5	0	0	0	0	0	0.055	0	0	0	0	0	0	0	0	0	0.05	0	0	0	0
DchTCP6	0.665	0.18	0.69	0.555	0.36	0.395	0.78	0.28	0.645	0.53	0.545	0.32	0.25	0.28	0.135	0.615	0.03	0	0.685	0.27
DchTCP7	8.365	8.9	12.1	5.135	10.835	9.375	9.83	10.83	8.825	9.945	5.825	9.55	11.39	8.69	3.53	23.645	14.8	4.82	15.825	6.315
DchTCP8	23.97	11.77	9.55	24.235	9.135	12.325	8.55	10.3	11.29	12.64	13.365	10.39	9.75	9.995	23.11	1.67	1.39	1.85	2.7	1.805
DchTCP9	31.54	21.57	17.34	37.065	17.735	17.805	17.71	17.75	17.34	19.6	22.98	18.68	18.89	19.66	40.165	9.12	6.24	3.17	7.21	12.095
DchTCP10	10.27	6.68	4.76	11.76	5.585	5.56	5.07	6.43	5.58	5.735	5.74	4.27	5.45	5.76	12.565	2.945	1.45	0.84	1.33	3.79
DchTCP11	35.97	24.9	24.99	51.935	21.35	24.41	21.35	24.17	24.4	23.745	42.46	22.5	29.19	25.475	71.22	3.06	2.66	0.35	3.135	3.235
DchTCP13	4.045	2.02	0.84	4.185	1.485	2.045	0.68	1.36	1.11	1.64	1.46	1.59	2.36	2.15	0.99	0.285	0.51	0.36	0.24	0.155
DchTCP14	11.64	6	4.4	5.725	4.785	4.915	5.51	4.98	4.03	4.35	2.565	4.32	5.44	4.395	2.555	10.055	1.19	0.03	7.085	5.62
DchTCP15	0.08	0.38	0	0.605	0.96	0.765	1.9	0.09	0.835	1.575	0.41	0.22	0.16	1.05	0	0.245	0.3	0.14	0.52	0.85
