# Supplementary material for: Genome-Wide Identification of TCP Gene Family in Dendrobium and Their Expression Patterns in Dendrobium chrysotoxum
Source: Int J Mol Sci. 2023 Sep 20;24(18):14320. doi: 10.3390/ijms241814320 (PMC10531990; doi:10.3390/ijms241814320)
Supplement: Supplementary file 1 [file ijms-24-14320-s001.zip › Table S4.xlsx]

## Sheet: Sheet1
Table S4. qRT-PCR primers
Gene name	Gene ID		Primers(5' to 3')
DchTCP2	Maker40122	F	GAAGCCCATGCCACAACCC
		R	TGTCGGAATCTAAGGAAGGA
DchTCP4	Maker76052	F	CCCGCCAGGTGGAGCAATA
		R	GCCGCTGACGAAGGAAACATC
DchTCP13	Maker105391	F	GCGGTGGAGGCGAGATCGTA
		R	CTTGCTGTGGCGGTCTTTT
Internal reference	Maker75111	F	TTGGTCGTCCTCGTCATA
		R	TCATCCCAGTTGCTCACA
