# Supplementary material for: Genome-Wide Identification of TCP Gene Family in Dendrobium and Their Expression Patterns in Dendrobium chrysotoxum
Source: Int J Mol Sci. 2023 Sep 20;24(18):14320. doi: 10.3390/ijms241814320 (PMC10531990; doi:10.3390/ijms241814320)
Supplement: Supplementary file 1 [file ijms-24-14320-s001.zip › Table S5.xlsx]

## Sheet: Sheet1
Table S5.A two-way analysis of variance in five different parts and three developmental stages
stage	part	expression value
S1	ov	1±0 aB
	gy	2927.93±2891.16 aA
	lip	12.29±4.40 aB	ps:The table contains different uppercase letters indicating significant differences in expression levels between different periods of the same part(p＜0.0001), while lowercase letters indicating significant differences in expression levels between different parts of the same period（p＜0.05）.
	pe	933.82±381.98 aAB
	se	2191.61±226.35 aAB
S2	ov	1±0 Bb
	gy	7.36±1.28 bA
	lip	7.83±2.96 Bb
	pe	28.84±3.98 bAB
	se	21.86±4.73 bAB
S3	ov	1±0 bB
	gy	0.36±0.20 bA
	lip	0.85±0.12 bAB
	pe	2.38±1.24 bAB
	se	1.58±0.36 bAB
Source	Type Ⅲ Sum of Squares	df	Mean Square	F	p value
stage	1.4546e+07	2	7.27302e+06	12.751	＜0.0001
part	6.91706e+06	4	1.72926e+06	3.032	0.033
stage*part	1.37463e+07	8	1.71829e+06	3.012	0.013
